# Supplementary material for: Highly multiplexed molecular inversion probe panel in Plasmodium falciparum targeting common SNPs approximates whole-genome sequencing assessments for selection and relatedness
Source: Front Genet. 2025 Jun 12;16:1526049. doi: 10.3389/fgene.2025.1526049 (PMC12198981; doi:10.3389/fgene.2025.1526049)
Supplement: Supplementary file 1 [file Table2.xlsx]

## Sheet: Sheet1
Mip_name	Probe_sequence
ideel-barcode-chr1-239376_S0_Sub0_mip0	TTATGGTCTTTTTCATTCAACTCATTGTCT(N:25252525)(N)(N)(N)AGATCGGAAGAGCACACGTGACTCGCCAAGCTGAAG(N)(N)(N)(N)(N)(N)(N)(N)(N)(N)CATGTATCATTCCTATTGAATTCATTTTT
ideel-barcode-chr11-644562_S0_Sub0_mip0	ATAACACCTTATGAAATTATTACCTTCTGGAATA(N:25252525)(N)(N)(N)AGATCGGAAGAGCACACGTGACTCGCCAAGCTGAAG(N)(N)(N)(N)(N)(N)(N)(N)(N)(N)TTTATTTACTACCTTGCAATCCTTTATA
ideel-barcode-chr12-1075986_S0_Sub0_mip0	ATTAGATAATCTTGGATATGTAACTTAACATTTCT(N:25252525)(N)(N)(N)AGATCGGAAGAGCACACGTGACTCGCCAAGCTGAAG(N)(N)(N)(N)(N)(N)(N)(N)(N)(N)TTTCATTTCTATAAAATCTATTACTATATCCAATT
ideel-barcode-chr12-1212825_S0_Sub0_mip0	ATTTGAATAGATTAGAAAGAATAAGTGGTGC(N:25252525)(N)(N)(N)AGATCGGAAGAGCACACGTGACTCGCCAAGCTGAAG(N)(N)(N)(N)(N)(N)(N)(N)(N)(N)ATATAATAGATAGTAAATGTGATATAGTAATTACA
ideel-barcode-chr12-1320059_S0_Sub0_mip0	ATAGATACTGATCAAAATTTTACAAACAGTTATG(N:25252525)(N)(N)(N)AGATCGGAAGAGCACACGTGACTCGCCAAGCTGAAG(N)(N)(N)(N)(N)(N)(N)(N)(N)(N)TACTAATTATGATGATAATTTTAAAGATATCAAA
ideel-barcode-chr12-1515725_S0_Sub0_mip0	AAATGTTCTGTATGAAAAGCCATCGC(N:25252525)(N)(N)(N)AGATCGGAAGAGCACACGTGACTCGCCAAGCTGAAG(N)(N)(N)(N)(N)(N)(N)(N)(N)(N)CGAGTGCTCTATGGATAATATAATAAATT
ideel-barcode-chr13-1482708_S0_Sub0_mip0	TTGATCAGTAAATTGACAGAAACATTTATTCTCA(N:25252525)(N)(N)(N)AGATCGGAAGAGCACACGTGACTCGCCAAGCTGAAG(N)(N)(N)(N)(N)(N)(N)(N)(N)(N)TATTATTATTATTTATATTACCATCATCAGCTTTA
ideel-barcode-chr14-1336795_S0_Sub0_mip0	TAATATGTCAAAATTTTCTGAACCTCATATAAAAA(N:25252525)(N)(N)(N)AGATCGGAAGAGCACACGTGACTCGCCAAGCTGAAG(N)(N)(N)(N)(N)(N)(N)(N)(N)(N)GATGATGCAGAAGATCGTATTACA
ideel-barcode-chr14-1671322_S0_Sub0_mip1	AATTTTTATTTTCTCCATATCTCGGTACTTTGTT(N:25252525)(N)(N)(N)AGATCGGAAGAGCACACGTGACTCGCCAAGCTGAAG(N)(N)(N)(N)(N)(N)(N)(N)(N)(N)AACATTTTTCCCTCAATGTATTTTTAAA
ideel-barcode-chr14-2959716_S0_Sub0_mip0	AACGTATCAATAATATGAACATAAAAATAGGAATT(N:25252525)(N)(N)(N)AGATCGGAAGAGCACACGTGACTCGCCAAGCTGAAG(N)(N)(N)(N)(N)(N)(N)(N)(N)(N)TGATATGTAATTTTTATCATATATATGGTCATATT
ideel-barcode-chr2-694307_S0_Sub0_mip0	TTTATAACATCTAGTTCATTATTCAATTCGACT(N:25252525)(N)(N)(N)AGATCGGAAGAGCACACGTGACTCGCCAAGCTGAAG(N)(N)(N)(N)(N)(N)(N)(N)(N)(N)TTTTTAAGGAATCAATTTCATTTTCTTTT
ideel-barcode-chr3-302963_S0_Sub0_mip0	AAATATAGTAACAACAAGGAATGGATATTTGG(N:25252525)(N)(N)(N)AGATCGGAAGAGCACACGTGACTCGCCAAGCTGAAG(N)(N)(N)(N)(N)(N)(N)(N)(N)(N)AATTTTTATGAACGAAATTAAACAAAAGA
ideel-barcode-chr3-507008_S0_Sub0_mip0	AAAAACTTAAATCTTGCCATTTCCTTTTATTTGT(N:25252525)(N)(N)(N)AGATCGGAAGAGCACACGTGACTCGCCAAGCTGAAG(N)(N)(N)(N)(N)(N)(N)(N)(N)(N)TTCCAATCAACCCAATCAATTGAT
ideel-barcode-chr5-719091_S0_Sub0_mip0	TATTAGGTACACATATTTCTTTTCCTACATTATAA(N:25252525)(N)(N)(N)AGATCGGAAGAGCACACGTGACTCGCCAAGCTGAAG(N)(N)(N)(N)(N)(N)(N)(N)(N)(N)TTTTCTTCTAATGGTATATTATATCCATATATT
ideel-barcode-chr9-817567_S0_Sub0_mip0	ATGTATGGTAATCATTACATTTATTATTTGTTTCA(N:25252525)(N)(N)(N)AGATCGGAAGAGCACACGTGACTCGCCAAGCTGAAG(N)(N)(N)(N)(N)(N)(N)(N)(N)(N)TTTACTATTATTTATATTAAAATCTACAGATGCAT
ideel-barcode-chr9-909944_S0_Sub0_mip0	ATATTCAACATTTTCATTCATATATTTAACAAGGC(N:25252525)(N)(N)(N)AGATCGGAAGAGCACACGTGACTCGCCAAGCTGAAG(N)(N)(N)(N)(N)(N)(N)(N)(N)(N)TTGATTTATATATGTATCCGATTCTATATCTT
chr1snp81_S0_Sub0_mip0_ref	GGAGGATCCTGGAGAAGTGAATAATAT(N:25252525)(N)(N)(N)AGATCGGAAGAGCACACGTGACTCGCCAAGCTGAAG(N)(N)(N)(N)(N)(N)(N)(N)(N)(N)GAATATGAAGAATCAAGTGTGAAGG
chr1snp130_S0_Sub0_mip0_ref	AATAAGAGTGGCAAATTTTAACATGTTATAAAA(N:25252525)(N)(N)(N)AGATCGGAAGAGCACACGTGACTCGCCAAGCTGAAG(N)(N)(N)(N)(N)(N)(N)(N)(N)(N)GTTATATTATTATAACATCACTTTTCTATTCA
chr1snp173_S0_Sub0_mip0_ref	GGGATGATAAAGACCAATCTATACTTATGTC(N:25252525)(N)(N)(N)AGATCGGAAGAGCACACGTGACTCGCCAAGCTGAAG(N)(N)(N)(N)(N)(N)(N)(N)(N)(N)ACCAATAATGTGGATAATACGGATA
chr1snp192_S0_Sub0_mip0_ref	TGTGTGGTGATATATTACCTTTATATATATCCTT(N:25252525)(N)(N)(N)AGATCGGAAGAGCACACGTGACTCGCCAAGCTGAAG(N)(N)(N)(N)(N)(N)(N)(N)(N)(N)CCTACAAAAATAAAATAACAATATGTATAAAC
chr1snp215_S0_Sub0_mip0_ref	TCTGTCTTGGATTGAATTTAAAGATACCT(N:25252525)(N)(N)(N)AGATCGGAAGAGCACACGTGACTCGCCAAGCTGAAG(N)(N)(N)(N)(N)(N)(N)(N)(N)(N)TGCTGTATACATATTTTTGTAAGCC
chr1snp234_S0_Sub0_mip0_ref	ATACACACAGAATTATAATGTAGGGGGA(N:25252525)(N)(N)(N)AGATCGGAAGAGCACACGTGACTCGCCAAGCTGAAG(N)(N)(N)(N)(N)(N)(N)(N)(N)(N)TCGCATTTTACGAATACAAGAATAC
chr1snp295_S0_Sub0_mip0_ref	TTTCTCTGTCTAATATTCCATATCCTACTATCC(N:25252525)(N)(N)(N)AGATCGGAAGAGCACACGTGACTCGCCAAGCTGAAG(N)(N)(N)(N)(N)(N)(N)(N)(N)(N)TCCGAAACTAATAGTGATTCCTATC
chr1snp318_S0_Sub0_mip3_ref	AAGAAAGACGTCTCATGTTGTTCATC(N:25252525)(N)(N)(N)AGATCGGAAGAGCACACGTGACTCGCCAAGCTGAAG(N)(N)(N)(N)(N)(N)(N)(N)(N)(N)GTCCCTTAATATGCTCATTTTATTTTC
chr2snp2_S0_Sub0_mip0_ref	GTTCACGACTTGATGATTCATTATTAATATAATT(N:25252525)(N)(N)(N)AGATCGGAAGAGCACACGTGACTCGCCAAGCTGAAG(N)(N)(N)(N)(N)(N)(N)(N)(N)(N)TTTAATTTGTAACATTTCTCATGTTATTT
chr2snp39_S0_Sub0_mip0_ref	CTTGTTTTATCTTTTGCCATATTCATATAATTCTC(N:25252525)(N)(N)(N)AGATCGGAAGAGCACACGTGACTCGCCAAGCTGAAG(N)(N)(N)(N)(N)(N)(N)(N)(N)(N)CATCCACAAAATACTTCTGATAGTC
chr2snp39_S0_Sub0_mip1_ref	GTTGTCCTGTACCTTTATTCTCTGGT(N:25252525)(N)(N)(N)AGATCGGAAGAGCACACGTGACTCGCCAAGCTGAAG(N)(N)(N)(N)(N)(N)(N)(N)(N)(N)ACAAATTTATTTATTGAAGCAATATTACTAG
chr2snp44_S0_Sub0_mip0_ref	TGGAGGAAATATTTTGTATATTTTCAATTGTAAAC(N:25252525)(N)(N)(N)AGATCGGAAGAGCACACGTGACTCGCCAAGCTGAAG(N)(N)(N)(N)(N)(N)(N)(N)(N)(N)AACGTATTTCTTTTCTGTATTTTCATAT
chr2snp72_S0_Sub0_mip0_ref	ATTGTAATTTATTAAAGGACAATGATGTAAGTGG(N:25252525)(N)(N)(N)AGATCGGAAGAGCACACGTGACTCGCCAAGCTGAAG(N)(N)(N)(N)(N)(N)(N)(N)(N)(N)AGATTCCGATGAATATGATTTTATAGC
chr2snp72_S0_Sub0_mip1_ref	CGTCCTCTCCCTTTGTTAAAATTTCT(N:25252525)(N)(N)(N)AGATCGGAAGAGCACACGTGACTCGCCAAGCTGAAG(N)(N)(N)(N)(N)(N)(N)(N)(N)(N)CTTCAAATTATTATTTATATCTTTGAAATGTAA
chr2snp74_S0_Sub0_mip0_ref	GGAAGATCATCAGGAACAGGAGGAT(N:25252525)(N)(N)(N)AGATCGGAAGAGCACACGTGACTCGCCAAGCTGAAG(N)(N)(N)(N)(N)(N)(N)(N)(N)(N)ACATTACCAACTTTAGCTCAAGAA
chr2snp74_S0_Sub0_mip1_ref	CATCTGTAGTGGTTTCACTCTTTATTGT(N:25252525)(N)(N)(N)AGATCGGAAGAGCACACGTGACTCGCCAAGCTGAAG(N)(N)(N)(N)(N)(N)(N)(N)(N)(N)ACTTCCTACTTCTTTTTGTTGTTG
chr2snp112_S0_Sub0_mip0_ref	AGAGAATAATCAAATGGAGGGTATAATACATAC(N:25252525)(N)(N)(N)AGATCGGAAGAGCACACGTGACTCGCCAAGCTGAAG(N)(N)(N)(N)(N)(N)(N)(N)(N)(N)CAAAATTTTGGGATTTATAAATTTTTATAAAC
chr2snp136_S0_Sub0_mip0_ref	GGAGAAGAAAAAGACACCTTAGATGTT(N:25252525)(N)(N)(N)AGATCGGAAGAGCACACGTGACTCGCCAAGCTGAAG(N)(N)(N)(N)(N)(N)(N)(N)(N)(N)TGGAGAGAGTTAAGCAAGTTTTT
chr2snp185_S0_Sub0_mip3_ref	AAAGCACATTTATCCTATTTACCTGTATCAC(N:25252525)(N)(N)(N)AGATCGGAAGAGCACACGTGACTCGCCAAGCTGAAG(N)(N)(N)(N)(N)(N)(N)(N)(N)(N)GATGAACCAGATTTTATTACTTCTATTG
chr2snp202_S0_Sub0_mip0_ref	CATTGGAAGAAAATCATAATTTAAACTTGAATTC(N:25252525)(N)(N)(N)AGATCGGAAGAGCACACGTGACTCGCCAAGCTGAAG(N)(N)(N)(N)(N)(N)(N)(N)(N)(N)ACATTTTACATATTATATTGATATATTCAGC
chr2snp223_S0_Sub0_mip0_ref	ACCTCTTAATGGTTCAATGTAGAAATAAAAA(N:25252525)(N)(N)(N)AGATCGGAAGAGCACACGTGACTCGCCAAGCTGAAG(N)(N)(N)(N)(N)(N)(N)(N)(N)(N)AGACCTTTTATATTAGAATGCTATTATTTT
chr2snp261_S0_Sub0_mip1_ref	GGTACTACTTTTCATCAATTTCTCTAACTCT(N:25252525)(N)(N)(N)AGATCGGAAGAGCACACGTGACTCGCCAAGCTGAAG(N)(N)(N)(N)(N)(N)(N)(N)(N)(N)TGTTCAAGAATTAATGATAATGGATATG
chr2snp302_S0_Sub0_mip0_ref	AAGCATATTCATCCACATATGTTGACAT(N:25252525)(N)(N)(N)AGATCGGAAGAGCACACGTGACTCGCCAAGCTGAAG(N)(N)(N)(N)(N)(N)(N)(N)(N)(N)GTAGTATTTTTATCTGTTACCTTTTGG
chr3snp10_S0_Sub0_mip1_ref	CTGACCTTGTATCTGCTAAGTTTCTTG(N:25252525)(N)(N)(N)AGATCGGAAGAGCACACGTGACTCGCCAAGCTGAAG(N)(N)(N)(N)(N)(N)(N)(N)(N)(N)TTTTTCAAAATCACTCCATTTATCTAC
chr3snp340_S0_Sub0_mip0_ref	ACTTGAATACCATTTCCACAAGTTACAC(N:25252525)(N)(N)(N)AGATCGGAAGAGCACACGTGACTCGCCAAGCTGAAG(N)(N)(N)(N)(N)(N)(N)(N)(N)(N)CCTATTGAACTATTTACGACATTAAAC
chr3snp340_S0_Sub0_mip1_ref	TTTGTAAAATGGAAAAATGTTCCAGTGT(N:25252525)(N)(N)(N)AGATCGGAAGAGCACACGTGACTCGCCAAGCTGAAG(N)(N)(N)(N)(N)(N)(N)(N)(N)(N)CAACTGAATGGTCCCCATGTA
chr3snp362_S0_Sub0_mip0_ref	TGTGTGTGTGCTTGATGTATGCTT(N:25252525)(N)(N)(N)AGATCGGAAGAGCACACGTGACTCGCCAAGCTGAAG(N)(N)(N)(N)(N)(N)(N)(N)(N)(N)TTCCGAATATGGAATGTCGAAAG
chr3snp363_S0_Sub0_mip0_ref	TGATGAATCATCTACATTTATATATTCAGTTGG(N:25252525)(N)(N)(N)AGATCGGAAGAGCACACGTGACTCGCCAAGCTGAAG(N)(N)(N)(N)(N)(N)(N)(N)(N)(N)TTATCTCCTTTAATAAATTGGCCTTC
chr3snp404_S0_Sub0_mip0_ref	TGGTGAAGAAGATAAATATCTGAATGCAA(N:25252525)(N)(N)(N)AGATCGGAAGAGCACACGTGACTCGCCAAGCTGAAG(N)(N)(N)(N)(N)(N)(N)(N)(N)(N)GTAGGATATATTTTATACAATATTTATTTATTTGT
chr3snp430_S0_Sub0_mip0_ref	ACTTTTTATATCAAATTTTTGTTATGTACACAATC(N:25252525)(N)(N)(N)AGATCGGAAGAGCACACGTGACTCGCCAAGCTGAAG(N)(N)(N)(N)(N)(N)(N)(N)(N)(N)TTGATGTTGGACCCTCAAAATAAT
chr3snp435_S0_Sub0_mip1_ref	GAATCAGAAAAGGGATTACAGGATATTGC(N:25252525)(N)(N)(N)AGATCGGAAGAGCACACGTGACTCGCCAAGCTGAAG(N)(N)(N)(N)(N)(N)(N)(N)(N)(N)GGAAAGAAGACATATATAATACAAGCT
chr3snp459_S0_Sub0_mip0_ref	ATGATGACCTTGACGATGATGAGAA(N:25252525)(N)(N)(N)AGATCGGAAGAGCACACGTGACTCGCCAAGCTGAAG(N)(N)(N)(N)(N)(N)(N)(N)(N)(N)GGGATCAGATTTAGGAAATAATAATAATTA
chr3snp469_S0_Sub0_mip0_ref	CCTATAATACCAAATACATTTCTCCCCAT(N:25252525)(N)(N)(N)AGATCGGAAGAGCACACGTGACTCGCCAAGCTGAAG(N)(N)(N)(N)(N)(N)(N)(N)(N)(N)TATTTGATACTAGATTATTGAGAGTACAT
chr3snp479_S0_Sub0_mip1_ref	AGTAATCCTGCGTTGTACTCCAATAAC(N:25252525)(N)(N)(N)AGATCGGAAGAGCACACGTGACTCGCCAAGCTGAAG(N)(N)(N)(N)(N)(N)(N)(N)(N)(N)TGTCATCTATAAAACCCTATACATACA
chr3snp8_S0_Sub0_mip1_ref	GGAATGAATTTTGTAAGAGATGAATTTTACG(N:25252525)(N)(N)(N)AGATCGGAAGAGCACACGTGACTCGCCAAGCTGAAG(N)(N)(N)(N)(N)(N)(N)(N)(N)(N)AATAAATATTCCTATCCATCAAGAGAAG
chr4snp670_S0_Sub0_mip0_ref	GTTAAGACTATTTATGTATCAGGAAAACATATTCA(N:25252525)(N)(N)(N)AGATCGGAAGAGCACACGTGACTCGCCAAGCTGAAG(N)(N)(N)(N)(N)(N)(N)(N)(N)(N)TGATCAAAATAATGAACATATGGATAATAT
chr4snp696_S0_Sub0_mip1_ref	ATTCCTCCTGAGCTTATGAACAAAAC(N:25252525)(N)(N)(N)AGATCGGAAGAGCACACGTGACTCGCCAAGCTGAAG(N)(N)(N)(N)(N)(N)(N)(N)(N)(N)TGTCCCTAATACAAAATTTTTAATATTAGA
chr4snp701_S0_Sub0_mip0_ref	GAAGATCCAAGCACTGAAAGTAGTACA(N:25252525)(N)(N)(N)AGATCGGAAGAGCACACGTGACTCGCCAAGCTGAAG(N)(N)(N)(N)(N)(N)(N)(N)(N)(N)GAGTATCATCTGTTGACGATGTT
chr4snp780_S0_Sub0_mip0_ref	AGCATATTTTCTCCTTTCATTGTTCATGG(N:25252525)(N)(N)(N)AGATCGGAAGAGCACACGTGACTCGCCAAGCTGAAG(N)(N)(N)(N)(N)(N)(N)(N)(N)(N)CATTTCACTTAAATGTGATTCAATTTT
chr4snp211_S0_Sub0_mip2_ref	TGAACgCAGAAATGGTGGGAGT(N:25252525)(N)(N)(N)AGATCGGAAGAGCACACGTGACTCGCCAAGCTGAAG(N)(N)(N)(N)(N)(N)(N)(N)(N)(N)GTTAGTACATCGTGTCttAcAACA
chr4snp292_S0_Sub0_mip0_ref	GTGAAAATGACCAAAGATTTATTATAGGAGG(N:25252525)(N)(N)(N)AGATCGGAAGAGCACACGTGACTCGCCAAGCTGAAG(N)(N)(N)(N)(N)(N)(N)(N)(N)(N)GGTGAATACAGAAAAGGGGTTAAT
chr4snp345_S0_Sub0_mip0_ref	GTTCCCATCATACCTTTCATATATATATCCT(N:25252525)(N)(N)(N)AGATCGGAAGAGCACACGTGACTCGCCAAGCTGAAG(N)(N)(N)(N)(N)(N)(N)(N)(N)(N)TATTTTTCCTAAAATCATTTACACCAC
chr4snp358_S0_Sub0_mip0_ref	TGGTGATGATGTTTGTAATACCCAATT(N:25252525)(N)(N)(N)AGATCGGAAGAGCACACGTGACTCGCCAAGCTGAAG(N)(N)(N)(N)(N)(N)(N)(N)(N)(N)AAATGTATTTAAAGATGTAGCTGCA
chr4snp368_S0_Sub0_mip0_ref	CAGGAGTAATAATAATATTAAACATAAGAATGGGA(N:25252525)(N)(N)(N)AGATCGGAAGAGCACACGTGACTCGCCAAGCTGAAG(N)(N)(N)(N)(N)(N)(N)(N)(N)(N)TTTTTGTATACACCTTGCATATTTTT
chr4snp409_S0_Sub0_mip0_ref	TAAAGTATTATATTTTGTATTTCCTCCTGTTGT(N:25252525)(N)(N)(N)AGATCGGAAGAGCACACGTGACTCGCCAAGCTGAAG(N)(N)(N)(N)(N)(N)(N)(N)(N)(N)ATTATGGATATTCTTGATATTATTTGGTAT
chr4snp418_S0_Sub0_mip0_ref	CCGTTACATCATTATCCTTATCAATAGCG(N:25252525)(N)(N)(N)AGATCGGAAGAGCACACGTGACTCGCCAAGCTGAAG(N)(N)(N)(N)(N)(N)(N)(N)(N)(N)ATAAATTAAATATCCCCAAATGTTTAAGA
chr4snp466_S0_Sub0_mip3_ref	TTGCAAAGACAGGTATAGTAAGTTTTCA(N:25252525)(N)(N)(N)AGATCGGAAGAGCACACGTGACTCGCCAAGCTGAAG(N)(N)(N)(N)(N)(N)(N)(N)(N)(N)CACAAAAATGTAAATTAAGGTTTTTCAT
chr4snp511_S0_Sub0_mip0_ref	GCTCTATATACTGCTCCATACGTACCT(N:25252525)(N)(N)(N)AGATCGGAAGAGCACACGTGACTCGCCAAGCTGAAG(N)(N)(N)(N)(N)(N)(N)(N)(N)(N)CATGTTGTAATTGTAATAATATATTTATTTCTC
chr4snp584_S0_Sub0_mip0_ref	GGTGGAGATGATGAATACCCAATAAATT(N:25252525)(N)(N)(N)AGATCGGAAGAGCACACGTGACTCGCCAAGCTGAAG(N)(N)(N)(N)(N)(N)(N)(N)(N)(N)ATAAAAAGAATTATGAACTGTTTGAAAAT
chr5snp383_S0_Sub0_mip1_ref	TAAGGTTCTTGTGCCGAAGGGAA(N:25252525)(N)(N)(N)AGATCGGAAGAGCACACGTGACTCGCCAAGCTGAAG(N)(N)(N)(N)(N)(N)(N)(N)(N)(N)ATAGGATAAAACGACGATATGCG
chr5snp409_S0_Sub0_mip1_ref	AGGACGAAGAGGACGATGATGAT(N:25252525)(N)(N)(N)AGATCGGAAGAGCACACGTGACTCGCCAAGCTGAAG(N)(N)(N)(N)(N)(N)(N)(N)(N)(N)CTAGTGTAGATGTTAATTATGCTAAAAA
chr5snp439_S0_Sub0_mip1_ref	TATGGTGGATTTAATATTTACGGTAAGGAG(N:25252525)(N)(N)(N)AGATCGGAAGAGCACACGTGACTCGCCAAGCTGAAG(N)(N)(N)(N)(N)(N)(N)(N)(N)(N)AAAGGATGGATCAAATATCATTCCT
chr5snp464_S0_Sub0_mip1_ref	CGCCTTTCGTAGGACATATCATACATA(N:25252525)(N)(N)(N)AGATCGGAAGAGCACACGTGACTCGCCAAGCTGAAG(N)(N)(N)(N)(N)(N)(N)(N)(N)(N)GCTGAATTCATTTTATTTATTTCATTTTC
chr5snp135_S0_Sub0_mip1_ref	GCCCTATCATTCCATAATATTTCACCAT(N:25252525)(N)(N)(N)AGATCGGAAGAGCACACGTGACTCGCCAAGCTGAAG(N)(N)(N)(N)(N)(N)(N)(N)(N)(N)TGTGTAAACTAAAACATAATCACTATCT
chr5snp209_S0_Sub0_mip1_ref	GCCTTTAAATCTAGTACCAGGAGATGT(N:25252525)(N)(N)(N)AGATCGGAAGAGCACACGTGACTCGCCAAGCTGAAG(N)(N)(N)(N)(N)(N)(N)(N)(N)(N)TTCAATATGTTTACGATGAAACGC
chr5snp211_S0_Sub0_mip1_ref	AACCTTTTGTTTTCATAATTAAAATCATTTTGTAA(N:25252525)(N)(N)(N)AGATCGGAAGAGCACACGTGACTCGCCAAGCTGAAG(N)(N)(N)(N)(N)(N)(N)(N)(N)(N)GCTAAACTAAATGTTGCTACCTTAT
chr5snp248_S0_Sub0_mip4_ref	CTTCTGTTATCATATTAGTTGTGATATGTTCTAA(N:25252525)(N)(N)(N)AGATCGGAAGAGCACACGTGACTCGCCAAGCTGAAG(N)(N)(N)(N)(N)(N)(N)(N)(N)(N)TTGATGACTACTAATACTTTGAGGG
chr5snp255_S0_Sub0_mip0_ref	TGGCAAATTATCCAAACTGTTCAATGA(N:25252525)(N)(N)(N)AGATCGGAAGAGCACACGTGACTCGCCAAGCTGAAG(N)(N)(N)(N)(N)(N)(N)(N)(N)(N)CCATATGATATGTACTTATTCATATATAATCC
chr5snp259_S0_Sub0_mip1_ref	AGATATGAACATGATTAATATTGGATATTTGCT(N:25252525)(N)(N)(N)AGATCGGAAGAGCACACGTGACTCGCCAAGCTGAAG(N)(N)(N)(N)(N)(N)(N)(N)(N)(N)TTAACAGATAAAGGAATGAGATTTAAAC
chr5snp299_S0_Sub0_mip1_ref	TTTATAATAACACATTTTGCGGACTAGCC(N:25252525)(N)(N)(N)AGATCGGAAGAGCACACGTGACTCGCCAAGCTGAAG(N)(N)(N)(N)(N)(N)(N)(N)(N)(N)AAATAACACAACCTTAAGTTTATTACTC
chr5snp321_S0_Sub0_mip0_ref	GTACCTCTATACATATCGGTCAAATTATACA(N:25252525)(N)(N)(N)AGATCGGAAGAGCACACGTGACTCGCCAAGCTGAAG(N)(N)(N)(N)(N)(N)(N)(N)(N)(N)GACATATATTCCTTTTACATTTATCTACC
chr5snp331_S0_Sub0_mip0_ref	AATAGTGTAAATGTATCTAAGGATAACAGTTCA(N:25252525)(N)(N)(N)AGATCGGAAGAGCACACGTGACTCGCCAAGCTGAAG(N)(N)(N)(N)(N)(N)(N)(N)(N)(N)GGAATTTATTTTATTAAATCAAAATTAAATAAAAT
chr5snp86_S0_Sub0_mip2_ref	GTTCATCAACTTTTACAACTTAGGAAAAAGAG(N:25252525)(N)(N)(N)AGATCGGAAGAGCACACGTGACTCGCCAAGCTGAAG(N)(N)(N)(N)(N)(N)(N)(N)(N)(N)GTCCCCTATTCTTAGAGTACAATTT
chr5snp361_S0_Sub0_mip1_ref	CAAAACTTGTTTTTCCCTGAACCTTG(N:25252525)(N)(N)(N)AGATCGGAAGAGCACACGTGACTCGCCAAGCTGAAG(N)(N)(N)(N)(N)(N)(N)(N)(N)(N)ATAATCCTTTAACTTCCTTTCTAGGT
chr5snp376_S0_Sub0_mip1_ref	AGACATGGTAGGTAATAGTAATACCTTAGAC(N:25252525)(N)(N)(N)AGATCGGAAGAGCACACGTGACTCGCCAAGCTGAAG(N)(N)(N)(N)(N)(N)(N)(N)(N)(N)GAAGAAAGTGATTGTTGTGATAATTC
chr6snp250_S0_Sub0_mip0_ref	ACCACGCTCAATGATTATATATATCCATG(N:25252525)(N)(N)(N)AGATCGGAAGAGCACACGTGACTCGCCAAGCTGAAG(N)(N)(N)(N)(N)(N)(N)(N)(N)(N)ATCATGAATATGTGTATTTATTTATTTATTTTT
chr6snp279_S0_Sub0_mip1_ref	GTGCTAGTTTACCATTCTTAGGTGTTC(N:25252525)(N)(N)(N)AGATCGGAAGAGCACACGTGACTCGCCAAGCTGAAG(N)(N)(N)(N)(N)(N)(N)(N)(N)(N)GAACCAATCAATCCAGAAACATG
chr6snp287_S0_Sub0_mip1_ref	CAGAGGGAAAATGCAAAAAGTAAAATGC(N:25252525)(N)(N)(N)AGATCGGAAGAGCACACGTGACTCGCCAAGCTGAAG(N)(N)(N)(N)(N)(N)(N)(N)(N)(N)ACTCAGTTGAATATAACTATGGAAGA
chr6snp359_S0_Sub0_mip0_ref	GAAAAACAAAGATACTGTTTCTTTTCGCT(N:25252525)(N)(N)(N)AGATCGGAAGAGCACACGTGACTCGCCAAGCTGAAG(N)(N)(N)(N)(N)(N)(N)(N)(N)(N)ATTTTATGTATTTCTAAACAAATTATTTATTGT
chr6snp35_S0_Sub0_mip1_ref	AAGAAGAAGAAGACGAATGGTGATGG(N:25252525)(N)(N)(N)AGATCGGAAGAGCACACGTGACTCGCCAAGCTGAAG(N)(N)(N)(N)(N)(N)(N)(N)(N)(N)GTTAATAGTTTGAAGAATAGGGATATAAC
chr6snp54_S0_Sub0_mip1_ref	TTAGGCTAACCTTTTGATGTGGTGA(N:25252525)(N)(N)(N)AGATCGGAAGAGCACACGTGACTCGCCAAGCTGAAG(N)(N)(N)(N)(N)(N)(N)(N)(N)(N)TGAAATATTTCATCATAATATCCATCATTA
chr6snp74_S0_Sub0_mip0_ref	AAGCTGCTCCTCTTTACTTATTTGATG(N:25252525)(N)(N)(N)AGATCGGAAGAGCACACGTGACTCGCCAAGCTGAAG(N)(N)(N)(N)(N)(N)(N)(N)(N)(N)AAAAGGGTATATAACAATACATACATGT
chr6snp85_S0_Sub0_mip0_ref	TGTGAACAATAATAATGTGAATATGCCAC(N:25252525)(N)(N)(N)AGATCGGAAGAGCACACGTGACTCGCCAAGCTGAAG(N)(N)(N)(N)(N)(N)(N)(N)(N)(N)GAACTCTAATAATAATATGAATCAAGCG
chr6snp104_S0_Sub0_mip1_ref	GGGACGACATATTTTATACTATTCCTAGAG(N:25252525)(N)(N)(N)AGATCGGAAGAGCACACGTGACTCGCCAAGCTGAAG(N)(N)(N)(N)(N)(N)(N)(N)(N)(N)GAAAGAAAGAATCTATTTTTATTTCAAGAT
chr6snp147_S0_Sub0_mip0_ref	CTTTTTATTTTCCCTTCTTTTCTTTTATTTCCTC(N:25252525)(N)(N)(N)AGATCGGAAGAGCACACGTGACTCGCCAAGCTGAAG(N)(N)(N)(N)(N)(N)(N)(N)(N)(N)CATTACATTCATTTATTACTTTATCAATATATT
chr6snp159_S0_Sub0_mip2_ref	AACCGTTGTGATATTTTATTCATCTTACAAAA(N:25252525)(N)(N)(N)AGATCGGAAGAGCACACGTGACTCGCCAAGCTGAAG(N)(N)(N)(N)(N)(N)(N)(N)(N)(N)AAAATGCTTTTTCCTTACCTCGT
chr6snp189_S0_Sub0_mip0_ref	AAGATGAAGAAAAGGAGATAAACAAGAATG(N:25252525)(N)(N)(N)AGATCGGAAGAGCACACGTGACTCGCCAAGCTGAAG(N)(N)(N)(N)(N)(N)(N)(N)(N)(N)GAGATTAACAAGACGGAAGATGAA
chr6snp224_S0_Sub0_mip1_ref	TTATTTTACCCTCACCACAAACCACC(N:25252525)(N)(N)(N)AGATCGGAAGAGCACACGTGACTCGCCAAGCTGAAG(N)(N)(N)(N)(N)(N)(N)(N)(N)(N)GGAAAATATAATTAAAACCAATTCATTTATAA
chr6snp584_S0_Sub0_mip0_ref	CAAAAGCAATAATAATAATAATTGTGGTAGTAGTG(N:25252525)(N)(N)(N)AGATCGGAAGAGCACACGTGACTCGCCAAGCTGAAG(N)(N)(N)(N)(N)(N)(N)(N)(N)(N)AAAAAGAAGCACCCAACAATAAT
chr7snp791_S0_Sub0_mip0_ref	TCCAGAACGTAAGCATACATATACTCC(N:25252525)(N)(N)(N)AGATCGGAAGAGCACACGTGACTCGCCAAGCTGAAG(N)(N)(N)(N)(N)(N)(N)(N)(N)(N)AGACAATAAAATGGTAAGAAAATGAAAG
chr7snp792_S0_Sub0_mip1_ref	GTGGGTTTTATCATTATGTTCGAAAAATTTAAG(N:25252525)(N)(N)(N)AGATCGGAAGAGCACACGTGACTCGCCAAGCTGAAG(N)(N)(N)(N)(N)(N)(N)(N)(N)(N)TGATTATTTTCATTCATATTATTCAACATG
chr7snp817_S0_Sub0_mip0_ref	ATGGAAAGTACAATATGTATGTTTCTGAAGG(N:25252525)(N)(N)(N)AGATCGGAAGAGCACACGTGACTCGCCAAGCTGAAG(N)(N)(N)(N)(N)(N)(N)(N)(N)(N)TTAACAAATTATTCCTCAATAACTTTAGT
chr7snp833_S0_Sub0_mip0_ref	TGTTGAGGGCTATATAATTATGGTTTGG(N:25252525)(N)(N)(N)AGATCGGAAGAGCACACGTGACTCGCCAAGCTGAAG(N)(N)(N)(N)(N)(N)(N)(N)(N)(N)ATTCTCTCTTTATAATTTATTAAACCTCAT
chr7snp850_S0_Sub0_mip1_ref	GTGAGTTTAAAAGTAATTCTGATGGTGGT(N:25252525)(N)(N)(N)AGATCGGAAGAGCACACGTGACTCGCCAAGCTGAAG(N)(N)(N)(N)(N)(N)(N)(N)(N)(N)AGTGAATTTAATAGCAATTACGATGA
chr7snp858_S0_Sub0_mip0_ref	CGTATGCCATTCAAATTTACTTCTAATAATCC(N:25252525)(N)(N)(N)AGATCGGAAGAGCACACGTGACTCGCCAAGCTGAAG(N)(N)(N)(N)(N)(N)(N)(N)(N)(N)TGAATATTCAGCATCACAATTATTCA
chr7snp865_S0_Sub0_mip0_ref	TGAAATAGCACACAGAACGGAAACT(N:25252525)(N)(N)(N)AGATCGGAAGAGCACACGTGACTCGCCAAGCTGAAG(N)(N)(N)(N)(N)(N)(N)(N)(N)(N)GAAGATGAATTTAAGGAAGAATTACATT
chr7snp294_S0_Sub0_mip0_ref	GATATGAACAAGGCAGATATGAACAAGG(N:25252525)(N)(N)(N)AGATCGGAAGAGCACACGTGACTCGCCAAGCTGAAG(N)(N)(N)(N)(N)(N)(N)(N)(N)(N)TCCAAGTGTAAGTCATCAAACTG
chr7snp316_S0_Sub0_mip0_ref	CTGAGGATAAAAGATAAAATGATTCGAAAGG(N:25252525)(N)(N)(N)AGATCGGAAGAGCACACGTGACTCGCCAAGCTGAAG(N)(N)(N)(N)(N)(N)(N)(N)(N)(N)TTTATTTGTTTATGTGAAAAGTATACCA
chr7snp388_S0_Sub0_mip2_ref	GCAAAAATGTTTGAGGGGGATCTT(N:25252525)(N)(N)(N)AGATCGGAAGAGCACACGTGACTCGCCAAGCTGAAG(N)(N)(N)(N)(N)(N)(N)(N)(N)(N)CGCACAATCTTGTATTAAGCAAC
chr7snp579_S0_Sub0_mip0_ref	GTGGAAAAAGAAAAGTAAAATCTGTGGG(N:25252525)(N)(N)(N)AGATCGGAAGAGCACACGTGACTCGCCAAGCTGAAG(N)(N)(N)(N)(N)(N)(N)(N)(N)(N)AACATACATCATTAAATGAAAATGCAA
chr7snp689_S0_Sub0_mip0_ref	GGTATTACAAATTGGGAATGAGAAATGTC(N:25252525)(N)(N)(N)AGATCGGAAGAGCACACGTGACTCGCCAAGCTGAAG(N)(N)(N)(N)(N)(N)(N)(N)(N)(N)TTTATATCTTATTAACAATAAATTGGATCAC
chr7snp694_S0_Sub0_mip0_ref	ACCCTTTTCTTGAACATAAGTATTTTCATC(N:25252525)(N)(N)(N)AGATCGGAAGAGCACACGTGACTCGCCAAGCTGAAG(N)(N)(N)(N)(N)(N)(N)(N)(N)(N)GTTATATATATTATCTAAATATTTATCTCTCATCT
chr7snp741_S0_Sub0_mip1_ref	AGCCCCACTACATTCATATAATCCTAC(N:25252525)(N)(N)(N)AGATCGGAAGAGCACACGTGACTCGCCAAGCTGAAG(N)(N)(N)(N)(N)(N)(N)(N)(N)(N)CCGGACCATTTTCTTCAATTATTT
chr7snp164_S0_Sub0_mip2_ref	AGTGGAATATGTAGAAATTGAAGTAGACG(N:25252525)(N)(N)(N)AGATCGGAAGAGCACACGTGACTCGCCAAGCTGAAG(N)(N)(N)(N)(N)(N)(N)(N)(N)(N)GTAACATAACAGGAACGAAGGAA
chr7snp764_S0_Sub0_mip0_ref	ATGTCAAATATCAATACTGTTAAGATTGATTATTC(N:25252525)(N)(N)(N)AGATCGGAAGAGCACACGTGACTCGCCAAGCTGAAG(N)(N)(N)(N)(N)(N)(N)(N)(N)(N)GAATATTTTTATATCTATAGAATTCATTCTTATTT
chr7snp777_S0_Sub0_mip1_ref	GAAGTTGTAATTGAAGGTAATGAAGTATATGC(N:25252525)(N)(N)(N)AGATCGGAAGAGCACACGTGACTCGCCAAGCTGAAG(N)(N)(N)(N)(N)(N)(N)(N)(N)(N)CCAAATGCCCTCATTATAGTGC
chr8snp32_S0_Sub0_mip0_ref	ATGAGCCTTATCCTTACTTACATTCGA(N:25252525)(N)(N)(N)AGATCGGAAGAGCACACGTGACTCGCCAAGCTGAAG(N)(N)(N)(N)(N)(N)(N)(N)(N)(N)ACTTGTCGCTATACCTTCATCTA
chr8snp348_S0_Sub0_mip0_ref	AAAAATGAGTGCACATTTAAAAAGGAAATT(N:25252525)(N)(N)(N)AGATCGGAAGAGCACACGTGACTCGCCAAGCTGAAG(N)(N)(N)(N)(N)(N)(N)(N)(N)(N)CTGTTAACAAGCCAACTCGAA
chr8snp363_S0_Sub0_mip3_ref	ATTCTCCTGCTTTCTTTTCTAAATAATCCG(N:25252525)(N)(N)(N)AGATCGGAAGAGCACACGTGACTCGCCAAGCTGAAG(N)(N)(N)(N)(N)(N)(N)(N)(N)(N)ACCCCTCTTTGAAATAGAACAATTA
chr8snp378_S0_Sub0_mip0_ref	GCACCCAGAAATTTCAGAAGCTTTATC(N:25252525)(N)(N)(N)AGATCGGAAGAGCACACGTGACTCGCCAAGCTGAAG(N)(N)(N)(N)(N)(N)(N)(N)(N)(N)ACGAAATTAAACAAAAATAAAAATAAAAATAAA
chr8snp381_S0_Sub0_mip0_ref	CGAATGTGTTGATAAGGTTTATTATGGTG(N:25252525)(N)(N)(N)AGATCGGAAGAGCACACGTGACTCGCCAAGCTGAAG(N)(N)(N)(N)(N)(N)(N)(N)(N)(N)GACAATGATAACAAATGTGGTGATA
chr8snp849_S0_Sub0_mip1_ref	CATATAAATACCTCCTATAAGTGTTATTAATGCT(N:25252525)(N)(N)(N)AGATCGGAAGAGCACACGTGACTCGCCAAGCTGAAG(N)(N)(N)(N)(N)(N)(N)(N)(N)(N)ATCTAGTTTTACTCCTCTTTGAAAAG
chr8snp527_S0_Sub0_mip0_ref	ACAAGCATCCAAAAATATTTCCTCACT(N:25252525)(N)(N)(N)AGATCGGAAGAGCACACGTGACTCGCCAAGCTGAAG(N)(N)(N)(N)(N)(N)(N)(N)(N)(N)TTTCCATTCATTTTTCATATATTCTTTTT
chr8snp81_S0_Sub0_mip1_ref	TGTCTACTGATTCCCCATATTTTGCT(N:25252525)(N)(N)(N)AGATCGGAAGAGCACACGTGACTCGCCAAGCTGAAG(N)(N)(N)(N)(N)(N)(N)(N)(N)(N)CTTTATTATTTACATTTCTTATTACATTTATATCT
chr8snp96_S0_Sub0_mip1_ref	CGATCAAGACACAAGTACTTTATATACACA(N:25252525)(N)(N)(N)AGATCGGAAGAGCACACGTGACTCGCCAAGCTGAAG(N)(N)(N)(N)(N)(N)(N)(N)(N)(N)TAATATGTATATTGAAAGTATGACCAGT
chr8snp114_S0_Sub0_mip0_ref	GCTGCACATTTATATTTTGGATTGCG(N:25252525)(N)(N)(N)AGATCGGAAGAGCACACGTGACTCGCCAAGCTGAAG(N)(N)(N)(N)(N)(N)(N)(N)(N)(N)CCCTACACTTTGATTTATATGCCA
chr8snp205_S0_Sub0_mip0_ref	AGAACTAATAAAAGGGTTCCTGTTTGTAT(N:25252525)(N)(N)(N)AGATCGGAAGAGCACACGTGACTCGCCAAGCTGAAG(N)(N)(N)(N)(N)(N)(N)(N)(N)(N)GGATAAATTATGTTCTTCTATATTATATTCATTA
chr8snp205_S0_Sub0_mip3_ref	GATATGGATGGAATGTCTCTCAAAGGT(N:25252525)(N)(N)(N)AGATCGGAAGAGCACACGTGACTCGCCAAGCTGAAG(N)(N)(N)(N)(N)(N)(N)(N)(N)(N)AAGATTTGCTTATCTAAATAATGCCT
chr8snp253_S0_Sub0_mip1_ref	ACAACTTGATGAAAAAGGGGGTTAAA(N:25252525)(N)(N)(N)AGATCGGAAGAGCACACGTGACTCGCCAAGCTGAAG(N)(N)(N)(N)(N)(N)(N)(N)(N)(N)AAGTTATGAATATGTTTTTATATCTCAGTT
chr8snp259_S0_Sub0_mip0_ref	AGATTCTAAAGATACACAAAATACCAAACAAA(N:25252525)(N)(N)(N)AGATCGGAAGAGCACACGTGACTCGCCAAGCTGAAG(N)(N)(N)(N)(N)(N)(N)(N)(N)(N)GAAAATAATTATGAATATGACGAAACAAAA
chr8snp279_S0_Sub0_mip1_ref	GGGAAAACAAAAATAACAGATAACCTGAAG(N:25252525)(N)(N)(N)AGATCGGAAGAGCACACGTGACTCGCCAAGCTGAAG(N)(N)(N)(N)(N)(N)(N)(N)(N)(N)GCAAAATGTCAAAAATAAGTAAAAGAG
chr8snp314_S0_Sub0_mip1_ref	CCTCCCTTAGATAAATATAATTGTTTGTTGG(N:25252525)(N)(N)(N)AGATCGGAAGAGCACACGTGACTCGCCAAGCTGAAG(N)(N)(N)(N)(N)(N)(N)(N)(N)(N)TTAGGTGTATTTGGATTTCTTTCTAC
chr8snp340_S0_Sub0_mip0_ref	GGATTGATTACACTCGTTACTAGAAGAG(N:25252525)(N)(N)(N)AGATCGGAAGAGCACACGTGACTCGCCAAGCTGAAG(N)(N)(N)(N)(N)(N)(N)(N)(N)(N)TTTTCATTGAACAAGTTATTATCATTTTT
chr8snp342_S0_Sub0_mip0_ref	GATCCAAATGATTATGATGATGAACAAAGG(N:25252525)(N)(N)(N)AGATCGGAAGAGCACACGTGACTCGCCAAGCTGAAG(N)(N)(N)(N)(N)(N)(N)(N)(N)(N)CCATTTTGTTATCAGAATTATCGGA
chr9snp531_S0_Sub0_mip0_ref	TATCGTTTTACTTATGTGTAATATTGAAACCA(N:25252525)(N)(N)(N)AGATCGGAAGAGCACACGTGACTCGCCAAGCTGAAG(N)(N)(N)(N)(N)(N)(N)(N)(N)(N)GAACATATTATTTGTATGAATACATAAGTTT
chr9snp275_S0_Sub0_mip0_ref	CCCAGATATGGTAAAGACATATCACTGTT(N:25252525)(N)(N)(N)AGATCGGAAGAGCACACGTGACTCGCCAAGCTGAAG(N)(N)(N)(N)(N)(N)(N)(N)(N)(N)TAAGTATACACAAATGGAACCCAG
chr9snp304_S0_Sub0_mip0_ref	TGAAGCACATGTTAAAATAACTAAACTTAGTG(N:25252525)(N)(N)(N)AGATCGGAAGAGCACACGTGACTCGCCAAGCTGAAG(N)(N)(N)(N)(N)(N)(N)(N)(N)(N)AAAACAGACGAACAAAAGAAGGA
chr9snp304_S0_Sub0_mip1_ref	TTCAACATTACAATCGTTAATCTTTGCC(N:25252525)(N)(N)(N)AGATCGGAAGAGCACACGTGACTCGCCAAGCTGAAG(N)(N)(N)(N)(N)(N)(N)(N)(N)(N)TTTTTCGTATCATCATTTATCAATTTTT
chr9snp304_S0_Sub0_mip2_ref	AGTACAGGATTAGTTCAAAATTTTCCTAATAC(N:25252525)(N)(N)(N)AGATCGGAAGAGCACACGTGACTCGCCAAGCTGAAG(N)(N)(N)(N)(N)(N)(N)(N)(N)(N)AGTGATTTAAAAGCAATTGATGACA
chr9snp306_S0_Sub0_mip0_ref	TGAATGTACTAAACCTGATTCTTATCCAC(N:25252525)(N)(N)(N)AGATCGGAAGAGCACACGTGACTCGCCAAGCTGAAG(N)(N)(N)(N)(N)(N)(N)(N)(N)(N)ACAAACAAGAAGGTGATAAATGTG
chr9snp306_S0_Sub0_mip1_ref	CATCCACCATTATTTTCGTTACAAGTAGG(N:25252525)(N)(N)(N)AGATCGGAAGAGCACACGTGACTCGCCAAGCTGAAG(N)(N)(N)(N)(N)(N)(N)(N)(N)(N)GAATGATATTCCTAAGAAGTTAGAGG
chr9snp331_S0_Sub0_mip1_ref	TTCTATTTCTGACAAAGACCCTCCG(N:25252525)(N)(N)(N)AGATCGGAAGAGCACACGTGACTCGCCAAGCTGAAG(N)(N)(N)(N)(N)(N)(N)(N)(N)(N)ATTATTTCACCATTTTCTATTATTATTTCAT
chr9snp349_S0_Sub0_mip1_ref	ACTGTATTTGGAATAATGGGACTAGTCT(N:25252525)(N)(N)(N)AGATCGGAAGAGCACACGTGACTCGCCAAGCTGAAG(N)(N)(N)(N)(N)(N)(N)(N)(N)(N)TTCAAAATAGTATATATACACTAATTTTTACTA
chr9snp128_S0_Sub0_mip0_ref	TCGTTCGGGATCCAGTTTTTGTG(N:25252525)(N)(N)(N)AGATCGGAAGAGCACACGTGACTCGCCAAGCTGAAG(N)(N)(N)(N)(N)(N)(N)(N)(N)(N)GTAACAGACGTATTATTTTTACATGAAT
chr9snp150_S0_Sub0_mip0_ref	AGCGCATAAAAGACCTTAATAATATAGTCC(N:25252525)(N)(N)(N)AGATCGGAAGAGCACACGTGACTCGCCAAGCTGAAG(N)(N)(N)(N)(N)(N)(N)(N)(N)(N)ATTGTATATCCATATATAAATTATTCATTATTTTT
chr9snp174_S0_Sub0_mip1_ref	GGGTGATATTAATCCAAATAATTATCAATATGCT(N:25252525)(N)(N)(N)AGATCGGAAGAGCACACGTGACTCGCCAAGCTGAAG(N)(N)(N)(N)(N)(N)(N)(N)(N)(N)TTTATGAACAATATAAAGTATTAGTTACTAATT
chr9snp188_S0_Sub0_mip0_ref	GAGGAGTAGTTACTATTAAGCAACCATC(N:25252525)(N)(N)(N)AGATCGGAAGAGCACACGTGACTCGCCAAGCTGAAG(N)(N)(N)(N)(N)(N)(N)(N)(N)(N)CACATTCATATCAGAGCACATTTT
chr9snp196_S0_Sub0_mip1_ref	CAGAATGTTTGCTAGATAATCTATCCTGAC(N:25252525)(N)(N)(N)AGATCGGAAGAGCACACGTGACTCGCCAAGCTGAAG(N)(N)(N)(N)(N)(N)(N)(N)(N)(N)TCTTCATATTTTTCATATTTTCCATATTTTT
chr9snp211_S0_Sub0_mip0_ref	AAAGGTTTGAGGGAAGGACATATGT(N:25252525)(N)(N)(N)AGATCGGAAGAGCACACGTGACTCGCCAAGCTGAAG(N)(N)(N)(N)(N)(N)(N)(N)(N)(N)GATAATGCTTAATTTTCTTATCCTCATT
chr9snp223_S0_Sub0_mip1_ref	TCAAGGGTATCGTTTATATTATTGAAGCT(N:25252525)(N)(N)(N)AGATCGGAAGAGCACACGTGACTCGCCAAGCTGAAG(N)(N)(N)(N)(N)(N)(N)(N)(N)(N)GTTTTATATTATTTATCATATATTGTTGATGATT
chr9snp234_S0_Sub0_mip1_ref	AAAAATGCAGTTGTTACTGTCCCTG(N:25252525)(N)(N)(N)AGATCGGAAGAGCACACGTGACTCGCCAAGCTGAAG(N)(N)(N)(N)(N)(N)(N)(N)(N)(N)AGGCAAACCAAATATTAAGGTACA
chr9snp82_S0_Sub0_mip0_ref	CTTGTACTCTGGTTATGGCCTAAAGAT(N:25252525)(N)(N)(N)AGATCGGAAGAGCACACGTGACTCGCCAAGCTGAAG(N)(N)(N)(N)(N)(N)(N)(N)(N)(N)CTATTTTTAGTTTTATCGCTACTCTTAT
chr9snp258_S0_Sub0_mip0_ref	CAGCATTATATTTCTTGACCCCATAGG(N:25252525)(N)(N)(N)AGATCGGAAGAGCACACGTGACTCGCCAAGCTGAAG(N)(N)(N)(N)(N)(N)(N)(N)(N)(N)GTTCTAATTAAGTGAATTATTAAATACATAAATC
chr10snp206_S0_Sub0_mip0_ref	CATGATGATAATTTGCCAACTGAACG(N:25252525)(N)(N)(N)AGATCGGAAGAGCACACGTGACTCGCCAAGCTGAAG(N)(N)(N)(N)(N)(N)(N)(N)(N)(N)GGATGATTTGAAGCATAAATATTGTC
chr10snp224_S0_Sub0_mip0_ref	CCCATTTTATTATCAACCAACTTAATACTGTC(N:25252525)(N)(N)(N)AGATCGGAAGAGCACACGTGACTCGCCAAGCTGAAG(N)(N)(N)(N)(N)(N)(N)(N)(N)(N)ATATTTATATCTTTTTCTTTCTCCTTAGAC
chr10snp12_S0_Sub0_mip0_ref	ACACGCTCCATTGTTTTTCCAAAT(N:25252525)(N)(N)(N)AGATCGGAAGAGCACACGTGACTCGCCAAGCTGAAG(N)(N)(N)(N)(N)(N)(N)(N)(N)(N)TGTTCACCAGTAAGTTCACCTT
chr10snp232_S0_Sub0_mip1_ref	GACAAATAGTAAGACTTAACTATCATTGAAGG(N:25252525)(N)(N)(N)AGATCGGAAGAGCACACGTGACTCGCCAAGCTGAAG(N)(N)(N)(N)(N)(N)(N)(N)(N)(N)CTTTCTATCGTCAATAAATTCTTTATTTAC
chr10snp235_S0_Sub0_mip1_ref	GGCATTTGGTTCATATTCATGTTCATATTC(N:25252525)(N)(N)(N)AGATCGGAAGAGCACACGTGACTCGCCAAGCTGAAG(N)(N)(N)(N)(N)(N)(N)(N)(N)(N)ACCCCATATTTGGTCCCATG
chr10snp261_S0_Sub0_mip0_ref	TCTAGCCCATTACGCGATTCTTCA(N:25252525)(N)(N)(N)AGATCGGAAGAGCACACGTGACTCGCCAAGCTGAAG(N)(N)(N)(N)(N)(N)(N)(N)(N)(N)TCATATTATCCAACTACTGGTCCA
chr10snp493_S0_Sub0_mip0_ref	GTTTTATTGGTTTTAATTTAAAGTTCCGAAATT(N:25252525)(N)(N)(N)AGATCGGAAGAGCACACGTGACTCGCCAAGCTGAAG(N)(N)(N)(N)(N)(N)(N)(N)(N)(N)CTTTATATATGACTATCTATATAATTTTTGTGATA
chr10snp622_S0_Sub0_mip0_ref	CTTCATCGTTCATACTATAATTTTCATGTACA(N:25252525)(N)(N)(N)AGATCGGAAGAGCACACGTGACTCGCCAAGCTGAAG(N)(N)(N)(N)(N)(N)(N)(N)(N)(N)GGATCAGAAATATGACTACTATGATATAT
chr10snp38_S0_Sub0_mip0_ref	GTGGGTGTGGTGGTATTATTTCTATTATT(N:25252525)(N)(N)(N)AGATCGGAAGAGCACACGTGACTCGCCAAGCTGAAG(N)(N)(N)(N)(N)(N)(N)(N)(N)(N)TTCTCATTATTACGACTAGAATTTCTAT
chr10snp69_S0_Sub0_mip0_ref	AGTAAATATACCGTCTAATGAAGAAGCAG(N:25252525)(N)(N)(N)AGATCGGAAGAGCACACGTGACTCGCCAAGCTGAAG(N)(N)(N)(N)(N)(N)(N)(N)(N)(N)GGAAAACAAAATGATGTGTATAAAGAA
chr10snp85_S0_Sub0_mip0_ref	ATATATTATGATATGGTGGTAAGGACAAGC(N:25252525)(N)(N)(N)AGATCGGAAGAGCACACGTGACTCGCCAAGCTGAAG(N)(N)(N)(N)(N)(N)(N)(N)(N)(N)GTGTTTATGGTTGTGTATACTTATTTTT
chr10snp108_S0_Sub0_mip0_ref	ACTTATACACATCCCTTTATGTTTCATTTCA(N:25252525)(N)(N)(N)AGATCGGAAGAGCACACGTGACTCGCCAAGCTGAAG(N)(N)(N)(N)(N)(N)(N)(N)(N)(N)TGAAGACATACTTATGGAAGCCA
chr10snp121_S0_Sub0_mip0_ref	GCAAACAGGAAAATATTAAAAGAAACAGAAG(N:25252525)(N)(N)(N)AGATCGGAAGAGCACACGTGACTCGCCAAGCTGAAG(N)(N)(N)(N)(N)(N)(N)(N)(N)(N)AATAAAATATTTTATAAAACCATAATGTCGT
chr10snp132_S0_Sub0_mip0_ref	ATGTATACTTTTTCTGTTTTCATTACACACC(N:25252525)(N)(N)(N)AGATCGGAAGAGCACACGTGACTCGCCAAGCTGAAG(N)(N)(N)(N)(N)(N)(N)(N)(N)(N)GAATGTACATGTACTTGTTAAATAAGAA
chr10snp145_S0_Sub0_mip0_ref	GTTGATGAAGGAGAAAATAAAAATAATATAAGACC(N:25252525)(N)(N)(N)AGATCGGAAGAGCACACGTGACTCGCCAAGCTGAAG(N)(N)(N)(N)(N)(N)(N)(N)(N)(N)TTAAAGGAGCCTAAAGTAAATAATCC
chr10snp164_S0_Sub0_mip1_ref	GCATATACCCTTTTATTAACTTATTAGATGCT(N:25252525)(N)(N)(N)AGATCGGAAGAGCACACGTGACTCGCCAAGCTGAAG(N)(N)(N)(N)(N)(N)(N)(N)(N)(N)CTTTCATTTATTATATGTTTATTAAATATTTGTTT
chr10snp184_S0_Sub0_mip0_ref	CACAAGGAACATTGAATATATGGAAAATGG(N:25252525)(N)(N)(N)AGATCGGAAGAGCACACGTGACTCGCCAAGCTGAAG(N)(N)(N)(N)(N)(N)(N)(N)(N)(N)TCTTTTGCTGGTATCTACGTTTC
chr10snp196_S0_Sub0_mip0_ref	TGGAAAATAAATACCCAAATGAATTATTCTGT(N:25252525)(N)(N)(N)AGATCGGAAGAGCACACGTGACTCGCCAAGCTGAAG(N)(N)(N)(N)(N)(N)(N)(N)(N)(N)AAATAATTGTGATTATATTATTTTATTTTATTCTG
chr10snp202_S0_Sub0_mip2_ref	ACGGTCCTCCTTATAATATTCATATGCT(N:25252525)(N)(N)(N)AGATCGGAAGAGCACACGTGACTCGCCAAGCTGAAG(N)(N)(N)(N)(N)(N)(N)(N)(N)(N)TTTTCACCATGTTGACTATAAGCA
chr11snp259_S0_Sub0_mip0_ref	CGGAGAAGCAATATAATTCTTTGAAGGA(N:25252525)(N)(N)(N)AGATCGGAAGAGCACACGTGACTCGCCAAGCTGAAG(N)(N)(N)(N)(N)(N)(N)(N)(N)(N)GCCTGGCCATTTAAATTATTTGAA
chr11snp277_S0_Sub0_mip0_ref	CCATTTCAATGAAATCTAGCCAAATGG(N:25252525)(N)(N)(N)AGATCGGAAGAGCACACGTGACTCGCCAAGCTGAAG(N)(N)(N)(N)(N)(N)(N)(N)(N)(N)AATACACACACGAGAACATATATATATAT
chr11snp290_S0_Sub0_mip1_ref	AGAAAAAGGAAAGTAAAGGTAAAAGTAAAAGT(N:25252525)(N)(N)(N)AGATCGGAAGAGCACACGTGACTCGCCAAGCTGAAG(N)(N)(N)(N)(N)(N)(N)(N)(N)(N)AAAAGATATACATGATCAAGTTGATATAAA
chr11snp32_S0_Sub0_mip0_ref	AAAATACAAGAAATGCAAATATATTAGTGATTCAT(N:25252525)(N)(N)(N)AGATCGGAAGAGCACACGTGACTCGCCAAGCTGAAG(N)(N)(N)(N)(N)(N)(N)(N)(N)(N)TAAAGTATTTTCGCCTATAATCATAGG
chr11snp310_S0_Sub0_mip0_ref	CGTTTGTGTAAAGGTTTCAAAACAAGG(N:25252525)(N)(N)(N)AGATCGGAAGAGCACACGTGACTCGCCAAGCTGAAG(N)(N)(N)(N)(N)(N)(N)(N)(N)(N)AAAAATAGATATATCCGTTATTAGATCTTT
chr11snp312_S0_Sub0_mip0_ref	GGATGTTCCCAATAATTCTGTCCTCTT(N:25252525)(N)(N)(N)AGATCGGAAGAGCACACGTGACTCGCCAAGCTGAAG(N)(N)(N)(N)(N)(N)(N)(N)(N)(N)ATGCGTGTTGTAATGTATTTTCG
chr11snp312_S0_Sub0_mip1_ref	GGGTAATCCATGGACGGAATATATGG(N:25252525)(N)(N)(N)AGATCGGAAGAGCACACGTGACTCGCCAAGCTGAAG(N)(N)(N)(N)(N)(N)(N)(N)(N)(N)CAACAAGAAGATTCAGGAGAAGA
chr11snp312_S0_Sub0_mip2_ref	AAAGATGGAGGTTTTGCTTTTCCTC(N:25252525)(N)(N)(N)AGATCGGAAGAGCACACGTGACTCGCCAAGCTGAAG(N)(N)(N)(N)(N)(N)(N)(N)(N)(N)AGAGTAGATTTAGGAGAAGATGCT
chr11snp312_S0_Sub0_mip3_ref	CAGCTCAAGAAAATAATGGTCCTAGATATTG(N:25252525)(N)(N)(N)AGATCGGAAGAGCACACGTGACTCGCCAAGCTGAAG(N)(N)(N)(N)(N)(N)(N)(N)(N)(N)GATGAATTGACTTTATGTTCAAGAC
chr11snp312_S0_Sub0_mip4_ref	TTGCTGGTCTAAAACAAAACATGCT(N:25252525)(N)(N)(N)AGATCGGAAGAGCACACGTGACTCGCCAAGCTGAAG(N)(N)(N)(N)(N)(N)(N)(N)(N)(N)GTGGTATATCTTCACAATTTCCATC
chr11snp312_S0_Sub0_mip5_ref	CTTTAAAAGCACCAGTGGGAAGAAAAG(N:25252525)(N)(N)(N)AGATCGGAAGAGCACACGTGACTCGCCAAGCTGAAG(N)(N)(N)(N)(N)(N)(N)(N)(N)(N)GCAGTAGTAGCAATGTATGATGAA
chr11snp312_S0_Sub0_mip6_ref	GCAGATATTCCTGAACATAAACCAACT(N:25252525)(N)(N)(N)AGATCGGAAGAGCACACGTGACTCGCCAAGCTGAAG(N)(N)(N)(N)(N)(N)(N)(N)(N)(N)GACAGTTTAAAATGCCCATGTG
chr11snp312_S0_Sub0_mip7_ref	GAAATGATGAAATGTTAGATCCTGAGGC(N:25252525)(N)(N)(N)AGATCGGAAGAGCACACGTGACTCGCCAAGCTGAAG(N)(N)(N)(N)(N)(N)(N)(N)(N)(N)ATAATTGCATCATCAGCTGCTG
chr11snp358_S0_Sub0_mip0_ref	GGTATCATAAAAATGTGAAGCATCTTTTATATATT(N:25252525)(N)(N)(N)AGATCGGAAGAGCACACGTGACTCGCCAAGCTGAAG(N)(N)(N)(N)(N)(N)(N)(N)(N)(N)CAATTATGTTTATCATTAAAATTGTTATTATTATT
chr11snp358_S0_Sub0_mip1_ref	CAGACTAATTATTGTGGCTTTACATAAAGG(N:25252525)(N)(N)(N)AGATCGGAAGAGCACACGTGACTCGCCAAGCTGAAG(N)(N)(N)(N)(N)(N)(N)(N)(N)(N)CACATTAAAAATAATATTCATGATCACG
chr11snp376_S0_Sub0_mip1_ref	GTGGTAATAATGTAGTTTCGTTTGGAAAG(N:25252525)(N)(N)(N)AGATCGGAAGAGCACACGTGACTCGCCAAGCTGAAG(N)(N)(N)(N)(N)(N)(N)(N)(N)(N)GGAAGAGGTTAAAATGGGTACTTA
chr11snp383_S0_Sub0_mip1_ref	AAGGCGAATATATCGATACAAATAATCTAATTTTG(N:25252525)(N)(N)(N)AGATCGGAAGAGCACACGTGACTCGCCAAGCTGAAG(N)(N)(N)(N)(N)(N)(N)(N)(N)(N)ATTTTAAACAGACTTTTGACATATCTG
chr11snp388_S0_Sub0_mip1_ref	TGTTACATCTCTCAAGCAATTTTCATACC(N:25252525)(N)(N)(N)AGATCGGAAGAGCACACGTGACTCGCCAAGCTGAAG(N)(N)(N)(N)(N)(N)(N)(N)(N)(N)GTCAAATTTATTTTTCACTAGGTTATCA
chr11snp400_S0_Sub0_mip2_ref	GTTTAATAAAAACGTACCATTCTCAATCGT(N:25252525)(N)(N)(N)AGATCGGAAGAGCACACGTGACTCGCCAAGCTGAAG(N)(N)(N)(N)(N)(N)(N)(N)(N)(N)ATTACACACATGGCAACCTAAAA
chr11snp421_S0_Sub0_mip1_ref	ATAGCAAGAAGAGTTGAAGATGCAAG(N:25252525)(N)(N)(N)AGATCGGAAGAGCACACGTGACTCGCCAAGCTGAAG(N)(N)(N)(N)(N)(N)(N)(N)(N)(N)CAGAAACAGGAAGAATAGAAGAAGA
chr11snp450_S0_Sub0_mip1_ref	GGAAGAAGTATCTGTTGATGAAGTTGTAG(N:25252525)(N)(N)(N)AGATCGGAAGAGCACACGTGACTCGCCAAGCTGAAG(N)(N)(N)(N)(N)(N)(N)(N)(N)(N)GCTACTGAAGATCTTGTTGAAGA
chr11snp536_S0_Sub0_mip3_ref	AGGAGGATTCAACACAAATCTTGCT(N:25252525)(N)(N)(N)AGATCGGAAGAGCACACGTGACTCGCCAAGCTGAAG(N)(N)(N)(N)(N)(N)(N)(N)(N)(N)ACCTAATCCATTAATGTTTTGTACAC
chr11snp59_S0_Sub0_mip0_ref	CAAAGGATTTGTAACCATAAACTTACCAC(N:25252525)(N)(N)(N)AGATCGGAAGAGCACACGTGACTCGCCAAGCTGAAG(N)(N)(N)(N)(N)(N)(N)(N)(N)(N)AATCTAAGATATCAAGGAAATTTTGTTT
chr11snp96_S0_Sub0_mip1_ref	AAAGGTATAAGTGAACAGAAAGCAGAG(N:25252525)(N)(N)(N)AGATCGGAAGAGCACACGTGACTCGCCAAGCTGAAG(N)(N)(N)(N)(N)(N)(N)(N)(N)(N)ACTGGACCTTTAAAAATAGAACAATT
chr11snp104_S0_Sub0_mip3_ref	ATTGAAAGAATGTCCGTCCTCTGG(N:25252525)(N)(N)(N)AGATCGGAAGAGCACACGTGACTCGCCAAGCTGAAG(N)(N)(N)(N)(N)(N)(N)(N)(N)(N)CCAAATCCAAAAATGAACTTGAAAA
chr11snp131_S0_Sub0_mip0_ref	AATGAATATGTCCTTGTCAATCCCTTTTG(N:25252525)(N)(N)(N)AGATCGGAAGAGCACACGTGACTCGCCAAGCTGAAG(N)(N)(N)(N)(N)(N)(N)(N)(N)(N)ATGAACTGTCATGTTTATATTTAAACG
chr11snp134_S0_Sub0_mip0_ref	GGGGGTAAAGAAAATTTTTGGTATATAAAGA(N:25252525)(N)(N)(N)AGATCGGAAGAGCACACGTGACTCGCCAAGCTGAAG(N)(N)(N)(N)(N)(N)(N)(N)(N)(N)TCTGACATATTTATTTTCTTAATGTATGAT
chr11snp152_S0_Sub0_mip1_ref	TGCTGATTTAACTTATCACGAATTTAAAAgTA(N:25252525)(N)(N)(N)AGATCGGAAGAGCACACGTGACTCGCCAAGCTGAAG(N)(N)(N)(N)(N)(N)(N)(N)(N)(N)ATAATTCTCcGAATGAAATGAAGG
chr11snp201_S0_Sub0_mip1_ref	AAAGGGGATCTTGAACAACTTGTTAC(N:25252525)(N)(N)(N)AGATCGGAAGAGCACACGTGACTCGCCAAGCTGAAG(N)(N)(N)(N)(N)(N)(N)(N)(N)(N)CTTCTTTTGATAAATAATCAGGTAATTTC
chr11snp219_S0_Sub0_mip0_ref	ATGATAGTCCTAGGCACGATAAATATAATG(N:25252525)(N)(N)(N)AGATCGGAAGAGCACACGTGACTCGCCAAGCTGAAG(N)(N)(N)(N)(N)(N)(N)(N)(N)(N)GACAATAAAAATATTAATGTGGACGAT
chr11snp248_S0_Sub0_mip1_ref	CAGACATTTTTGATGTACTGAAAGGGTG(N:25252525)(N)(N)(N)AGATCGGAAGAGCACACGTGACTCGCCAAGCTGAAG(N)(N)(N)(N)(N)(N)(N)(N)(N)(N)GTGGGAGAGCTAGCTGAATTT
chr12snp262_S0_Sub0_mip0_ref	TACATATAAAGAAGAACATTTACACAAGCAG(N:25252525)(N)(N)(N)AGATCGGAAGAGCACACGTGACTCGCCAAGCTGAAG(N)(N)(N)(N)(N)(N)(N)(N)(N)(N)ACAATCTTATTCATCCACGTGC
chr12snp266_S0_Sub0_mip0_ref	TAGGGGCATATAATATACTAAGCAATACTTC(N:25252525)(N)(N)(N)AGATCGGAAGAGCACACGTGACTCGCCAAGCTGAAG(N)(N)(N)(N)(N)(N)(N)(N)(N)(N)AAAAAGAGTGTAAATAAAAAGCGAAA
chr12snp270_S0_Sub0_mip1_ref	GATCCAACATCATTTTCAACATTGCC(N:25252525)(N)(N)(N)AGATCGGAAGAGCACACGTGACTCGCCAAGCTGAAG(N)(N)(N)(N)(N)(N)(N)(N)(N)(N)TTGTACCGTCACCAACTTCTT
chr12snp299_S0_Sub0_mip0_ref	GATCCAATGAAATAAATTTTCCCTTTCAAGT(N:25252525)(N)(N)(N)AGATCGGAAGAGCACACGTGACTCGCCAAGCTGAAG(N)(N)(N)(N)(N)(N)(N)(N)(N)(N)GTTCAGAATATATTCTTCTATTTATTCTTATTT
chr12snp302_S0_Sub0_mip0_ref	AGACACACACACAAAAATATATACTTACTTAC(N:25252525)(N)(N)(N)AGATCGGAAGAGCACACGTGACTCGCCAAGCTGAAG(N)(N)(N)(N)(N)(N)(N)(N)(N)(N)TCGACTTTCTTTCGTGTATAATTTT
chr12snp320_S0_Sub0_mip0_ref	GAAGAGGATAATTATGTTAGTGACAGAGAAG(N:25252525)(N)(N)(N)AGATCGGAAGAGCACACGTGACTCGCCAAGCTGAAG(N)(N)(N)(N)(N)(N)(N)(N)(N)(N)TCGTGCAAGTGGTATATATGAAG
chr12snp339_S0_Sub0_mip0_ref	CTTCAAAAATGTGTATCTTGTTTGATAATTCG(N:25252525)(N)(N)(N)AGATCGGAAGAGCACACGTGACTCGCCAAGCTGAAG(N)(N)(N)(N)(N)(N)(N)(N)(N)(N)TCAACCAAGATTTTACTTAATAGTTTTT
chr12snp622_S0_Sub0_mip0_ref	CACCTCACCTTAAACTTAAATAAATGATGC(N:25252525)(N)(N)(N)AGATCGGAAGAGCACACGTGACTCGCCAAGCTGAAG(N)(N)(N)(N)(N)(N)(N)(N)(N)(N)GCAATTTTGATTTCATCTGTTGTTT
chr12snp347_S0_Sub0_mip0_ref	GTTGTTATATTTACCTGCGATTCCACC(N:25252525)(N)(N)(N)AGATCGGAAGAGCACACGTGACTCGCCAAGCTGAAG(N)(N)(N)(N)(N)(N)(N)(N)(N)(N)AACGGGTGTTGTTAAAAATCCA
chr12snp364_S0_Sub0_mip0_ref	TAACAACGACAATGTATTAGACCCATCC(N:25252525)(N)(N)(N)AGATCGGAAGAGCACACGTGACTCGCCAAGCTGAAG(N)(N)(N)(N)(N)(N)(N)(N)(N)(N)AATCAACAAATTCTTTTGAACAATCA
chr12snp373_S0_Sub0_mip0_ref	TCAGACATCCCTTGTTTTTATATTATAAAAGTAT(N:25252525)(N)(N)(N)AGATCGGAAGAGCACACGTGACTCGCCAAGCTGAAG(N)(N)(N)(N)(N)(N)(N)(N)(N)(N)TCATTCATGTTATATATGTCCATAATCA
chr12snp386_S0_Sub0_mip0_ref	ATGAGACTTCCAAAACAAACAGCCA(N:25252525)(N)(N)(N)AGATCGGAAGAGCACACGTGACTCGCCAAGCTGAAG(N)(N)(N)(N)(N)(N)(N)(N)(N)(N)GGAGATAGTGATGAAAATAAAAATGG
chr12snp407_S0_Sub0_mip0_ref	ACAAGCAAAACCACAAGAAAGAGAA(N:25252525)(N)(N)(N)AGATCGGAAGAGCACACGTGACTCGCCAAGCTGAAG(N)(N)(N)(N)(N)(N)(N)(N)(N)(N)TAGCCAAGGAGAAGGTAAAGAC
chr12snp57_S0_Sub0_mip0_ref	CAGTCCTTTCTTTGTTGTTTATTATCTATGTG(N:25252525)(N)(N)(N)AGATCGGAAGAGCACACGTGACTCGCCAAGCTGAAG(N)(N)(N)(N)(N)(N)(N)(N)(N)(N)CTATGTATATTAAAAATGAAATATGTAAAATGT
chr12snp60_S0_Sub0_mip0_ref	TGATTAGTAGGAATACATTTACCTTTTATTCTTT(N:25252525)(N)(N)(N)AGATCGGAAGAGCACACGTGACTCGCCAAGCTGAAG(N)(N)(N)(N)(N)(N)(N)(N)(N)(N)ACAATTAATAATTATTTATTTTAATTCGTATAAAT
chr12snp79_S0_Sub0_mip0_ref	TCAGCATGATGGATGTTAGTTTATCCA(N:25252525)(N)(N)(N)AGATCGGAAGAGCACACGTGACTCGCCAAGCTGAAG(N)(N)(N)(N)(N)(N)(N)(N)(N)(N)TTTGTTATATTTTTATTTTCTTTTGTATATTTATC
chr12snp96_S0_Sub0_mip0_ref	GTGTAATGGAATATAAGAAAAATAACACACAC(N:25252525)(N)(N)(N)AGATCGGAAGAGCACACGTGACTCGCCAAGCTGAAG(N)(N)(N)(N)(N)(N)(N)(N)(N)(N)GAAGAATTCATCACCAAGGACAT
chr12snp113_S0_Sub0_mip0_ref	TCTCTTTCTTATCTTTCTTGTTCTTGATAAGA(N:25252525)(N)(N)(N)AGATCGGAAGAGCACACGTGACTCGCCAAGCTGAAG(N)(N)(N)(N)(N)(N)(N)(N)(N)(N)TCCCATACATATGAATTTAAAAATGTTT
chr12snp10_S0_Sub0_mip4_ref	CTCTAACAACACATTTATCTTATTTACCCG(N:25252525)(N)(N)(N)AGATCGGAAGAGCACACGTGACTCGCCAAGCTGAAG(N)(N)(N)(N)(N)(N)(N)(N)(N)(N)CGAAGATCCTAATTTTATTGCCTC
chr12snp123_S0_Sub0_mip0_ref	ATATGCTCTTCATCCACATATCTTTTCAA(N:25252525)(N)(N)(N)AGATCGGAAGAGCACACGTGACTCGCCAAGCTGAAG(N)(N)(N)(N)(N)(N)(N)(N)(N)(N)ACATATTATTATAATAACTACTACTACTACTAC
chr12snp132_S0_Sub0_mip2_ref	AATGTTAAACCACCAAAAGTCGACC(N:25252525)(N)(N)(N)AGATCGGAAGAGCACACGTGACTCGCCAAGCTGAAG(N)(N)(N)(N)(N)(N)(N)(N)(N)(N)AATGAACTTGTCAGTGTTTTACAAA
chr12snp158_S0_Sub0_mip0_ref	GAACATATATCTGATGTTAATAAAATAGATGCATC(N:25252525)(N)(N)(N)AGATCGGAAGAGCACACGTGACTCGCCAAGCTGAAG(N)(N)(N)(N)(N)(N)(N)(N)(N)(N)CAAATTCGATCTAATTCTTGTATATTATTT
chr12snp202_S0_Sub0_mip0_ref	GAAATGTTTGAATTATCAGCGCCATAAG(N:25252525)(N)(N)(N)AGATCGGAAGAGCACACGTGACTCGCCAAGCTGAAG(N)(N)(N)(N)(N)(N)(N)(N)(N)(N)TAGTTTTATCTTCGCTGTTAGAGT
chr12snp236_S0_Sub0_mip0_ref	CCCGTACACCTTTTAATACATTACTTATTATG(N:25252525)(N)(N)(N)AGATCGGAAGAGCACACGTGACTCGCCAAGCTGAAG(N)(N)(N)(N)(N)(N)(N)(N)(N)(N)CATTATTATTATTTTGGTTATTATCATCATCT
chr12snp236_S0_Sub0_mip3_ref	ACCATCATTATTTTTCATACTTACATTGTTCA(N:25252525)(N)(N)(N)AGATCGGAAGAGCACACGTGACTCGCCAAGCTGAAG(N)(N)(N)(N)(N)(N)(N)(N)(N)(N)AAAAGAAAGGGTTAATGATATTATTATTTC
chr12snp239_S0_Sub0_mip0_ref	CATTTCATTTGATTTTACTTTTGTTCTTGAGG(N:25252525)(N)(N)(N)AGATCGGAAGAGCACACGTGACTCGCCAAGCTGAAG(N)(N)(N)(N)(N)(N)(N)(N)(N)(N)AGGAATTTTATACACACAACATATATATATA
chr13snp303_S0_Sub0_mip0_ref	ACTTTTAATGTTGAATAAATCATTTAGACTTTCC(N:25252525)(N)(N)(N)AGATCGGAAGAGCACACGTGACTCGCCAAGCTGAAG(N)(N)(N)(N)(N)(N)(N)(N)(N)(N)GACAATATAATTATAGTTTACATTTAAGAAGA
chr13snp41_S0_Sub0_mip1_ref	GAAACACAACCCACAATAATAAAACAAGA(N:25252525)(N)(N)(N)AGATCGGAAGAGCACACGTGACTCGCCAAGCTGAAG(N)(N)(N)(N)(N)(N)(N)(N)(N)(N)CCAGACACACAACATAATATTAGAAA
chr13snp325_S0_Sub0_mip0_ref	GATGCACGAAATTATTCTGGTAGACA(N:25252525)(N)(N)(N)AGATCGGAAGAGCACACGTGACTCGCCAAGCTGAAG(N)(N)(N)(N)(N)(N)(N)(N)(N)(N)TCTATGATTAATAATGACAATATGTACAATA
chr13snp329_S0_Sub0_mip3_ref	GAATGATAGTAATAAAACATATGATGAAAGTAGC(N:25252525)(N)(N)(N)AGATCGGAAGAGCACACGTGACTCGCCAAGCTGAAG(N)(N)(N)(N)(N)(N)(N)(N)(N)(N)TATGGACAAAAATATGAACAGCAAT
chr13snp354_S0_Sub0_mip0_ref	ACATTTTATGTATGACCTATATTATTTATAGGGTG(N:25252525)(N)(N)(N)AGATCGGAAGAGCACACGTGACTCGCCAAGCTGAAG(N)(N)(N)(N)(N)(N)(N)(N)(N)(N)GTACTTCTATCATTTTGTTCACTCC
chr13snp372_S0_Sub0_mip0_ref	CTGGAGGATTAGCTTTACTCGCAT(N:25252525)(N)(N)(N)AGATCGGAAGAGCACACGTGACTCGCCAAGCTGAAG(N)(N)(N)(N)(N)(N)(N)(N)(N)(N)CACATGGTAGAAATAATGAAAATAGATC
chr13snp372_S0_Sub0_mip1_ref	GCCTATTTCCATTATTATCTTGACTTTGGG(N:25252525)(N)(N)(N)AGATCGGAAGAGCACACGTGACTCGCCAAGCTGAAG(N)(N)(N)(N)(N)(N)(N)(N)(N)(N)TATCTGGCTTTTCATGTTCTTCC
chr13snp372_S0_Sub0_mip2_ref	ACGTACCTAATAGTGAAGATAGAGAAACA(N:25252525)(N)(N)(N)AGATCGGAAGAGCACACGTGACTCGCCAAGCTGAAG(N)(N)(N)(N)(N)(N)(N)(N)(N)(N)CCGAAAATAAGCACGATAATCAAA
chr13snp372_S0_Sub0_mip3_ref	TTTTCTTCTCGATCGTCTTCTGGAT(N:25252525)(N)(N)(N)AGATCGGAAGAGCACACGTGACTCGCCAAGCTGAAG(N)(N)(N)(N)(N)(N)(N)(N)(N)(N)GGTCACTTTGTTTCCTTTCATTAT
chr13snp372_S0_Sub0_mip5_ref	CTCTTTTTCTTGACCTGGTACCTTTAC(N:25252525)(N)(N)(N)AGATCGGAAGAGCACACGTGACTCGCCAAGCTGAAG(N)(N)(N)(N)(N)(N)(N)(N)(N)(N)TTATCTCCTCTTGGTCTAGGTTG
chr13snp387_S0_Sub0_mip0_ref	GCTGTTTTTGGTATTGGACAAGGTA(N:25252525)(N)(N)(N)AGATCGGAAGAGCACACGTGACTCGCCAAGCTGAAG(N)(N)(N)(N)(N)(N)(N)(N)(N)(N)GCACTGTTACAAGTAAGAAAACAT
chr13snp387_S0_Sub0_mip1_ref	TCTCTTTGTTTTTAGATGCATCACTATGT(N:25252525)(N)(N)(N)AGATCGGAAGAGCACACGTGACTCGCCAAGCTGAAG(N)(N)(N)(N)(N)(N)(N)(N)(N)(N)TCTCTCTATTGATTCGGTCATTTAA
chr13snp387_S0_Sub0_mip2_ref	GCAGTACCTCTAGCTATGAAATTGATAC(N:25252525)(N)(N)(N)AGATCGGAAGAGCACACGTGACTCGCCAAGCTGAAG(N)(N)(N)(N)(N)(N)(N)(N)(N)(N)GAGATGTGCAAAACAATATAGTGG
chr13snp387_S0_Sub0_mip3_ref	CACAATGACTAAATATTTAACATTCCCAAGATG(N:25252525)(N)(N)(N)AGATCGGAAGAGCACACGTGACTCGCCAAGCTGAAG(N)(N)(N)(N)(N)(N)(N)(N)(N)(N)CGTATACTTCCAGAACAATCCATT
chr13snp402_S0_Sub0_mip0_ref	CCAATATGATTATTGCTGAAACTAAATATGTTG(N:25252525)(N)(N)(N)AGATCGGAAGAGCACACGTGACTCGCCAAGCTGAAG(N)(N)(N)(N)(N)(N)(N)(N)(N)(N)GTTAAGAGGGTGTTGTGTCTTTA
chr13snp414_S0_Sub0_mip0_ref	ACGCATCGATGTTTTTACAAAACCT(N:25252525)(N)(N)(N)AGATCGGAAGAGCACACGTGACTCGCCAAGCTGAAG(N)(N)(N)(N)(N)(N)(N)(N)(N)(N)ATATGTAGCACGTTTTTGCCAT
chr13snp414_S0_Sub0_mip1_ref	TCATCTTTATTTTATGTTTAATATGTATGAATGCT(N:25252525)(N)(N)(N)AGATCGGAAGAGCACACGTGACTCGCCAAGCTGAAG(N)(N)(N)(N)(N)(N)(N)(N)(N)(N)AAATGGTTGATGATTTTAGTGATGA
chr13snp427_S0_Sub0_mip0_ref	TTGATTAATATATGGAATGGTATTTTAAAACCTAC(N:25252525)(N)(N)(N)AGATCGGAAGAGCACACGTGACTCGCCAAGCTGAAG(N)(N)(N)(N)(N)(N)(N)(N)(N)(N)TACAAGTCTGTTCATTAGTAATTATGTA
chr13snp427_S0_Sub0_mip1_ref	TGTTAGATTTTTACAATGTTGATGTAGAACC(N:25252525)(N)(N)(N)AGATCGGAAGAGCACACGTGACTCGCCAAGCTGAAG(N)(N)(N)(N)(N)(N)(N)(N)(N)(N)AAAATTGAGTTCATCGTTTTCTACT
chr13snp428_S0_Sub0_mip0_ref	TTTTTATGTTCACATTTGTTACCCCATG(N:25252525)(N)(N)(N)AGATCGGAAGAGCACACGTGACTCGCCAAGCTGAAG(N)(N)(N)(N)(N)(N)(N)(N)(N)(N)GTCATTATTATTTTTCTTTTTATTATAATCAATAT
chr13snp428_S0_Sub0_mip1_ref	GAAAAACAATGGAATGACATTACTAATTGTAC(N:25252525)(N)(N)(N)AGATCGGAAGAGCACACGTGACTCGCCAAGCTGAAG(N)(N)(N)(N)(N)(N)(N)(N)(N)(N)GTTGTTGTAATTTCACTAGAGATTATTAT
chr13snp430_S0_Sub0_mip0_ref	TGGTGCAGCAGTCTTATTTTTCAC(N:25252525)(N)(N)(N)AGATCGGAAGAGCACACGTGACTCGCCAAGCTGAAG(N)(N)(N)(N)(N)(N)(N)(N)(N)(N)AGTATAATATTATTTATAAACATGTTCACATAA
chr13snp432_S0_Sub0_mip0_ref	CCAAAGGATGAAAATGGGAAAATTGTATTG(N:25252525)(N)(N)(N)AGATCGGAAGAGCACACGTGACTCGCCAAGCTGAAG(N)(N)(N)(N)(N)(N)(N)(N)(N)(N)ATGAGAACCGCACAGTCTTT
chr13snp432_S0_Sub0_mip1_ref	CAACCAATTGTCTACTACATCCCACAT(N:25252525)(N)(N)(N)AGATCGGAAGAGCACACGTGACTCGCCAAGCTGAAG(N)(N)(N)(N)(N)(N)(N)(N)(N)(N)CCTTAACATAGTTGCTAAATTGAGG
chr13snp441_S0_Sub0_mip0_ref	TGAATATAATAACCAGTTAATTAATAAGTATGCCA(N:25252525)(N)(N)(N)AGATCGGAAGAGCACACGTGACTCGCCAAGCTGAAG(N)(N)(N)(N)(N)(N)(N)(N)(N)(N)GTGATAATATGTACGAACGAAATAATTA
chr13snp450_S0_Sub0_mip1_ref	AACAATTAGCAGGAACAAAAGATACAAAAG(N:25252525)(N)(N)(N)AGATCGGAAGAGCACACGTGACTCGCCAAGCTGAAG(N)(N)(N)(N)(N)(N)(N)(N)(N)(N)TTTGAAAGAAGAGGATATTTTATTCTTG
chr13snp461_S0_Sub0_mip4_ref	ACTGGGTTCATTAATATCAAAATTAAATACATTTT(N:25252525)(N)(N)(N)AGATCGGAAGAGCACACGTGACTCGCCAAGCTGAAG(N)(N)(N)(N)(N)(N)(N)(N)(N)(N)TTGTAAATCATCAACAAATTCCTTATAT
chr13snp159_S0_Sub0_mip0_ref	TATATCCGAATGTTATAAATAATGTTGGGAAG(N:25252525)(N)(N)(N)AGATCGGAAGAGCACACGTGACTCGCCAAGCTGAAG(N)(N)(N)(N)(N)(N)(N)(N)(N)(N)AAAAAGTAAAAGTAAAGGAAAAAGAaTaTA
chr13snp473_S0_Sub0_mip0_ref	AAAGAAGGAAATTAAATGACCCTGATAATAAA(N:25252525)(N)(N)(N)AGATCGGAAGAGCACACGTGACTCGCCAAGCTGAAG(N)(N)(N)(N)(N)(N)(N)(N)(N)(N)ACAAATGTGCAAAATAAATAAAATATATATATATA
chr13snp475_S0_Sub0_mip5_ref	GGTTCCATAGTATCAAGGGCTTCTATT(N:25252525)(N)(N)(N)AGATCGGAAGAGCACACGTGACTCGCCAAGCTGAAG(N)(N)(N)(N)(N)(N)(N)(N)(N)(N)AGCGAAGTTTAAAACCATACCG
chr13snp482_S0_Sub0_mip0_ref	ATGGTAACTCATTTTGTCCTTCTATTGT(N:25252525)(N)(N)(N)AGATCGGAAGAGCACACGTGACTCGCCAAGCTGAAG(N)(N)(N)(N)(N)(N)(N)(N)(N)(N)TTTTTCTTATCATTATTTCATCATATGTAATA
chr13snp485_S0_Sub0_mip1_ref	CCTTCATGAACTTGTACATACAAATTTCC(N:25252525)(N)(N)(N)AGATCGGAAGAGCACACGTGACTCGCCAAGCTGAAG(N)(N)(N)(N)(N)(N)(N)(N)(N)(N)GGAACGGCAAGGATATTTTAATATT
chr13snp489_S0_Sub0_mip0_ref	CCAACCTCTACTAATTCTTATTCTCATAACC(N:25252525)(N)(N)(N)AGATCGGAAGAGCACACGTGACTCGCCAAGCTGAAG(N)(N)(N)(N)(N)(N)(N)(N)(N)(N)GAATCTTGTACTACATTTTCTTCTAAAT
chr13snp499_S0_Sub0_mip0_ref	ACTGTATATTATTCAAAGCAGATTTATTCCC(N:25252525)(N)(N)(N)AGATCGGAAGAGCACACGTGACTCGCCAAGCTGAAG(N)(N)(N)(N)(N)(N)(N)(N)(N)(N)CATCAAATTTATTTATATGTACTACGTTG
chr13snp506_S0_Sub0_mip1_ref	CCTCACAATTGTCATCATTTAGTTGAAG(N:25252525)(N)(N)(N)AGATCGGAAGAGCACACGTGACTCGCCAAGCTGAAG(N)(N)(N)(N)(N)(N)(N)(N)(N)(N)AATAATAATTAAAATTACCTTCATTCTTATAAC
chr13snp519_S0_Sub0_mip2_ref	AAGGAAAATGACATTGATATTAATAAGAAGAATG(N:25252525)(N)(N)(N)AGATCGGAAGAGCACACGTGACTCGCCAAGCTGAAG(N)(N)(N)(N)(N)(N)(N)(N)(N)(N)GATGTTACCACCTGTCGAAAAA
chr13snp523_S0_Sub0_mip0_ref	CGTGATTTAAAAGAAAAATAAATAGTTTTGTGAAA(N:25252525)(N)(N)(N)AGATCGGAAGAGCACACGTGACTCGCCAAGCTGAAG(N)(N)(N)(N)(N)(N)(N)(N)(N)(N)CCTGATTTATTTATTTTAGTGTTAATTTTATTT
chr13snp174_S0_Sub0_mip0_ref	TTCAGAAAAGTGAAACCGGTGAAAG(N:25252525)(N)(N)(N)AGATCGGAAGAGCACACGTGACTCGCCAAGCTGAAG(N)(N)(N)(N)(N)(N)(N)(N)(N)(N)TATTGCCACGAATTATCCAACG
chr13snp199_S0_Sub0_mip0_ref	TGCATGAACATTATGAAAGTTTTACCTG(N:25252525)(N)(N)(N)AGATCGGAAGAGCACACGTGACTCGCCAAGCTGAAG(N)(N)(N)(N)(N)(N)(N)(N)(N)(N)ACTCAAAGTGTTAAATAAAAGATAAACC
chr13snp203_S0_Sub0_mip0_ref	AAAGATTTCGTTCCATGGCTCCTTT(N:25252525)(N)(N)(N)AGATCGGAAGAGCACACGTGACTCGCCAAGCTGAAG(N)(N)(N)(N)(N)(N)(N)(N)(N)(N)TTTCTATACATACACGCACATATATATAT
chr13snp220_S0_Sub0_mip0_ref	GATGGTTGTTTTTATAAAAATCTTCGACGT(N:25252525)(N)(N)(N)AGATCGGAAGAGCACACGTGACTCGCCAAGCTGAAG(N)(N)(N)(N)(N)(N)(N)(N)(N)(N)CCCTTTAAATTTTAAATTTCAAATAAATTCT
chr13snp230_S0_Sub0_mip0_ref	TGTATGTATGTATTTATGAGTGTAGATACTTCT(N:25252525)(N)(N)(N)AGATCGGAAGAGCACACGTGACTCGCCAAGCTGAAG(N)(N)(N)(N)(N)(N)(N)(N)(N)(N)TAAATAAATTAATTAATTCAAATATTAATGACAAA
chr13snp237_S0_Sub0_mip0_ref	CATCTTTATTATTCCAAAAATAATCCAGCTCG(N:25252525)(N)(N)(N)AGATCGGAAGAGCACACGTGACTCGCCAAGCTGAAG(N)(N)(N)(N)(N)(N)(N)(N)(N)(N)CTGGAAAATCAATTGGCCCTATT
chr13snp272_S0_Sub0_mip0_ref	ATGTTCATTACCAGATATTCTAGATAAAAATCTT(N:25252525)(N)(N)(N)AGATCGGAAGAGCACACGTGACTCGCCAAGCTGAAG(N)(N)(N)(N)(N)(N)(N)(N)(N)(N)ATGGAAGAAATATTTGATGATTTAAAAAG
chr13snp278_S0_Sub0_mip0_ref	AAGATGACGGTGAAGATGATAGTGATG(N:25252525)(N)(N)(N)AGATCGGAAGAGCACACGTGACTCGCCAAGCTGAAG(N)(N)(N)(N)(N)(N)(N)(N)(N)(N)GATGAAAATTTTGATGAAGATAATGATG
chr13snp288_S0_Sub0_mip1_ref	AGAAGATGATATTAATGATATTTTACATATGCATG(N:25252525)(N)(N)(N)AGATCGGAAGAGCACACGTGACTCGCCAAGCTGAAG(N)(N)(N)(N)(N)(N)(N)(N)(N)(N)GTGGGGGTACTACCTTTACATAA
chr14snp233_S0_Sub0_mip0_ref	GATGAAGATCTATTTTCTCTATCCATGTCATC(N:25252525)(N)(N)(N)AGATCGGAAGAGCACACGTGACTCGCCAAGCTGAAG(N)(N)(N)(N)(N)(N)(N)(N)(N)(N)TAAGGGTGATGATAATTATAATGATGAA
chr14snp58_S0_Sub0_mip0_ref	TCTTTTTCGCCTGACTTGTTCATGT(N:25252525)(N)(N)(N)AGATCGGAAGAGCACACGTGACTCGCCAAGCTGAAG(N)(N)(N)(N)(N)(N)(N)(N)(N)(N)TTATTATTGATATTATATTCATTAGAATTATCTTC
chr14snp262_S0_Sub0_mip0_ref	TTTTTCTAACATAACTATGTCTATGGCCTAA(N:25252525)(N)(N)(N)AGATCGGAAGAGCACACGTGACTCGCCAAGCTGAAG(N)(N)(N)(N)(N)(N)(N)(N)(N)(N)CTACGTTTTGTGGATATATCACCT
chr14snp262_S0_Sub0_mip1_ref	ACAGATATCGATCCTTTAACAACACTAAA(N:25252525)(N)(N)(N)AGATCGGAAGAGCACACGTGACTCGCCAAGCTGAAG(N)(N)(N)(N)(N)(N)(N)(N)(N)(N)ACATACAATTATAAAACATCATGGAGT
chr14snp268_S0_Sub0_mip0_ref	GGTTGATCAGATATTAATTGAAAAGGTGG(N:25252525)(N)(N)(N)AGATCGGAAGAGCACACGTGACTCGCCAAGCTGAAG(N)(N)(N)(N)(N)(N)(N)(N)(N)(N)TCCTCTAATACCTGATACGATTTTT
chr14snp70_S0_Sub0_mip0_ref	GCCGACAAAAAGTAACCATCTTAAAAA(N:25252525)(N)(N)(N)AGATCGGAAGAGCACACGTGACTCGCCAAGCTGAAG(N)(N)(N)(N)(N)(N)(N)(N)(N)(N)CAAATAAAATTGTACAATTCTTTAAAAATATAG
chr14snp326_S0_Sub0_mip0_ref	AGCAAATTACATTGAAAATTCGAATTATGG(N:25252525)(N)(N)(N)AGATCGGAAGAGCACACGTGACTCGCCAAGCTGAAG(N)(N)(N)(N)(N)(N)(N)(N)(N)(N)TGGAATATTTAGTGATACTATTTCTATTTC
chr14snp328_S0_Sub0_mip1_ref	TCAAACTTTTATTTCCATTGTTTTGAACAG(N:25252525)(N)(N)(N)AGATCGGAAGAGCACACGTGACTCGCCAAGCTGAAG(N)(N)(N)(N)(N)(N)(N)(N)(N)(N)CCGCGTTTTCATTATTCATTTCA
chr14snp330_S0_Sub0_mip0_ref	AGCTATTTCAAAATTGACGTTAGACCC(N:25252525)(N)(N)(N)AGATCGGAAGAGCACACGTGACTCGCCAAGCTGAAG(N)(N)(N)(N)(N)(N)(N)(N)(N)(N)GGAGTAAATAAAGAAAACCAAATGAAA
chr14snp347_S0_Sub0_mip0_ref	ACATTTTAAGGACAATATTTCATCCATATCG(N:25252525)(N)(N)(N)AGATCGGAAGAGCACACGTGACTCGCCAAGCTGAAG(N)(N)(N)(N)(N)(N)(N)(N)(N)(N)GGATGTACATTCGTCATATAACTTTT
chr14snp355_S0_Sub0_mip0_ref	CATTATTCATATTATTCATAATATAGTCCGTCCA(N:25252525)(N)(N)(N)AGATCGGAAGAGCACACGTGACTCGCCAAGCTGAAG(N)(N)(N)(N)(N)(N)(N)(N)(N)(N)CTATATGTATTATTCACATTATTTTTATTATTCA
chr14snp380_S0_Sub0_mip0_ref	TGATAATCATAAATATGTTGATGAAGATGACC(N:25252525)(N)(N)(N)AGATCGGAAGAGCACACGTGACTCGCCAAGCTGAAG(N)(N)(N)(N)(N)(N)(N)(N)(N)(N)TGGTTGATATATATATGCATAGTCATG
chr14snp387_S0_Sub0_mip0_ref	GATGAAGCTGATAAAATGTTAGATATGGGA(N:25252525)(N)(N)(N)AGATCGGAAGAGCACACGTGACTCGCCAAGCTGAAG(N)(N)(N)(N)(N)(N)(N)(N)(N)(N)TGCATATGGAGGAGTACCAAAA
chr14snp387_S0_Sub0_mip1_ref	CTCTCATAAGGTTTGTAACATTTTGTTCTAA(N:25252525)(N)(N)(N)AGATCGGAAGAGCACACGTGACTCGCCAAGCTGAAG(N)(N)(N)(N)(N)(N)(N)(N)(N)(N)GCCAAGGCTTGTACTTCTTTT
chr14snp398_S0_Sub0_mip4_ref	ATAAGTGCAAGATTTTTCCCCTCGT(N:25252525)(N)(N)(N)AGATCGGAAGAGCACACGTGACTCGCCAAGCTGAAG(N)(N)(N)(N)(N)(N)(N)(N)(N)(N)AATGTCTGAGTTTTCCTTTATGTTT
chr14snp414_S0_Sub0_mip0_ref	TTTCTTTCTTCCTTTTATATATGGAATATCTCC(N:25252525)(N)(N)(N)AGATCGGAAGAGCACACGTGACTCGCCAAGCTGAAG(N)(N)(N)(N)(N)(N)(N)(N)(N)(N)TGATAACATTTTATCGTTATTTTATTATTACT
chr14snp426_S0_Sub0_mip0_ref	GCCAATAATTATGTCTTATTTATGTATAAGGAGC(N:25252525)(N)(N)(N)AGATCGGAAGAGCACACGTGACTCGCCAAGCTGAAG(N)(N)(N)(N)(N)(N)(N)(N)(N)(N)TGTATTTATATACAAAGTTTTACCTTTATTT
chr14snp431_S0_Sub0_mip0_ref	GGGAAATAAATGACTAGACAATTCAATATATGTC(N:25252525)(N)(N)(N)AGATCGGAAGAGCACACGTGACTCGCCAAGCTGAAG(N)(N)(N)(N)(N)(N)(N)(N)(N)(N)ACAATCAAATCCTAATGTTGTTGTT
chr14snp433_S0_Sub0_mip0_ref	ATGCAACATCTAATGCCTTTTTCCTT(N:25252525)(N)(N)(N)AGATCGGAAGAGCACACGTGACTCGCCAAGCTGAAG(N)(N)(N)(N)(N)(N)(N)(N)(N)(N)TGTACATTGGGTGCATATTTATTAAC
chr14snp441_S0_Sub0_mip1_ref	AGAAGAAACAAACTAAAAAGGAAACATCAC(N:25252525)(N)(N)(N)AGATCGGAAGAGCACACGTGACTCGCCAAGCTGAAG(N)(N)(N)(N)(N)(N)(N)(N)(N)(N)ACGCAATTTTGAAAGATAAGGGT
chr14snp450_S0_Sub0_mip0_ref	GTTATGTGTTAGATAGAAATAATAAAAATGGAACA(N:25252525)(N)(N)(N)AGATCGGAAGAGCACACGTGACTCGCCAAGCTGAAG(N)(N)(N)(N)(N)(N)(N)(N)(N)(N)AGAACGAAAATACACATTATATAATATATATATAT
chr14snp454_S0_Sub0_mip0_ref	GAATAATGAAACTGTTCAAGCCGCA(N:25252525)(N)(N)(N)AGATCGGAAGAGCACACGTGACTCGCCAAGCTGAAG(N)(N)(N)(N)(N)(N)(N)(N)(N)(N)CTTTCGTGTACTTTCTGTTACTTTA
chr14snp464_S0_Sub0_mip0_ref	GGGGAAAAATAAATTTATATAACAAACGAAAGG(N:25252525)(N)(N)(N)AGATCGGAAGAGCACACGTGACTCGCCAAGCTGAAG(N)(N)(N)(N)(N)(N)(N)(N)(N)(N)ATACCTTCTCATATAAATTATTTAATAAAATAAAA
chr14snp482_S0_Sub0_mip0_ref	TATAAAATTACCAAAGGAAAGGAACATCAC(N:25252525)(N)(N)(N)AGATCGGAAGAGCACACGTGACTCGCCAAGCTGAAG(N)(N)(N)(N)(N)(N)(N)(N)(N)(N)GTTGTTATCTCATTTCAGATTAAAGTG
chr14snp513_S0_Sub0_mip2_ref	ATATAGATATACTGAGGACTCCTGGAAGG(N:25252525)(N)(N)(N)AGATCGGAAGAGCACACGTGACTCGCCAAGCTGAAG(N)(N)(N)(N)(N)(N)(N)(N)(N)(N)TGGTAATGAACAACCAGGATATG
chr14snp531_S0_Sub0_mip0_ref	AGATGAGAAAAAGAAAGAAGAAGAAACAAA(N:25252525)(N)(N)(N)AGATCGGAAGAGCACACGTGACTCGCCAAGCTGAAG(N)(N)(N)(N)(N)(N)(N)(N)(N)(N)TCAAGGATAACAAGCATATGAGTG
chr14snp540_S0_Sub0_mip0_ref	GGAAGAAAGAAAACAAAAAGAAAGGGATC(N:25252525)(N)(N)(N)AGATCGGAAGAGCACACGTGACTCGCCAAGCTGAAG(N)(N)(N)(N)(N)(N)(N)(N)(N)(N)GGCTAATGAATTTTATGAAAAGAATCC
chr14snp108_S0_Sub0_mip0_ref	TGTTACGAATTTCTTTTGATATTCTACAAGAA(N:25252525)(N)(N)(N)AGATCGGAAGAGCACACGTGACTCGCCAAGCTGAAG(N)(N)(N)(N)(N)(N)(N)(N)(N)(N)ATGAATTAAAATTTAGTCCAAAGAGTATAT
chr14snp110_S0_Sub0_mip0_ref	CGAAAGAAAGAGGTATAAAAGGAAAACATT(N:25252525)(N)(N)(N)AGATCGGAAGAGCACACGTGACTCGCCAAGCTGAAG(N)(N)(N)(N)(N)(N)(N)(N)(N)(N)TGAAAGAAAACAATATTGATAATATCGT
chr14snp132_S0_Sub0_mip0_ref	GAAAACGGAATCACTTATGGATACCAT(N:25252525)(N)(N)(N)AGATCGGAAGAGCACACGTGACTCGCCAAGCTGAAG(N)(N)(N)(N)(N)(N)(N)(N)(N)(N)AAGATGATACAAATAATAAATATAATCATGTTA
chr14snp160_S0_Sub0_mip0_ref	CATATTAAAAATATCTTACTTAAATGCATCCTCTT(N:25252525)(N)(N)(N)AGATCGGAAGAGCACACGTGACTCGCCAAGCTGAAG(N)(N)(N)(N)(N)(N)(N)(N)(N)(N)ACGTCTATTCATAAATTATTAACGTGT
chr14snp166_S0_Sub0_mip1_ref	CACTTTTTAGAAATACGTTATTATTCATATGGG(N:25252525)(N)(N)(N)AGATCGGAAGAGCACACGTGACTCGCCAAGCTGAAG(N)(N)(N)(N)(N)(N)(N)(N)(N)(N)GTATATTTAATTGAAAAGTTTGTGAATTTG
chr14snp189_S0_Sub0_mip0_ref	CCGTTTAAGCCCAAAGAATAATGAAAAA(N:25252525)(N)(N)(N)AGATCGGAAGAGCACACGTGACTCGCCAAGCTGAAG(N)(N)(N)(N)(N)(N)(N)(N)(N)(N)GGAAGATAATGTTGACGATAATGTAG
chr14snp189_S0_Sub0_mip1_ref	ACATTATTACCCGCTCTACCATTTTG(N:25252525)(N)(N)(N)AGATCGGAAGAGCACACGTGACTCGCCAAGCTGAAG(N)(N)(N)(N)(N)(N)(N)(N)(N)(N)CATCAACATTATTGTCAACATTATCAT
