# Supplementary material for: Highly multiplexed molecular inversion probe panel in Plasmodium falciparum targeting common SNPs approximates whole-genome sequencing assessments for selection and relatedness
Source: Front Genet. 2025 Jun 12;16:1526049. doi: 10.3389/fgene.2025.1526049 (PMC12198981; doi:10.3389/fgene.2025.1526049)
Supplement: Supplementary file 2 [file Table1.xlsx]

## Sheet: Sheet1
Mip_name	Probe_sequence
chr10snp100_S0_Sub0_mip0_ref	GCTGTTACTTTTGTAGGAAACTCAACC(N:25252525)(N)(N)(N)AGATCGGAAGAGCACACGTGACTCGCCAAGCTGAAG(N)(N)(N)(N)(N)(N)(N)(N)(N)(N)ATATTTTGAAATATACATTTTACATATAAATTTTT
chr10snp102_S0_Sub0_mip0_ref	TTTTTAGAGTGGTACCTATTGTGGGG(N:25252525)(N)(N)(N)AGATCGGAAGAGCACACGTGACTCGCCAAGCTGAAG(N)(N)(N)(N)(N)(N)(N)(N)(N)(N)AAATAAATGTATATTATGTACATATGACGA
chr10snp108_S0_Sub0_mip0_ref	ACTTATACACATCCCTTTATGTTTCATTTCA(N:25252525)(N)(N)(N)AGATCGGAAGAGCACACGTGACTCGCCAAGCTGAAG(N)(N)(N)(N)(N)(N)(N)(N)(N)(N)TGAAGACATACTTATGGAAGCCA
chr10snp108_S0_Sub0_mip1_ref	TTTCTTATTGATCGCATTGAATTTCTTCTAAG(N:25252525)(N)(N)(N)AGATCGGAAGAGCACACGTGACTCGCCAAGCTGAAG(N)(N)(N)(N)(N)(N)(N)(N)(N)(N)TTTACAAAAATTAAAAGATTTAACTGAAAAA
chr10snp12_S0_Sub0_mip0_ref	ACACGCTCCATTGTTTTTCCAAAT(N:25252525)(N)(N)(N)AGATCGGAAGAGCACACGTGACTCGCCAAGCTGAAG(N)(N)(N)(N)(N)(N)(N)(N)(N)(N)TGTTCACCAGTAAGTTCACCTT
chr10snp12_S0_Sub0_mip1_ref	GGAATGAACAAGAATGGGAAACATTTT(N:25252525)(N)(N)(N)AGATCGGAAGAGCACACGTGACTCGCCAAGCTGAAG(N)(N)(N)(N)(N)(N)(N)(N)(N)(N)ATCGAATGGTTGGAAGACAAAG
chr10snp12_S0_Sub0_mip2_ref	GTCATCCATGGTTTTTGTTCACCA(N:25252525)(N)(N)(N)AGATCGGAAGAGCACACGTGACTCGCCAAGCTGAAG(N)(N)(N)(N)(N)(N)(N)(N)(N)(N)CCCTTTCCATTTATTCCATAATGTAT
chr10snp12_S0_Sub0_mip3_ref	ACCAACTTTTATCTTCTTCATATTTTTCCC(N:25252525)(N)(N)(N)AGATCGGAAGAGCACACGTGACTCGCCAAGCTGAAG(N)(N)(N)(N)(N)(N)(N)(N)(N)(N)TTCCATTCTTCCCAATAGCTCA
chr10snp12_S0_Sub0_mip4_ref	TTGACAAAACAATGGATGCTTCAAGG(N:25252525)(N)(N)(N)AGATCGGAAGAGCACACGTGACTCGCCAAGCTGAAG(N)(N)(N)(N)(N)(N)(N)(N)(N)(N)AAAATGGAGAAACAGAATTTTTAAAGA
chr10snp121_S0_Sub0_mip0_ref	GCAAACAGGAAAATATTAAAAGAAACAGAAG(N:25252525)(N)(N)(N)AGATCGGAAGAGCACACGTGACTCGCCAAGCTGAAG(N)(N)(N)(N)(N)(N)(N)(N)(N)(N)AATAAAATATTTTATAAAACCATAATGTCGT
chr10snp132_S0_Sub0_mip0_ref	ATGTATACTTTTTCTGTTTTCATTACACACC(N:25252525)(N)(N)(N)AGATCGGAAGAGCACACGTGACTCGCCAAGCTGAAG(N)(N)(N)(N)(N)(N)(N)(N)(N)(N)GAATGTACATGTACTTGTTAAATAAGAA
chr10snp132_S0_Sub0_mip1_ref	AAAATACAATTTTCTTGCACTTTGTTGC(N:25252525)(N)(N)(N)AGATCGGAAGAGCACACGTGACTCGCCAAGCTGAAG(N)(N)(N)(N)(N)(N)(N)(N)(N)(N)GGTAATGTAATAAATTTATATTGTTCTTGT
chr10snp134_S0_Sub0_mip0_ref	GCCTTAGAATTAAGAGATAATGACAAGAGC(N:25252525)(N)(N)(N)AGATCGGAAGAGCACACGTGACTCGCCAAGCTGAAG(N)(N)(N)(N)(N)(N)(N)(N)(N)(N)TCTGTATTTTATTTATTTTCTGTTGTTATAT
chr10snp141_S0_Sub0_mip0_ref	TTTTCTCATATTAGGTTTTTCACTATTTAAAGATT(N:25252525)(N)(N)(N)AGATCGGAAGAGCACACGTGACTCGCCAAGCTGAAG(N)(N)(N)(N)(N)(N)(N)(N)(N)(N)AAATATCACTAATAAATTTAAAACAATATAGAATA
chr10snp145_S0_Sub0_mip0_ref	GTTGATGAAGGAGAAAATAAAAATAATATAAGACC(N:25252525)(N)(N)(N)AGATCGGAAGAGCACACGTGACTCGCCAAGCTGAAG(N)(N)(N)(N)(N)(N)(N)(N)(N)(N)TTAAAGGAGCCTAAAGTAAATAATCC
chr10snp145_S0_Sub0_mip1_ref	AATATAACCTCTGTTAATACTCTCCCTTTAAT(N:25252525)(N)(N)(N)AGATCGGAAGAGCACACGTGACTCGCCAAGCTGAAG(N)(N)(N)(N)(N)(N)(N)(N)(N)(N)CACATTTTTCAAATTCTTCTCTTAGAC
chr10snp145_S0_Sub0_mip2_ref	GTGTAGAAGAAAGATGTTATTATTTAAAGGAGC(N:25252525)(N)(N)(N)AGATCGGAAGAGCACACGTGACTCGCCAAGCTGAAG(N)(N)(N)(N)(N)(N)(N)(N)(N)(N)TTTTAGGAAACGGATACAAAGGG
chr10snp146_S0_Sub0_mip0_ref	ATTTGGAAGTTTAGGATATAAGAGCTGG(N:25252525)(N)(N)(N)AGATCGGAAGAGCACACGTGACTCGCCAAGCTGAAG(N)(N)(N)(N)(N)(N)(N)(N)(N)(N)CAAATGATGATAAGAGAGCGTTG
chr10snp146_S0_Sub0_mip1_ref	CGATTAGGATAATGTTTAAAAGAACGGTATG(N:25252525)(N)(N)(N)AGATCGGAAGAGCACACGTGACTCGCCAAGCTGAAG(N)(N)(N)(N)(N)(N)(N)(N)(N)(N)CAGCAGCAGTAGATATGATGATT
chr10snp147_S0_Sub0_mip0_ref	GTGTCTTGATGAAAAATAAATTAAGTTTAGCATG(N:25252525)(N)(N)(N)AGATCGGAAGAGCACACGTGACTCGCCAAGCTGAAG(N)(N)(N)(N)(N)(N)(N)(N)(N)(N)ATCTATGCATGTAATATTATGATATTGC
chr10snp148_S0_Sub0_mip0_ref	GTGCTGATTATATTTTTCTAAAACACTCAAAC(N:25252525)(N)(N)(N)AGATCGGAAGAGCACACGTGACTCGCCAAGCTGAAG(N)(N)(N)(N)(N)(N)(N)(N)(N)(N)AAAAACAATTCTAATATGTACACACAT
chr10snp148_S0_Sub0_mip1_ref	GTCTCTATATATTTTTCCTTATAAGACATGGTG(N:25252525)(N)(N)(N)AGATCGGAAGAGCACACGTGACTCGCCAAGCTGAAG(N)(N)(N)(N)(N)(N)(N)(N)(N)(N)AAAACAAATCCCACAAAATATAAGAAT
chr10snp164_S0_Sub0_mip0_ref	GTGAACAATAATTTACAATATCATAAAGTACCAT(N:25252525)(N)(N)(N)AGATCGGAAGAGCACACGTGACTCGCCAAGCTGAAG(N)(N)(N)(N)(N)(N)(N)(N)(N)(N)CAGAGTTATTATATAATAGCTAATGCCT
chr10snp164_S0_Sub0_mip1_ref	GCATATACCCTTTTATTAACTTATTAGATGCT(N:25252525)(N)(N)(N)AGATCGGAAGAGCACACGTGACTCGCCAAGCTGAAG(N)(N)(N)(N)(N)(N)(N)(N)(N)(N)CTTTCATTTATTATATGTTTATTAAATATTTGTTT
chr10snp166_S0_Sub0_mip0_ref	AATTAAAAGGCTTTAATGAGGGTATACCT(N:25252525)(N)(N)(N)AGATCGGAAGAGCACACGTGACTCGCCAAGCTGAAG(N)(N)(N)(N)(N)(N)(N)(N)(N)(N)CCTATATTAATATATTTATTATATCCTCTTTCC
chr10snp172_S0_Sub0_mip0_ref	GTGAGATTCCCATAATACAGTTTTAATCTTAC(N:25252525)(N)(N)(N)AGATCGGAAGAGCACACGTGACTCGCCAAGCTGAAG(N)(N)(N)(N)(N)(N)(N)(N)(N)(N)TTTGTAACTTGTGTAAAAGGTCTAAT
chr10snp177_S0_Sub0_mip0_ref	CAAGATGAAAAAGATATGGAATATGATCAAGA(N:25252525)(N)(N)(N)AGATCGGAAGAGCACACGTGACTCGCCAAGCTGAAG(N)(N)(N)(N)(N)(N)(N)(N)(N)(N)CGATAGAAAGAAGTATGTGACAAAA
chr10snp181_S0_Sub0_mip0_ref	TCCAAAGCATGTACCTATATAATCAATCTG(N:25252525)(N)(N)(N)AGATCGGAAGAGCACACGTGACTCGCCAAGCTGAAG(N)(N)(N)(N)(N)(N)(N)(N)(N)(N)GCTATGATATGTTTAAGATCTTCATTTAG
chr10snp181_S0_Sub0_mip1_ref	ACCATATTCATTTAAATATATGGAATCCTTTATTG(N:25252525)(N)(N)(N)AGATCGGAAGAGCACACGTGACTCGCCAAGCTGAAG(N)(N)(N)(N)(N)(N)(N)(N)(N)(N)AAATGAGATAACAGGTGAATTTAGTG
chr10snp184_S0_Sub0_mip0_ref	CACAAGGAACATTGAATATATGGAAAATGG(N:25252525)(N)(N)(N)AGATCGGAAGAGCACACGTGACTCGCCAAGCTGAAG(N)(N)(N)(N)(N)(N)(N)(N)(N)(N)TCTTTTGCTGGTATCTACGTTTC
chr10snp184_S0_Sub0_mip1_ref	GAGCAATGTATATATAGAATAAGGAATGAATAGG(N:25252525)(N)(N)(N)AGATCGGAAGAGCACACGTGACTCGCCAAGCTGAAG(N)(N)(N)(N)(N)(N)(N)(N)(N)(N)CCTCTACTTTCACACTACAATTTTG
chr10snp196_S0_Sub0_mip0_ref	TGGAAAATAAATACCCAAATGAATTATTCTGT(N:25252525)(N)(N)(N)AGATCGGAAGAGCACACGTGACTCGCCAAGCTGAAG(N)(N)(N)(N)(N)(N)(N)(N)(N)(N)AAATAATTGTGATTATATTATTTTATTTTATTCTG
chr10snp20_S0_Sub0_mip0_ref	AAAAGCATATTAAATTCATTTGTGATGCATT(N:25252525)(N)(N)(N)AGATCGGAAGAGCACACGTGACTCGCCAAGCTGAAG(N)(N)(N)(N)(N)(N)(N)(N)(N)(N)TGGAAGGATATATAAATAATGATGTTGT
chr10snp200_S0_Sub0_mip0_ref	CTTTTGGTCCTTTTGGGTTTCACTT(N:25252525)(N)(N)(N)AGATCGGAAGAGCACACGTGACTCGCCAAGCTGAAG(N)(N)(N)(N)(N)(N)(N)(N)(N)(N)AACATTCTTTTGGTCCTTTTGATC
chr10snp202_S0_Sub0_mip0_ref	TAGGCAATTTTGTTAATATTTCTTCATTACCT(N:25252525)(N)(N)(N)AGATCGGAAGAGCACACGTGACTCGCCAAGCTGAAG(N)(N)(N)(N)(N)(N)(N)(N)(N)(N)TTCATATGCTATATAATGATCTATATTAGTG
chr10snp202_S0_Sub0_mip1_ref	TTGAAATGAAAAAGTTGAAAGGGAAAAATG(N:25252525)(N)(N)(N)AGATCGGAAGAGCACACGTGACTCGCCAAGCTGAAG(N)(N)(N)(N)(N)(N)(N)(N)(N)(N)CAATTAATAAAAGATCTATCCAGTTCTTT
chr10snp202_S0_Sub0_mip2_ref	ACGGTCCTCCTTATAATATTCATATGCT(N:25252525)(N)(N)(N)AGATCGGAAGAGCACACGTGACTCGCCAAGCTGAAG(N)(N)(N)(N)(N)(N)(N)(N)(N)(N)TTTTCACCATGTTGACTATAAGCA
chr10snp203_S0_Sub0_mip0_ref	AATGACGATAACAACGACGATGATG(N:25252525)(N)(N)(N)AGATCGGAAGAGCACACGTGACTCGCCAAGCTGAAG(N)(N)(N)(N)(N)(N)(N)(N)(N)(N)CAAGTGATGGTAATGATAACGAAAA
chr10snp206_S0_Sub0_mip0_ref	CATGATGATAATTTGCCAACTGAACG(N:25252525)(N)(N)(N)AGATCGGAAGAGCACACGTGACTCGCCAAGCTGAAG(N)(N)(N)(N)(N)(N)(N)(N)(N)(N)GGATGATTTGAAGCATAAATATTGTC
chr10snp21_S0_Sub0_mip0_ref	ACGAACTGGTACTTTGTGGACTTAT(N:25252525)(N)(N)(N)AGATCGGAAGAGCACACGTGACTCGCCAAGCTGAAG(N)(N)(N)(N)(N)(N)(N)(N)(N)(N)GTTTGTGTTGGTGTTTCATTTTTG
chr10snp21_S0_Sub0_mip1_ref	ACATCAGACCATTTAAACACACAAGATG(N:25252525)(N)(N)(N)AGATCGGAAGAGCACACGTGACTCGCCAAGCTGAAG(N)(N)(N)(N)(N)(N)(N)(N)(N)(N)ATGCTCTACATAGACAAAGATAAAATAA
chr10snp22_S0_Sub0_mip0_ref	GCAATTTTACAAGGCATACACATAATTCAG(N:25252525)(N)(N)(N)AGATCGGAAGAGCACACGTGACTCGCCAAGCTGAAG(N)(N)(N)(N)(N)(N)(N)(N)(N)(N)TCCTTCATAAAAATAAATAAATTAATATTTATACA
chr10snp221_S0_Sub0_mip0_ref	ACTGTGTTGTAACAATTTGATAGGGG(N:25252525)(N)(N)(N)AGATCGGAAGAGCACACGTGACTCGCCAAGCTGAAG(N)(N)(N)(N)(N)(N)(N)(N)(N)(N)ATGTATATATTTAAAAACTCACAATTAAATATT
chr10snp221_S0_Sub0_mip1_ref	TTTGCTATGTTTATTTATATGTACAAAAAGGC(N:25252525)(N)(N)(N)AGATCGGAAGAGCACACGTGACTCGCCAAGCTGAAG(N)(N)(N)(N)(N)(N)(N)(N)(N)(N)CAAATGTGGAGACAAAAGCATTT
chr10snp224_S0_Sub0_mip0_ref	CCCATTTTATTATCAACCAACTTAATACTGTC(N:25252525)(N)(N)(N)AGATCGGAAGAGCACACGTGACTCGCCAAGCTGAAG(N)(N)(N)(N)(N)(N)(N)(N)(N)(N)ATATTTATATCTTTTTCTTTCTCCTTAGAC
chr10snp232_S0_Sub0_mip0_ref	CAATTTTTAAGGGTAAGGGATATATATTGAAAGG(N:25252525)(N)(N)(N)AGATCGGAAGAGCACACGTGACTCGCCAAGCTGAAG(N)(N)(N)(N)(N)(N)(N)(N)(N)(N)TTTTCTTTATTTTCTTTATTTTTAATTTTTATTTT
chr10snp232_S0_Sub0_mip1_ref	GACAAATAGTAAGACTTAACTATCATTGAAGG(N:25252525)(N)(N)(N)AGATCGGAAGAGCACACGTGACTCGCCAAGCTGAAG(N)(N)(N)(N)(N)(N)(N)(N)(N)(N)CTTTCTATCGTCAATAAATTCTTTATTTAC
chr10snp235_S0_Sub0_mip0_ref	ATGAGTTCTCCAATGGGTTCACATATG(N:25252525)(N)(N)(N)AGATCGGAAGAGCACACGTGACTCGCCAAGCTGAAG(N)(N)(N)(N)(N)(N)(N)(N)(N)(N)CAACAAGGATTCCCAAATTTTAGAA
chr10snp235_S0_Sub0_mip1_ref	GGCATTTGGTTCATATTCATGTTCATATTC(N:25252525)(N)(N)(N)AGATCGGAAGAGCACACGTGACTCGCCAAGCTGAAG(N)(N)(N)(N)(N)(N)(N)(N)(N)(N)ACCCCATATTTGGTCCCATG
chr10snp236_S0_Sub0_mip0_ref	TGTTTTGTTATATTTCTACTTGTTATATCACCA(N:25252525)(N)(N)(N)AGATCGGAAGAGCACACGTGACTCGCCAAGCTGAAG(N)(N)(N)(N)(N)(N)(N)(N)(N)(N)GGATTTGAAATTATTATAAATATTACAACTG
chr10snp238_S0_Sub0_mip0_ref	TTGATATCACAGCAAATTAAAATGCGAT(N:25252525)(N)(N)(N)AGATCGGAAGAGCACACGTGACTCGCCAAGCTGAAG(N)(N)(N)(N)(N)(N)(N)(N)(N)(N)GCAATACTATAATTAATTCAAATTTAGCA
chr10snp238_S0_Sub0_mip1_ref	TTGGAGGTATTTATAATACATATTGTGTACATTC(N:25252525)(N)(N)(N)AGATCGGAAGAGCACACGTGACTCGCCAAGCTGAAG(N)(N)(N)(N)(N)(N)(N)(N)(N)(N)GACATTAATCTCATATCAAATATTTAAAGAA
chr10snp238_S0_Sub0_mip2_ref	GCAGACCGAAATAAAATACCTCTTAAGT(N:25252525)(N)(N)(N)AGATCGGAAGAGCACACGTGACTCGCCAAGCTGAAG(N)(N)(N)(N)(N)(N)(N)(N)(N)(N)CAACGTAATATTAATATTTGTATCATATAAAAA
chr10snp240_S0_Sub0_mip0_ref	ATCATCCGTTGAACTATTTTTACTACGT(N:25252525)(N)(N)(N)AGATCGGAAGAGCACACGTGACTCGCCAAGCTGAAG(N)(N)(N)(N)(N)(N)(N)(N)(N)(N)TTGTTTATATTATCCTCATTATTTATGTTATC
chr10snp242_S0_Sub0_mip0_ref	CCGTATGGATAATAATTAAAATGTTTCTCCT(N:25252525)(N)(N)(N)AGATCGGAAGAGCACACGTGACTCGCCAAGCTGAAG(N)(N)(N)(N)(N)(N)(N)(N)(N)(N)CACTCTTTCCGTTTGGATTACTT
chr10snp242_S0_Sub0_mip1_ref	TGATGAGAATATATATTCGACATATGCTACAC(N:25252525)(N)(N)(N)AGATCGGAAGAGCACACGTGACTCGCCAAGCTGAAG(N)(N)(N)(N)(N)(N)(N)(N)(N)(N)GACAGGATTTTTAATATTATTATTGATGAAT
chr10snp245_S0_Sub0_mip0_ref	CCATTTTCTCCTTCTTTTAATAACATCGAG(N:25252525)(N)(N)(N)AGATCGGAAGAGCACACGTGACTCGCCAAGCTGAAG(N)(N)(N)(N)(N)(N)(N)(N)(N)(N)GGTCATTATGTATAATGGGGTCAT
chr10snp250_S0_Sub0_mip0_ref	TGACATTTTTGAGTATTTATAAGATACACTTGA(N:25252525)(N)(N)(N)AGATCGGAAGAGCACACGTGACTCGCCAAGCTGAAG(N)(N)(N)(N)(N)(N)(N)(N)(N)(N)CTCTCATAAAAACAATAAAATTTATTCATATATAT
chr10snp26_S0_Sub0_mip0_ref	CAATTGCAGCATAATATGAGGAAAAAGA(N:25252525)(N)(N)(N)AGATCGGAAGAGCACACGTGACTCGCCAAGCTGAAG(N)(N)(N)(N)(N)(N)(N)(N)(N)(N)AAAAACACAAATTCGTTAATTTATTGT
chr10snp261_S0_Sub0_mip0_ref	TCTAGCCCATTACGCGATTCTTCA(N:25252525)(N)(N)(N)AGATCGGAAGAGCACACGTGACTCGCCAAGCTGAAG(N)(N)(N)(N)(N)(N)(N)(N)(N)(N)TCATATTATCCAACTACTGGTCCA
chr10snp261_S0_Sub0_mip1_ref	GATCCAGAAGATCTAGATGTTGAAATTCTTC(N:25252525)(N)(N)(N)AGATCGGAAGAGCACACGTGACTCGCCAAGCTGAAG(N)(N)(N)(N)(N)(N)(N)(N)(N)(N)ATTCTTTTCTGACTCTTGGTGTG
chr10snp266_S0_Sub0_mip0_ref	AACCTTACTCATGCAACACAGTCAT(N:25252525)(N)(N)(N)AGATCGGAAGAGCACACGTGACTCGCCAAGCTGAAG(N)(N)(N)(N)(N)(N)(N)(N)(N)(N)AGTAATTCGTACAATATATAGATACAAATAA
chr10snp268_S0_Sub0_mip0_ref	CAAATCAATTAAATGAAGCAAAAGATGTAATAC(N:25252525)(N)(N)(N)AGATCGGAAGAGCACACGTGACTCGCCAAGCTGAAG(N)(N)(N)(N)(N)(N)(N)(N)(N)(N)CCAAGACAGATGAAGACTATAAGC
chr10snp269_S0_Sub0_mip0_ref	ATTAATTAAAGGATAGACAATTTATATGTGCAATT(N:25252525)(N)(N)(N)AGATCGGAAGAGCACACGTGACTCGCCAAGCTGAAG(N)(N)(N)(N)(N)(N)(N)(N)(N)(N)CCAAGCAAATAAACTCAAACTTTTT
chr10snp269_S0_Sub0_mip1_ref	CAAAAGAGAAATAAAAGAAAACAAATCAAAAGAAG(N:25252525)(N)(N)(N)AGATCGGAAGAGCACACGTGACTCGCCAAGCTGAAG(N)(N)(N)(N)(N)(N)(N)(N)(N)(N)TTCAGATAAGACTAATAAATGAATTAATGA
chr10snp269_S0_Sub0_mip2_ref	GTTGGTTGGATATATTTAAGTTGTCTTGTT(N:25252525)(N)(N)(N)AGATCGGAAGAGCACACGTGACTCGCCAAGCTGAAG(N)(N)(N)(N)(N)(N)(N)(N)(N)(N)CAAAAGAAGAAAAATATAATTTTTATTTCATG
chr10snp282_S0_Sub0_mip0_ref	CATTTTGCTGTTCTGTTATAATTTGTGAAG(N:25252525)(N)(N)(N)AGATCGGAAGAGCACACGTGACTCGCCAAGCTGAAG(N)(N)(N)(N)(N)(N)(N)(N)(N)(N)AGTTATATAGGACGATTTTGGTAGG
chr10snp282_S0_Sub0_mip1_ref	ATTTAATTAAAGAAATACCTGATTATCAAACCAC(N:25252525)(N)(N)(N)AGATCGGAAGAGCACACGTGACTCGCCAAGCTGAAG(N)(N)(N)(N)(N)(N)(N)(N)(N)(N)GAGGACAAGGAAAATAATACATTCAT
chr10snp282_S0_Sub0_mip2_ref	TAAAAATGGATTTGAAATTATATGGTTTTACTACA(N:25252525)(N)(N)(N)AGATCGGAAGAGCACACGTGACTCGCCAAGCTGAAG(N)(N)(N)(N)(N)(N)(N)(N)(N)(N)TTTGTGAAGAAGCTTGGTTTGT
chr10snp282_S0_Sub0_mip3_ref	CAAGTGATGATAATACTAGCGATAATACAAAT(N:25252525)(N)(N)(N)AGATCGGAAGAGCACACGTGACTCGCCAAGCTGAAG(N)(N)(N)(N)(N)(N)(N)(N)(N)(N)ACTTTTCATTCATGCAATACAAAGT
chr10snp287_S0_Sub0_mip0_ref	ATCTTCATTGTTGTCAATTTTTATATCACAAG(N:25252525)(N)(N)(N)AGATCGGAAGAGCACACGTGACTCGCCAAGCTGAAG(N)(N)(N)(N)(N)(N)(N)(N)(N)(N)ATATCACTTGATCTATGTTATTAACATTTT
chr10snp30_S0_Sub0_mip0_ref	CTTGTTGACACATAAAATAGATCATCACAT(N:25252525)(N)(N)(N)AGATCGGAAGAGCACACGTGACTCGCCAAGCTGAAG(N)(N)(N)(N)(N)(N)(N)(N)(N)(N)CCATCACAATTTGTATTACAATATATAAC
chr10snp30_S0_Sub0_mip1_ref	GGGAGAAAATAAGACAAAGATTATATATTATACCA(N:25252525)(N)(N)(N)AGATCGGAAGAGCACACGTGACTCGCCAAGCTGAAG(N)(N)(N)(N)(N)(N)(N)(N)(N)(N)GTTTGATAAATATATTGTAATAAGGTGAAA
chr10snp33_S0_Sub0_mip0_ref	CATCATCATATTCTTTCCCCTACTATGTC(N:25252525)(N)(N)(N)AGATCGGAAGAGCACACGTGACTCGCCAAGCTGAAG(N)(N)(N)(N)(N)(N)(N)(N)(N)(N)TCAAATCTAATATTATTAATGAATGATTTATCA
chr10snp34_S0_Sub0_mip0_ref	TCTTTTTAAAGAATTCTTATAACATTTTTCCCAC(N:25252525)(N)(N)(N)AGATCGGAAGAGCACACGTGACTCGCCAAGCTGAAG(N)(N)(N)(N)(N)(N)(N)(N)(N)(N)GATGCATACATATTTAAAATCACTAATATAT
chr10snp38_S0_Sub0_mip0_ref	GTGGGTGTGGTGGTATTATTTCTATTATT(N:25252525)(N)(N)(N)AGATCGGAAGAGCACACGTGACTCGCCAAGCTGAAG(N)(N)(N)(N)(N)(N)(N)(N)(N)(N)TTCTCATTATTACGACTAGAATTTCTAT
chr10snp38_S0_Sub0_mip1_ref	CAACAACAATAATAACAATAATAACCATATGGG(N:25252525)(N)(N)(N)AGATCGGAAGAGCACACGTGACTCGCCAAGCTGAAG(N)(N)(N)(N)(N)(N)(N)(N)(N)(N)GGTTCCTCAAACAATTCTAATGATAT
chr10snp4_S0_Sub0_mip0_ref	TGGGGGTAAAACATCATCTAATAAAGAATC(N:25252525)(N)(N)(N)AGATCGGAAGAGCACACGTGACTCGCCAAGCTGAAG(N)(N)(N)(N)(N)(N)(N)(N)(N)(N)GTTAAAAGGTTCAAGTGGAAGtG
chr10snp4_S0_Sub0_mip1_ref	TTGGTTCTACACTTTTCTCTTGTGC(N:25252525)(N)(N)(N)AGATCGGAAGAGCACACGTGACTCGCCAAGCTGAAG(N)(N)(N)(N)(N)(N)(N)(N)(N)(N)TGATGGCTTTTTGGTTGCTC
chr10snp40_S0_Sub0_mip0_ref	GGATCACAATTGTATGAAGAGAAGAAATCC(N:25252525)(N)(N)(N)AGATCGGAAGAGCACACGTGACTCGCCAAGCTGAAG(N)(N)(N)(N)(N)(N)(N)(N)(N)(N)GATTGTTCACATAATTGGACTCAAA
chr10snp40_S0_Sub0_mip1_ref	TGTGTTGATGACCTTATGGATTTTCTTC(N:25252525)(N)(N)(N)AGATCGGAAGAGCACACGTGACTCGCCAAGCTGAAG(N)(N)(N)(N)(N)(N)(N)(N)(N)(N)CATTGTATGATAATCCATGTTTTGATAA
chr10snp40_S0_Sub0_mip2_ref	GTGAAGGAAGAATTTCAAATAGATAATAATCAATC(N:25252525)(N)(N)(N)AGATCGGAAGAGCACACGTGACTCGCCAAGCTGAAG(N)(N)(N)(N)(N)(N)(N)(N)(N)(N)AACAGACAAAATATATACATTCGGAA
chr10snp445_S0_Sub0_mip0_ref	CAAGATAATTTAGACAAAGATACAATTTCAACA(N:25252525)(N)(N)(N)AGATCGGAAGAGCACACGTGACTCGCCAAGCTGAAG(N)(N)(N)(N)(N)(N)(N)(N)(N)(N)AAACATCAGAACATAGTAAAGATTTAAAT
chr10snp46_S0_Sub0_mip0_ref	CGAACCAGGAGCCTCTAAAATATAAAAG(N:25252525)(N)(N)(N)AGATCGGAAGAGCACACGTGACTCGCCAAGCTGAAG(N)(N)(N)(N)(N)(N)(N)(N)(N)(N)AAAAAGGAAAAAGAAATATTACATATATGTA
chr10snp46_S0_Sub0_mip1_ref	TACAACAAACAGTTACTATTTTGTCCCAC(N:25252525)(N)(N)(N)AGATCGGAAGAGCACACGTGACTCGCCAAGCTGAAG(N)(N)(N)(N)(N)(N)(N)(N)(N)(N)CTTCTAAACCTAAAAAGGAAACAAATA
chr10snp483_S0_Sub0_mip0_ref	CATATGTTCCCCATTCTCTAAACCATC(N:25252525)(N)(N)(N)AGATCGGAAGAGCACACGTGACTCGCCAAGCTGAAG(N)(N)(N)(N)(N)(N)(N)(N)(N)(N)ACCCATTCTTCATAATGCTTTAATG
chr10snp483_S0_Sub0_mip1_ref	CATTCAGGTCTCCTTCTATTAACCCAT(N:25252525)(N)(N)(N)AGATCGGAAGAGCACACGTGACTCGCCAAGCTGAAG(N)(N)(N)(N)(N)(N)(N)(N)(N)(N)TTAAATTCTTTAAATGTATTATCCAAATCTT
chr10snp483_S0_Sub0_mip2_ref	ACCGTGCAACTGTTGTGCAA(N:25252525)(N)(N)(N)AGATCGGAAGAGCACACGTGACTCGCCAAGCTGAAG(N)(N)(N)(N)(N)(N)(N)(N)(N)(N)TTCTTAAAGCAGTAATTGATAACAAAA
chr10snp49_S0_Sub0_mip0_ref	CTTTATAAGTACTATCCTTTCAAGAGGTGAT(N:25252525)(N)(N)(N)AGATCGGAAGAGCACACGTGACTCGCCAAGCTGAAG(N)(N)(N)(N)(N)(N)(N)(N)(N)(N)ATAATGCATATTTTTAATGTTTATATATTTTATTG
chr10snp49_S0_Sub0_mip1_ref	AGGTATACGCACAAATCAAGGATACAC(N:25252525)(N)(N)(N)AGATCGGAAGAGCACACGTGACTCGCCAAGCTGAAG(N)(N)(N)(N)(N)(N)(N)(N)(N)(N)CGTACAGAAATATAATAAATAGTAAGAGAA
chr10snp491_S0_Sub0_mip0_ref	CTTCTCCTTCATTTTCCAATTCTTCTTCA(N:25252525)(N)(N)(N)AGATCGGAAGAGCACACGTGACTCGCCAAGCTGAAG(N)(N)(N)(N)(N)(N)(N)(N)(N)(N)CACTTTGTTGTTGATTACTGAGTT
chr10snp491_S0_Sub0_mip1_ref	ACGAAGATTCATATCGAATACTATCAGTAAG(N:25252525)(N)(N)(N)AGATCGGAAGAGCACACGTGACTCGCCAAGCTGAAG(N)(N)(N)(N)(N)(N)(N)(N)(N)(N)AAGAAAAGAATGAAACAAATGATACG
chr10snp493_S0_Sub0_mip0_ref	GTTTTATTGGTTTTAATTTAAAGTTCCGAAATT(N:25252525)(N)(N)(N)AGATCGGAAGAGCACACGTGACTCGCCAAGCTGAAG(N)(N)(N)(N)(N)(N)(N)(N)(N)(N)CTTTATATATGACTATCTATATAATTTTTGTGATA
chr10snp493_S0_Sub0_mip1_ref	ATTCGTCTTTGTATATTTCCGCATCAT(N:25252525)(N)(N)(N)AGATCGGAAGAGCACACGTGACTCGCCAAGCTGAAG(N)(N)(N)(N)(N)(N)(N)(N)(N)(N)GACGTTTATGTATTTATTTATTATTTAAATTTAAT
chr10snp495_S0_Sub0_mip0_ref	CTCATTTTTATAAATAAATATGTGGTTACGCC(N:25252525)(N)(N)(N)AGATCGGAAGAGCACACGTGACTCGCCAAGCTGAAG(N)(N)(N)(N)(N)(N)(N)(N)(N)(N)ACCTATTATTTATTCCATACATGAAAATAT
chr10snp499_S0_Sub0_mip0_ref	CTACCATCTGGAAAAATATTCTGATTACTATTATC(N:25252525)(N)(N)(N)AGATCGGAAGAGCACACGTGACTCGCCAAGCTGAAG(N)(N)(N)(N)(N)(N)(N)(N)(N)(N)CCAACCAATTATTTCTTTCATGTAC
chr10snp499_S0_Sub0_mip1_ref	GTCATCTCCtCTAATAATATTTCCAATATCTGC(N:25252525)(N)(N)(N)AGATCGGAAGAGCACACGTGACTCGCCAAGCTGAAG(N)(N)(N)(N)(N)(N)(N)(N)(N)(N)CATCATTGCTTCCCAAACATGA
chr10snp499_S0_Sub0_mip2_ref	AGGTTGATTTTCCTGTTGTGTTGTT(N:25252525)(N)(N)(N)AGATCGGAAGAGCACACGTGACTCGCCAAGCTGAAG(N)(N)(N)(N)(N)(N)(N)(N)(N)(N)ACGCTACCTTGGTTTACTTCTT
chr10snp577_S0_Sub0_mip0_ref	CATCTTTTTCAGAATTCTTTATTATCTTTCCATT(N:25252525)(N)(N)(N)AGATCGGAAGAGCACACGTGACTCGCCAAGCTGAAG(N)(N)(N)(N)(N)(N)(N)(N)(N)(N)ATTATTTTTAGTTTTCTCATATGAATTATGA
chr10snp622_S0_Sub0_mip0_ref	CTTCATCGTTCATACTATAATTTTCATGTACA(N:25252525)(N)(N)(N)AGATCGGAAGAGCACACGTGACTCGCCAAGCTGAAG(N)(N)(N)(N)(N)(N)(N)(N)(N)(N)GGATCAGAAATATGACTACTATGATATAT
chr10snp622_S0_Sub0_mip1_ref	TTGGATGCATATGATTATAACCAATATTTGG(N:25252525)(N)(N)(N)AGATCGGAAGAGCACACGTGACTCGCCAAGCTGAAG(N)(N)(N)(N)(N)(N)(N)(N)(N)(N)CGTGCCTAATTTAATAACGAATTATAAT
chr10snp66_S0_Sub0_mip0_ref	AATAATAATGGTAACGTTCACAAACACAA(N:25252525)(N)(N)(N)AGATCGGAAGAGCACACGTGACTCGCCAAGCTGAAG(N)(N)(N)(N)(N)(N)(N)(N)(N)(N)CGGATTCGTACATGATAAATAATGT
chr10snp66_S0_Sub0_mip1_ref	TGTTTTACTTATTTCTATAGACTCATCATTTTGA(N:25252525)(N)(N)(N)AGATCGGAAGAGCACACGTGACTCGCCAAGCTGAAG(N)(N)(N)(N)(N)(N)(N)(N)(N)(N)TCACGAAATATTTTCTTCTTTTTCTTT
chr10snp671_S0_Sub0_mip0_ref	TCATCATTTTCTTTTGTTTCTATTAACCTCC(N:25252525)(N)(N)(N)AGATCGGAAGAGCACACGTGACTCGCCAAGCTGAAG(N)(N)(N)(N)(N)(N)(N)(N)(N)(N)TATAATATATATGTGTATATTTATAGGTACAAAAA
chr10snp69_S0_Sub0_mip0_ref	AGTAAATATACCGTCTAATGAAGAAGCAG(N:25252525)(N)(N)(N)AGATCGGAAGAGCACACGTGACTCGCCAAGCTGAAG(N)(N)(N)(N)(N)(N)(N)(N)(N)(N)GGAAAACAAAATGATGTGTATAAAGAA
chr14snp166_S0_Sub0_mip0_ref	CATATAGAGATGTATTAGATGAAAAAGTAATTGCT(N:25252525)(N)(N)(N)AGATCGGAAGAGCACACGTGACTCGCCAAGCTGAAG(N)(N)(N)(N)(N)(N)(N)(N)(N)(N)GGAAACATAAATAATGAAGATATTAAAAATAAT
chr14snp166_S0_Sub0_mip1_ref	CACTTTTTAGAAATACGTTATTATTCATATGGG(N:25252525)(N)(N)(N)AGATCGGAAGAGCACACGTGACTCGCCAAGCTGAAG(N)(N)(N)(N)(N)(N)(N)(N)(N)(N)GTATATTTAATTGAAAAGTTTGTGAATTTG
chr14snp171_S0_Sub0_mip0_ref	TATACATATACGCATGTAAATTCAAAAGAAAATC(N:25252525)(N)(N)(N)AGATCGGAAGAGCACACGTGACTCGCCAAGCTGAAG(N)(N)(N)(N)(N)(N)(N)(N)(N)(N)TGTTTCTTCTATTATAGATACTATTAGAAAATA
chr14snp174_S0_Sub0_mip0_ref	CCCTAATTATTTCTTTTTCATCTTTGAGCA(N:25252525)(N)(N)(N)AGATCGGAAGAGCACACGTGACTCGCCAAGCTGAAG(N)(N)(N)(N)(N)(N)(N)(N)(N)(N)AGATAAGGTTAAGCCAATAATAAATATTG
chr14snp18_S0_Sub0_mip0_ref	CACTAGTGATATCACACACAATAGTGG(N:25252525)(N)(N)(N)AGATCGGAAGAGCACACGTGACTCGCCAAGCTGAAG(N)(N)(N)(N)(N)(N)(N)(N)(N)(N)CATCCCATAAATAACCAACTATATCTG
chr14snp18_S0_Sub0_mip1_ref	AGTCACCAGTATTATTTTCTTTGTGCC(N:25252525)(N)(N)(N)AGATCGGAAGAGCACACGTGACTCGCCAAGCTGAAG(N)(N)(N)(N)(N)(N)(N)(N)(N)(N)TTTTTCCACATTTATTTGGATTGAG
chr14snp18_S0_Sub0_mip2_ref	GATCAACATGACATGTATGATGATACGT(N:25252525)(N)(N)(N)AGATCGGAAGAGCACACGTGACTCGCCAAGCTGAAG(N)(N)(N)(N)(N)(N)(N)(N)(N)(N)GTAACATACCTAGTGAAAGTAATAGTAG
chr14snp185_S0_Sub0_mip0_ref	CATAGAATTAAAGGATGAAGATAAAAAGGAATG(N:25252525)(N)(N)(N)AGATCGGAAGAGCACACGTGACTCGCCAAGCTGAAG(N)(N)(N)(N)(N)(N)(N)(N)(N)(N)AGAAATATGTACAAATAATATGAATAAAGAAC
chr14snp189_S0_Sub0_mip0_ref	CCGTTTAAGCCCAAAGAATAATGAAAAA(N:25252525)(N)(N)(N)AGATCGGAAGAGCACACGTGACTCGCCAAGCTGAAG(N)(N)(N)(N)(N)(N)(N)(N)(N)(N)GGAAGATAATGTTGACGATAATGTAG
chr14snp189_S0_Sub0_mip1_ref	ACATTATTACCCGCTCTACCATTTTG(N:25252525)(N)(N)(N)AGATCGGAAGAGCACACGTGACTCGCCAAGCTGAAG(N)(N)(N)(N)(N)(N)(N)(N)(N)(N)CATCAACATTATTGTCAACATTATCAT
chr14snp222_S0_Sub0_mip0_ref	TGCTGATGACTAATAAATATTTATGAATTTGTTTG(N:25252525)(N)(N)(N)AGATCGGAAGAGCACACGTGACTCGCCAAGCTGAAG(N)(N)(N)(N)(N)(N)(N)(N)(N)(N)GAGGATATATTATTTATATCATATTTGTTTCTT
chr14snp233_S0_Sub0_mip0_ref	GATGAAGATCTATTTTCTCTATCCATGTCATC(N:25252525)(N)(N)(N)AGATCGGAAGAGCACACGTGACTCGCCAAGCTGAAG(N)(N)(N)(N)(N)(N)(N)(N)(N)(N)TAAGGGTGATGATAATTATAATGATGAA
chr14snp238_S0_Sub0_mip0_ref	TCTTTAAGATGGTCCCAAGCCTTAA(N:25252525)(N)(N)(N)AGATCGGAAGAGCACACGTGACTCGCCAAGCTGAAG(N)(N)(N)(N)(N)(N)(N)(N)(N)(N)CTCCTGATAATAATTCTCTACCATGTA
chr14snp238_S0_Sub0_mip1_ref	TGATAAGATAACCATTGTAGATATCTGAATGG(N:25252525)(N)(N)(N)AGATCGGAAGAGCACACGTGACTCGCCAAGCTGAAG(N)(N)(N)(N)(N)(N)(N)(N)(N)(N)TTGTACTATAATTTCTCCTGGGAAG
chr14snp242_S0_Sub0_mip0_ref	GGCAATCTCATATTTTTGTTCACGTTC(N:25252525)(N)(N)(N)AGATCGGAAGAGCACACGTGACTCGCCAAGCTGAAG(N)(N)(N)(N)(N)(N)(N)(N)(N)(N)CGATATACACCATTAATTTCATTATTTTC
chr14snp242_S0_Sub0_mip1_ref	GATGAATCTAATGAGAATGAAAAAGAAAGAGA(N:25252525)(N)(N)(N)AGATCGGAAGAGCACACGTGACTCGCCAAGCTGAAG(N)(N)(N)(N)(N)(N)(N)(N)(N)(N)AATTTAATTAAGTACCATAAGGAACTAAC
chr14snp26_S0_Sub0_mip0_ref	GCGATATTGAGGAAACTATAAGAGAATGTG(N:25252525)(N)(N)(N)AGATCGGAAGAGCACACGTGACTCGCCAAGCTGAAG(N)(N)(N)(N)(N)(N)(N)(N)(N)(N)TTACAAGGTGGAATCAATAACTTATAC
chr14snp26_S0_Sub0_mip1_ref	ATATGGATTAACAGTTTCGGTAAAAGGAT(N:25252525)(N)(N)(N)AGATCGGAAGAGCACACGTGACTCGCCAAGCTGAAG(N)(N)(N)(N)(N)(N)(N)(N)(N)(N)GTTCGTTAGAAGATATATTAATATTTTCATT
chr14snp262_S0_Sub0_mip0_ref	TTTTTCTAACATAACTATGTCTATGGCCTAA(N:25252525)(N)(N)(N)AGATCGGAAGAGCACACGTGACTCGCCAAGCTGAAG(N)(N)(N)(N)(N)(N)(N)(N)(N)(N)CTACGTTTTGTGGATATATCACCT
chr14snp262_S0_Sub0_mip1_ref	ACAGATATCGATCCTTTAACAACACTAAA(N:25252525)(N)(N)(N)AGATCGGAAGAGCACACGTGACTCGCCAAGCTGAAG(N)(N)(N)(N)(N)(N)(N)(N)(N)(N)ACATACAATTATAAAACATCATGGAGT
chr14snp262_S0_Sub0_mip2_ref	TAACATGGCCAATGCACTACGTTT(N:25252525)(N)(N)(N)AGATCGGAAGAGCACACGTGACTCGCCAAGCTGAAG(N)(N)(N)(N)(N)(N)(N)(N)(N)(N)CAAAAACATGAGGAATATATAACTTTTTAA
chr14snp262_S0_Sub0_mip3_ref	AATAAATGATGAAGATAAAGACGACGACG(N:25252525)(N)(N)(N)AGATCGGAAGAGCACACGTGACTCGCCAAGCTGAAG(N)(N)(N)(N)(N)(N)(N)(N)(N)(N)CAACACTAAAATATATCCTATCCTTGA
chr14snp268_S0_Sub0_mip0_ref	GGTTGATCAGATATTAATTGAAAAGGTGG(N:25252525)(N)(N)(N)AGATCGGAAGAGCACACGTGACTCGCCAAGCTGAAG(N)(N)(N)(N)(N)(N)(N)(N)(N)(N)TCCTCTAATACCTGATACGATTTTT
chr14snp268_S0_Sub0_mip1_ref	TACCCATCAATGCAAAAACATCGAC(N:25252525)(N)(N)(N)AGATCGGAAGAGCACACGTGACTCGCCAAGCTGAAG(N)(N)(N)(N)(N)(N)(N)(N)(N)(N)GGAAACATGTCTATAATATTTCCCC
chr14snp269_S0_Sub0_mip0_ref	AATCGTTCATATTACTTAATACTTATGAACATGT(N:25252525)(N)(N)(N)AGATCGGAAGAGCACACGTGACTCGCCAAGCTGAAG(N)(N)(N)(N)(N)(N)(N)(N)(N)(N)TTATATAATGTAGATGTGTTTGTGTTTG
chr14snp275_S0_Sub0_mip0_ref	TGTGGAGAAAATGATCAAATTGAGAAAAG(N:25252525)(N)(N)(N)AGATCGGAAGAGCACACGTGACTCGCCAAGCTGAAG(N)(N)(N)(N)(N)(N)(N)(N)(N)(N)ATTAACTGCTATGTTTCAAATAAAAGAT
chr14snp290_S0_Sub0_mip0_ref	GAAGATTGCAAGACAGAAAAGAGTATAGAC(N:25252525)(N)(N)(N)AGATCGGAAGAGCACACGTGACTCGCCAAGCTGAAG(N)(N)(N)(N)(N)(N)(N)(N)(N)(N)CACAACAACATTTATCATTTTATATTCC
chr14snp290_S0_Sub0_mip1_ref	AAATTAGGTTTTTATTGGGGAAAATGAACA(N:25252525)(N)(N)(N)AGATCGGAAGAGCACACGTGACTCGCCAAGCTGAAG(N)(N)(N)(N)(N)(N)(N)(N)(N)(N)TTTCACATGTGTGGAAAAAGAATaA
chr14snp318_S0_Sub0_mip0_ref	ATGTCAAGATTGTTTTCACCAGTTGA(N:25252525)(N)(N)(N)AGATCGGAAGAGCACACGTGACTCGCCAAGCTGAAG(N)(N)(N)(N)(N)(N)(N)(N)(N)(N)CTTTACATTTTATTAACAGTTTAACAAATTT
chr14snp324_S0_Sub0_mip0_ref	CGTTAAATTTGGAACCGGCCTTG(N:25252525)(N)(N)(N)AGATCGGAAGAGCACACGTGACTCGCCAAGCTGAAG(N)(N)(N)(N)(N)(N)(N)(N)(N)(N)CTAAAGGAATAAAGTTCTATAATTTTGTTT
chr14snp326_S0_Sub0_mip0_ref	AGCAAATTACATTGAAAATTCGAATTATGG(N:25252525)(N)(N)(N)AGATCGGAAGAGCACACGTGACTCGCCAAGCTGAAG(N)(N)(N)(N)(N)(N)(N)(N)(N)(N)TGGAATATTTAGTGATACTATTTCTATTTC
chr14snp328_S0_Sub0_mip0_ref	GTAGATAATGATAAGAATAATGAATTAGGAAATGC(N:25252525)(N)(N)(N)AGATCGGAAGAGCACACGTGACTCGCCAAGCTGAAG(N)(N)(N)(N)(N)(N)(N)(N)(N)(N)CTTGTTGATCGTTTGTACCATAATT
chr14snp328_S0_Sub0_mip1_ref	TCAAACTTTTATTTCCATTGTTTTGAACAG(N:25252525)(N)(N)(N)AGATCGGAAGAGCACACGTGACTCGCCAAGCTGAAG(N)(N)(N)(N)(N)(N)(N)(N)(N)(N)CCGCGTTTTCATTATTCATTTCA
chr14snp330_S0_Sub0_mip0_ref	AGCTATTTCAAAATTGACGTTAGACCC(N:25252525)(N)(N)(N)AGATCGGAAGAGCACACGTGACTCGCCAAGCTGAAG(N)(N)(N)(N)(N)(N)(N)(N)(N)(N)GGAGTAAATAAAGAAAACCAAATGAAA
chr14snp330_S0_Sub0_mip1_ref	AGCACCTTTTAACATTGTTTCTAATTTGTC(N:25252525)(N)(N)(N)AGATCGGAAGAGCACACGTGACTCGCCAAGCTGAAG(N)(N)(N)(N)(N)(N)(N)(N)(N)(N)TTTCCATTAGCTCCATCTTTATTATTT
chr14snp334_S0_Sub0_mip0_ref	CAAAATGCTTTGAATGTGACATTGTATAAAC(N:25252525)(N)(N)(N)AGATCGGAAGAGCACACGTGACTCGCCAAGCTGAAG(N)(N)(N)(N)(N)(N)(N)(N)(N)(N)TTTTTATTTTATAACAATAATGTATGAATTACA
chr14snp337_S0_Sub0_mip0_ref	TAAAATAAATAAAATAACAGATGTTGGTGTTGAG(N:25252525)(N)(N)(N)AGATCGGAAGAGCACACGTGACTCGCCAAGCTGAAG(N)(N)(N)(N)(N)(N)(N)(N)(N)(N)GTATATATATTATATTCCTAATTATTGACACTTAT
chr14snp347_S0_Sub0_mip0_ref	ACATTTTAAGGACAATATTTCATCCATATCG(N:25252525)(N)(N)(N)AGATCGGAAGAGCACACGTGACTCGCCAAGCTGAAG(N)(N)(N)(N)(N)(N)(N)(N)(N)(N)GGATGTACATTCGTCATATAACTTTT
chr14snp347_S0_Sub0_mip1_ref	CACTATGAAAGATTCGTACATATCATCATTAT(N:25252525)(N)(N)(N)AGATCGGAAGAGCACACGTGACTCGCCAAGCTGAAG(N)(N)(N)(N)(N)(N)(N)(N)(N)(N)GTATAAACAATTTGACCAAAAATAAAAAG
chr14snp355_S0_Sub0_mip0_ref	CATTATTCATATTATTCATAATATAGTCCGTCCA(N:25252525)(N)(N)(N)AGATCGGAAGAGCACACGTGACTCGCCAAGCTGAAG(N)(N)(N)(N)(N)(N)(N)(N)(N)(N)CTATATGTATTATTCACATTATTTTTATTATTCA
chr14snp359_S0_Sub0_mip0_ref	TTTTTCTGTTCGACAATAGAATAACAATTTAAA(N:25252525)(N)(N)(N)AGATCGGAAGAGCACACGTGACTCGCCAAGCTGAAG(N)(N)(N)(N)(N)(N)(N)(N)(N)(N)TCTATATCAAAGTCCTAATATTTTATATATATTTA
chr14snp37_S0_Sub0_mip0_ref	TCATAAATAGTTAATATAAACTTGATGGAAGAGAA(N:25252525)(N)(N)(N)AGATCGGAAGAGCACACGTGACTCGCCAAGCTGAAG(N)(N)(N)(N)(N)(N)(N)(N)(N)(N)ATGTCTATATATTTGTAAGTCCTTAGAAA
chr14snp37_S0_Sub0_mip1_ref	AATATATGAGGCAGGAATTATTCATATTATGATT(N:25252525)(N)(N)(N)AGATCGGAAGAGCACACGTGACTCGCCAAGCTGAAG(N)(N)(N)(N)(N)(N)(N)(N)(N)(N)CCTCAATATTTATAAATAATTAtTATAACTCTTAA
chr14snp380_S0_Sub0_mip0_ref	TGATAATCATAAATATGTTGATGAAGATGACC(N:25252525)(N)(N)(N)AGATCGGAAGAGCACACGTGACTCGCCAAGCTGAAG(N)(N)(N)(N)(N)(N)(N)(N)(N)(N)TGGTTGATATATATATGCATAGTCATG
chr14snp380_S0_Sub0_mip1_ref	TCTATTTCTTTCATCCCTATGTTTTTCTCC(N:25252525)(N)(N)(N)AGATCGGAAGAGCACACGTGACTCGCCAAGCTGAAG(N)(N)(N)(N)(N)(N)(N)(N)(N)(N)ATTTTCATGATGATTATAATAACTGTCATA
chr14snp387_S0_Sub0_mip0_ref	GATGAAGCTGATAAAATGTTAGATATGGGA(N:25252525)(N)(N)(N)AGATCGGAAGAGCACACGTGACTCGCCAAGCTGAAG(N)(N)(N)(N)(N)(N)(N)(N)(N)(N)TGCATATGGAGGAGTACCAAAA
chr14snp387_S0_Sub0_mip1_ref	CTCTCATAAGGTTTGTAACATTTTGTTCTAA(N:25252525)(N)(N)(N)AGATCGGAAGAGCACACGTGACTCGCCAAGCTGAAG(N)(N)(N)(N)(N)(N)(N)(N)(N)(N)GCCAAGGCTTGTACTTCTTTT
chr14snp390_S0_Sub0_mip0_ref	GATGACGAAGAAGACAGTGATGATGAT(N:25252525)(N)(N)(N)AGATCGGAAGAGCACACGTGACTCGCCAAGCTGAAG(N)(N)(N)(N)(N)(N)(N)(N)(N)(N)TGATGAAGAAGATGATGAACTTAATC
chr14snp393_S0_Sub0_mip0_ref	AAGATATGAAAGAAATACTCTATACTCAAATAGAG(N:25252525)(N)(N)(N)AGATCGGAAGAGCACACGTGACTCGCCAAGCTGAAG(N)(N)(N)(N)(N)(N)(N)(N)(N)(N)TCCACTTGGAGGGTTATAATAAAAA
chr14snp398_S0_Sub0_mip0_ref	AATTTTTCATTTTCCTCATGCCCAATATTA(N:25252525)(N)(N)(N)AGATCGGAAGAGCACACGTGACTCGCCAAGCTGAAG(N)(N)(N)(N)(N)(N)(N)(N)(N)(N)GAAGCTATGATGATTGATGATATTAAAA
chr14snp398_S0_Sub0_mip1_ref	GAGAATATTCTTCAATTTTGTCTTCGAAACTG(N:25252525)(N)(N)(N)AGATCGGAAGAGCACACGTGACTCGCCAAGCTGAAG(N)(N)(N)(N)(N)(N)(N)(N)(N)(N)CCATATTATTGTAATAGGGCTTTTTCT
chr14snp398_S0_Sub0_mip2_ref	GGACAATTAGATAAGGATAAGCAAGATATACA(N:25252525)(N)(N)(N)AGATCGGAAGAGCACACGTGACTCGCCAAGCTGAAG(N)(N)(N)(N)(N)(N)(N)(N)(N)(N)GCTACTCAGAAACTTGATGAACA
chr14snp398_S0_Sub0_mip3_ref	AACAAATGGAAACAAAGAACATTAGAAGC(N:25252525)(N)(N)(N)AGATCGGAAGAGCACACGTGACTCGCCAAGCTGAAG(N)(N)(N)(N)(N)(N)(N)(N)(N)(N)CTTGGATCAAAGGCAAAGGAAA
chr14snp398_S0_Sub0_mip4_ref	ATAAGTGCAAGATTTTTCCCCTCGT(N:25252525)(N)(N)(N)AGATCGGAAGAGCACACGTGACTCGCCAAGCTGAAG(N)(N)(N)(N)(N)(N)(N)(N)(N)(N)AATGTCTGAGTTTTCCTTTATGTTT
chr14snp408_S0_Sub0_mip0_ref	TATTCATTGTACAAATGATGTAATTTTTGAAAGC(N:25252525)(N)(N)(N)AGATCGGAAGAGCACACGTGACTCGCCAAGCTGAAG(N)(N)(N)(N)(N)(N)(N)(N)(N)(N)AAAAGGTCTCTGGTATGATATTTATTT
chr14snp414_S0_Sub0_mip0_ref	TTTCTTTCTTCCTTTTATATATGGAATATCTCC(N:25252525)(N)(N)(N)AGATCGGAAGAGCACACGTGACTCGCCAAGCTGAAG(N)(N)(N)(N)(N)(N)(N)(N)(N)(N)TGATAACATTTTATCGTTATTTTATTATTACT
chr14snp426_S0_Sub0_mip0_ref	GCCAATAATTATGTCTTATTTATGTATAAGGAGC(N:25252525)(N)(N)(N)AGATCGGAAGAGCACACGTGACTCGCCAAGCTGAAG(N)(N)(N)(N)(N)(N)(N)(N)(N)(N)TGTATTTATATACAAAGTTTTACCTTTATTT
chr14snp426_S0_Sub0_mip1_ref	ACTTTTATAGTTTCATTTTTGTTTTATGTTTTGC(N:25252525)(N)(N)(N)AGATCGGAAGAGCACACGTGACTCGCCAAGCTGAAG(N)(N)(N)(N)(N)(N)(N)(N)(N)(N)AGATACACCATCTTATAATTATAAATTTTGA
chr14snp427_S0_Sub0_mip0_ref	TTTCCATTATGAATTCCAGTGTTAGGC(N:25252525)(N)(N)(N)AGATCGGAAGAGCACACGTGACTCGCCAAGCTGAAG(N)(N)(N)(N)(N)(N)(N)(N)(N)(N)ATCATCTAAAGAGGTATAAAACAATACA
chr14snp427_S0_Sub0_mip1_ref	GAAAGCAGATACTTATATTTCATAGAAAAGGA(N:25252525)(N)(N)(N)AGATCGGAAGAGCACACGTGACTCGCCAAGCTGAAG(N)(N)(N)(N)(N)(N)(N)(N)(N)(N)GTTACAATATGACGGTAAAATAAAAATATT
chr14snp429_S0_Sub0_mip0_ref	ACCTATTTTGGATTACCTACATTATGAAAAC(N:25252525)(N)(N)(N)AGATCGGAAGAGCACACGTGACTCGCCAAGCTGAAG(N)(N)(N)(N)(N)(N)(N)(N)(N)(N)TTATTTCTTCTCTTTTATATGTTATTTCCA
chr14snp429_S0_Sub0_mip1_ref	TCCTTATGTTCAATTCATCAACTTTCTTTC(N:25252525)(N)(N)(N)AGATCGGAAGAGCACACGTGACTCGCCAAGCTGAAG(N)(N)(N)(N)(N)(N)(N)(N)(N)(N)ACTGTTTTTATCCATATCCTGGC
chr14snp430_S0_Sub0_mip0_ref	CATAACAATACATCCGTCCATGGAAAC(N:25252525)(N)(N)(N)AGATCGGAAGAGCACACGTGACTCGCCAAGCTGAAG(N)(N)(N)(N)(N)(N)(N)(N)(N)(N)GGACAGAATTTTATTTTATTATTCTTGTTT
chr14snp430_S0_Sub0_mip1_ref	CAACTCAAATATGAACTTACAGGGCTT(N:25252525)(N)(N)(N)AGATCGGAAGAGCACACGTGACTCGCCAAGCTGAAG(N)(N)(N)(N)(N)(N)(N)(N)(N)(N)GTCTTTAAATTGTGTAAAGATAAGATTGT
chr14snp431_S0_Sub0_mip0_ref	GGGAAATAAATGACTAGACAATTCAATATATGTC(N:25252525)(N)(N)(N)AGATCGGAAGAGCACACGTGACTCGCCAAGCTGAAG(N)(N)(N)(N)(N)(N)(N)(N)(N)(N)ACAATCAAATCCTAATGTTGTTGTT
chr14snp431_S0_Sub0_mip1_ref	CTGAAGTTGGAGGATTATTTTTCACAAC(N:25252525)(N)(N)(N)AGATCGGAAGAGCACACGTGACTCGCCAAGCTGAAG(N)(N)(N)(N)(N)(N)(N)(N)(N)(N)CATAATATTTTTATTTATATTGGTCATTACTG
chr14snp433_S0_Sub0_mip0_ref	ATGCAACATCTAATGCCTTTTTCCTT(N:25252525)(N)(N)(N)AGATCGGAAGAGCACACGTGACTCGCCAAGCTGAAG(N)(N)(N)(N)(N)(N)(N)(N)(N)(N)TGTACATTGGGTGCATATTTATTAAC
chr14snp433_S0_Sub0_mip1_ref	CTGGAAATTTTATACAAGATCATATAAAAGACG(N:25252525)(N)(N)(N)AGATCGGAAGAGCACACGTGACTCGCCAAGCTGAAG(N)(N)(N)(N)(N)(N)(N)(N)(N)(N)CTAGTAGCAGATATAGAAATTAAAAGTG
chr14snp436_S0_Sub0_mip0_ref	TGGTAATGGTTCTATAAGAAGTTCAAGGT(N:25252525)(N)(N)(N)AGATCGGAAGAGCACACGTGACTCGCCAAGCTGAAG(N)(N)(N)(N)(N)(N)(N)(N)(N)(N)GATGCCATATTATTTATAAAATAATGTATATTC
chr14snp438_S0_Sub0_mip0_ref	GTTACAATTTTTACCATTTTGACTTTAATGTAATT(N:25252525)(N)(N)(N)AGATCGGAAGAGCACACGTGACTCGCCAAGCTGAAG(N)(N)(N)(N)(N)(N)(N)(N)(N)(N)CACTTATTATATATTTTATAAGTAATATGCATTAA
chr14snp441_S0_Sub0_mip0_ref	ATTTTTCATTCTTATAAGTTAATCTTTTCTTGTCA(N:25252525)(N)(N)(N)AGATCGGAAGAGCACACGTGACTCGCCAAGCTGAAG(N)(N)(N)(N)(N)(N)(N)(N)(N)(N)CACGTTGTTCCTTTCAATATTATTATTA
chr14snp441_S0_Sub0_mip1_ref	AGAAGAAACAAACTAAAAAGGAAACATCAC(N:25252525)(N)(N)(N)AGATCGGAAGAGCACACGTGACTCGCCAAGCTGAAG(N)(N)(N)(N)(N)(N)(N)(N)(N)(N)ACGCAATTTTGAAAGATAAGGGT
chr14snp450_S0_Sub0_mip0_ref	GTTATGTGTTAGATAGAAATAATAAAAATGGAACA(N:25252525)(N)(N)(N)AGATCGGAAGAGCACACGTGACTCGCCAAGCTGAAG(N)(N)(N)(N)(N)(N)(N)(N)(N)(N)AGAACGAAAATACACATTATATAATATATATATAT
chr14snp450_S0_Sub0_mip1_ref	AGTTTGGGATTATATACAAATATTATACTAACCTT(N:25252525)(N)(N)(N)AGATCGGAAGAGCACACGTGACTCGCCAAGCTGAAG(N)(N)(N)(N)(N)(N)(N)(N)(N)(N)AAAATATGAAGATACAACATCAGCAT
chr14snp454_S0_Sub0_mip0_ref	GAATAATGAAACTGTTCAAGCCGCA(N:25252525)(N)(N)(N)AGATCGGAAGAGCACACGTGACTCGCCAAGCTGAAG(N)(N)(N)(N)(N)(N)(N)(N)(N)(N)CTTTCGTGTACTTTCTGTTACTTTA
chr14snp454_S0_Sub0_mip1_ref	TCCGCTACACTTTTTAATATATGTCCCA(N:25252525)(N)(N)(N)AGATCGGAAGAGCACACGTGACTCGCCAAGCTGAAG(N)(N)(N)(N)(N)(N)(N)(N)(N)(N)TTTTCTTATTCGATCTGTACCTTCA
chr14snp455_S0_Sub0_mip0_ref	ACTTCAAGTGCATTCATATACATTTTATATATACT(N:25252525)(N)(N)(N)AGATCGGAAGAGCACACGTGACTCGCCAAGCTGAAG(N)(N)(N)(N)(N)(N)(N)(N)(N)(N)AACACCATCAAAATATCTTGAATTTTT
chr14snp464_S0_Sub0_mip0_ref	GGGGAAAAATAAATTTATATAACAAACGAAAGG(N:25252525)(N)(N)(N)AGATCGGAAGAGCACACGTGACTCGCCAAGCTGAAG(N)(N)(N)(N)(N)(N)(N)(N)(N)(N)ATACCTTCTCATATAAATTATTTAATAAAATAAAA
chr14snp482_S0_Sub0_mip0_ref	TATAAAATTACCAAAGGAAAGGAACATCAC(N:25252525)(N)(N)(N)AGATCGGAAGAGCACACGTGACTCGCCAAGCTGAAG(N)(N)(N)(N)(N)(N)(N)(N)(N)(N)GTTGTTATCTCATTTCAGATTAAAGTG
chr14snp484_S0_Sub0_mip0_ref	TCGAAAAGACATTTTTGTAGAGGGTG(N:25252525)(N)(N)(N)AGATCGGAAGAGCACACGTGACTCGCCAAGCTGAAG(N)(N)(N)(N)(N)(N)(N)(N)(N)(N)GAAATAAATATGTATATTAATATGTGGAAATTAA
chr14snp485_S0_Sub0_mip0_ref	TCTCTAGATATTGATTTAATAAAAACAACAGCT(N:25252525)(N)(N)(N)AGATCGGAAGAGCACACGTGACTCGCCAAGCTGAAG(N)(N)(N)(N)(N)(N)(N)(N)(N)(N)GATGAAAAAGAAGAAAGGAAAAATATTATA
chr14snp485_S0_Sub0_mip1_ref	AAATATGTTCATTATTTGTATATTTATTCGCATCT(N:25252525)(N)(N)(N)AGATCGGAAGAGCACACGTGACTCGCCAAGCTGAAG(N)(N)(N)(N)(N)(N)(N)(N)(N)(N)CTTCTTGAATTTGTATTTTTAAATTATTGTT
chr14snp487_S0_Sub0_mip0_ref	TCTGATGTTGAACATATAGAATATATATGGGG(N:25252525)(N)(N)(N)AGATCGGAAGAGCACACGTGACTCGCCAAGCTGAAG(N)(N)(N)(N)(N)(N)(N)(N)(N)(N)TCACTTCTACAATCGTATAACACTT
chr14snp493_S0_Sub0_mip0_ref	CCCAAAAGTGAACTTGTTGAATTTGG(N:25252525)(N)(N)(N)AGATCGGAAGAGCACACGTGACTCGCCAAGCTGAAG(N)(N)(N)(N)(N)(N)(N)(N)(N)(N)ATAAGGATGAAGCCAAAGAAGATC
chr14snp493_S0_Sub0_mip1_ref	AGTTACTTGAGAACCAGGAAATAAGGA(N:25252525)(N)(N)(N)AGATCGGAAGAGCACACGTGACTCGCCAAGCTGAAG(N)(N)(N)(N)(N)(N)(N)(N)(N)(N)TGTTGTAACTCCACCTGAATTATATA
chr14snp493_S0_Sub0_mip2_ref	GAAAGTACAGTTATTTCAAGTACTGCTACTG(N:25252525)(N)(N)(N)AGATCGGAAGAGCACACGTGACTCGCCAAGCTGAAG(N)(N)(N)(N)(N)(N)(N)(N)(N)(N)ATCTTCCTTAGCCAATTCAACAG
chr14snp493_S0_Sub0_mip3_ref	GATGAAGATGATAAACAAAATAAAGAAGAAAAAC(N:25252525)(N)(N)(N)AGATCGGAAGAGCACACGTGACTCGCCAAGCTGAAG(N)(N)(N)(N)(N)(N)(N)(N)(N)(N)TTCTTTTAATTCTACTTTTTAGGAAAGG
chr14snp493_S0_Sub0_mip4_ref	ATGATAATGAAGATGAAGAAGAAGTAACATAC(N:25252525)(N)(N)(N)AGATCGGAAGAGCACACGTGACTCGCCAAGCTGAAG(N)(N)(N)(N)(N)(N)(N)(N)(N)(N)AAAATTTAAATATGGATGAAGACAGTG
chr14snp493_S0_Sub0_mip5_ref	TCTAACAAAACTAATATTCTCTTCTTCATTACC(N:25252525)(N)(N)(N)AGATCGGAAGAGCACACGTGACTCGCCAAGCTGAAG(N)(N)(N)(N)(N)(N)(N)(N)(N)(N)AATTCAACCAAATTTGTTTTATAATATGT
chr14snp513_S0_Sub0_mip0_ref	AAATTATAAGCAGGTCGTTGTTCACTT(N:25252525)(N)(N)(N)AGATCGGAAGAGCACACGTGACTCGCCAAGCTGAAG(N)(N)(N)(N)(N)(N)(N)(N)(N)(N)TCCATATCCTAAATCAATATTTCCTAAC
chr14snp513_S0_Sub0_mip1_ref	CTTTATTCCCTCTCCTAATTTTCCATATCC(N:25252525)(N)(N)(N)AGATCGGAAGAGCACACGTGACTCGCCAAGCTGAAG(N)(N)(N)(N)(N)(N)(N)(N)(N)(N)ATAAATCATGTTGTATATTTTCATACACTA
chr14snp513_S0_Sub0_mip2_ref	ATATAGATATACTGAGGACTCCTGGAAGG(N:25252525)(N)(N)(N)AGATCGGAAGAGCACACGTGACTCGCCAAGCTGAAG(N)(N)(N)(N)(N)(N)(N)(N)(N)(N)TGGTAATGAACAACCAGGATATG
chr14snp513_S0_Sub0_mip3_ref	ATCCTTCCTTTCAGTTCCTTTTAACATT(N:25252525)(N)(N)(N)AGATCGGAAGAGCACACGTGACTCGCCAAGCTGAAG(N)(N)(N)(N)(N)(N)(N)(N)(N)(N)GTCCTAATAATTCAGGTCTTCCTAA
chr14snp518_S0_Sub0_mip0_ref	ATTCTTCTCCTAAGTCTCCTGGAATATC(N:25252525)(N)(N)(N)AGATCGGAAGAGCACACGTGACTCGCCAAGCTGAAG(N)(N)(N)(N)(N)(N)(N)(N)(N)(N)TCATCGTTGCTTATATATATTGATTTATC
chr14snp518_S0_Sub0_mip1_ref	ATTCGAAAAGGATTGCGAAGATTTTTAA(N:25252525)(N)(N)(N)AGATCGGAAGAGCACACGTGACTCGCCAAGCTGAAG(N)(N)(N)(N)(N)(N)(N)(N)(N)(N)TGTAATGTTAAATTCCCAACAACC
chr14snp518_S0_Sub0_mip2_ref	CATTTGAAAAATCACAGATATCTTTCTCATCC(N:25252525)(N)(N)(N)AGATCGGAAGAGCACACGTGACTCGCCAAGCTGAAG(N)(N)(N)(N)(N)(N)(N)(N)(N)(N)TTATGCTTTTGAGTAATTGTTTTTCA
chr14snp518_S0_Sub0_mip3_ref	AGCGAAAATTGAAGTAATGGCTCTC(N:25252525)(N)(N)(N)AGATCGGAAGAGCACACGTGACTCGCCAAGCTGAAG(N)(N)(N)(N)(N)(N)(N)(N)(N)(N)GTTTTAGAGTTCATTGAACACAATAG
chr14snp531_S0_Sub0_mip0_ref	AGATGAGAAAAAGAAAGAAGAAGAAACAAA(N:25252525)(N)(N)(N)AGATCGGAAGAGCACACGTGACTCGCCAAGCTGAAG(N)(N)(N)(N)(N)(N)(N)(N)(N)(N)TCAAGGATAACAAGCATATGAGTG
chr14snp531_S0_Sub0_mip1_ref	CGAATTTATAGAAAAATATGAAAATGTGAAAGTTC(N:25252525)(N)(N)(N)AGATCGGAAGAGCACACGTGACTCGCCAAGCTGAAG(N)(N)(N)(N)(N)(N)(N)(N)(N)(N)GAAGAAGATATAATTAAAGAAAATGATGG
chr14snp538_S0_Sub0_mip0_ref	GAAGCATTTAAAAAGTATTCACATATATTTGTCG(N:25252525)(N)(N)(N)AGATCGGAAGAGCACACGTGACTCGCCAAGCTGAAG(N)(N)(N)(N)(N)(N)(N)(N)(N)(N)AGAAAAAGAAAATAAAGAATTTTATAAATGTTA
chr14snp538_S0_Sub0_mip1_ref	TCAATTTCCGTTTTAGTGCTTTTTGC(N:25252525)(N)(N)(N)AGATCGGAAGAGCACACGTGACTCGCCAAGCTGAAG(N)(N)(N)(N)(N)(N)(N)(N)(N)(N)GGATCATATTTGTTTATATATATTCCTTTTAG
chr14snp538_S0_Sub0_mip2_ref	GCGTAAGGTTAATCATGTTTATTTGCTT(N:25252525)(N)(N)(N)AGATCGGAAGAGCACACGTGACTCGCCAAGCTGAAG(N)(N)(N)(N)(N)(N)(N)(N)(N)(N)GTCGATTTAATGAAAAATGAAATATGG
chr14snp540_S0_Sub0_mip0_ref	GGAAGAAAGAAAACAAAAAGAAAGGGATC(N:25252525)(N)(N)(N)AGATCGGAAGAGCACACGTGACTCGCCAAGCTGAAG(N)(N)(N)(N)(N)(N)(N)(N)(N)(N)GGCTAATGAATTTTATGAAAAGAATCC
chr14snp540_S0_Sub0_mip1_ref	TAGGAAATGGGCGTTTTTGCAAGTA(N:25252525)(N)(N)(N)AGATCGGAAGAGCACACGTGACTCGCCAAGCTGAAG(N)(N)(N)(N)(N)(N)(N)(N)(N)(N)TCAGAATCATCATTTGCACCTG
chr14snp563_S0_Sub0_mip0_ref	CTCATGTATTCATTTTGTTCCTCCACC(N:25252525)(N)(N)(N)AGATCGGAAGAGCACACGTGACTCGCCAAGCTGAAG(N)(N)(N)(N)(N)(N)(N)(N)(N)(N)CCGATAACCGATTTAACCATATATTT
chr14snp58_S0_Sub0_mip0_ref	TCTTTTTCGCCTGACTTGTTCATGT(N:25252525)(N)(N)(N)AGATCGGAAGAGCACACGTGACTCGCCAAGCTGAAG(N)(N)(N)(N)(N)(N)(N)(N)(N)(N)TTATTATTGATATTATATTCATTAGAATTATCTTC
chr14snp58_S0_Sub0_mip1_ref	ACAAGTAGACAATAAAAGTATTTCAAACATGG(N:25252525)(N)(N)(N)AGATCGGAAGAGCACACGTGACTCGCCAAGCTGAAG(N)(N)(N)(N)(N)(N)(N)(N)(N)(N)GATAATTTATATGATATACCATGTATACCTT
chr14snp60_S0_Sub0_mip0_ref	TCTTTATATTGTACATATATGAAGACGTTACAC(N:25252525)(N)(N)(N)AGATCGGAAGAGCACACGTGACTCGCCAAGCTGAAG(N)(N)(N)(N)(N)(N)(N)(N)(N)(N)ACTTTCCATACTTTAAAACAGATATAATAA
chr14snp60_S0_Sub0_mip1_ref	AATGTTCTACAAGTAGAATCTGTAGGGT(N:25252525)(N)(N)(N)AGATCGGAAGAGCACACGTGACTCGCCAAGCTGAAG(N)(N)(N)(N)(N)(N)(N)(N)(N)(N)CATCATTATATAACACAAAAATAGACTTTTA
chr14snp63_S0_Sub0_mip0_ref	ACATACTAGGGAAAATTGAATCGACAAC(N:25252525)(N)(N)(N)AGATCGGAAGAGCACACGTGACTCGCCAAGCTGAAG(N)(N)(N)(N)(N)(N)(N)(N)(N)(N)ACCAACAGAAGATGGACAACA
chr14snp63_S0_Sub0_mip1_ref	TTTTTCTCAGCAGCTTTCTTACATATAAGT(N:25252525)(N)(N)(N)AGATCGGAAGAGCACACGTGACTCGCCAAGCTGAAG(N)(N)(N)(N)(N)(N)(N)(N)(N)(N)TCTCAGTCTCCATTTTATCATTATTATT
chr14snp65_S0_Sub0_mip0_ref	TTGTTGAAAGTATGTATGTACACTTTGACG(N:25252525)(N)(N)(N)AGATCGGAAGAGCACACGTGACTCGCCAAGCTGAAG(N)(N)(N)(N)(N)(N)(N)(N)(N)(N)TGGAGAGGATAATATAAACAATAATAATAATA
chr14snp65_S0_Sub0_mip1_ref	AATTTGCTCTCTCCTCCCTTACACA(N:25252525)(N)(N)(N)AGATCGGAAGAGCACACGTGACTCGCCAAGCTGAAG(N)(N)(N)(N)(N)(N)(N)(N)(N)(N)TGGCAACATTTAAACCACGTG
chr14snp68_S0_Sub0_mip0_ref	TTCTTCATTACATTCAAAGGGGAAAGAT(N:25252525)(N)(N)(N)AGATCGGAAGAGCACACGTGACTCGCCAAGCTGAAG(N)(N)(N)(N)(N)(N)(N)(N)(N)(N)TCTATTAATAATAAATAACCAAATCTTTTATGT
chr14snp68_S0_Sub0_mip1_ref	CAAGCTTGATAATGATATGGAATTCTTTGATG(N:25252525)(N)(N)(N)AGATCGGAAGAGCACACGTGACTCGCCAAGCTGAAG(N)(N)(N)(N)(N)(N)(N)(N)(N)(N)GAATAAAAGCAAAAAGGAGTGTAGA
chr14snp68_S0_Sub0_mip2_ref	TCATCCTCCTCAATTATCATCAACCTC(N:25252525)(N)(N)(N)AGATCGGAAGAGCACACGTGACTCGCCAAGCTGAAG(N)(N)(N)(N)(N)(N)(N)(N)(N)(N)CAATGTTTTATTATATCCTTTTCATCATTA
chr14snp70_S0_Sub0_mip0_ref	GCCGACAAAAAGTAACCATCTTAAAAA(N:25252525)(N)(N)(N)AGATCGGAAGAGCACACGTGACTCGCCAAGCTGAAG(N)(N)(N)(N)(N)(N)(N)(N)(N)(N)CAAATAAAATTGTACAATTCTTTAAAAATATAG
chr14snp70_S0_Sub0_mip1_ref	ACTATATTTACACAATGGATATCAATCATTTGA(N:25252525)(N)(N)(N)AGATCGGAAGAGCACACGTGACTCGCCAAGCTGAAG(N)(N)(N)(N)(N)(N)(N)(N)(N)(N)ATGTACATATTATAATATAAAAGATATATTTTGTT
chr14snp71_S0_Sub0_mip0_ref	CTTTTCTTTTTAAAAGACGATTGTATGATGG(N:25252525)(N)(N)(N)AGATCGGAAGAGCACACGTGACTCGCCAAGCTGAAG(N)(N)(N)(N)(N)(N)(N)(N)(N)(N)TCAATTATATTAAGACATAAAGTGAAAaTaC
chr14snp80_S0_Sub0_mip0_ref	CCTTTAAAATTTTCTAACGAATTCCATGC(N:25252525)(N)(N)(N)AGATCGGAAGAGCACACGTGACTCGCCAAGCTGAAG(N)(N)(N)(N)(N)(N)(N)(N)(N)(N)TTTAAATTAAAACATATTTGTGGATTCAA
chr14snp80_S0_Sub0_mip1_ref	ATGTAATAAAATATGTAAAGGTAGCAAATAAACAT(N:25252525)(N)(N)(N)AGATCGGAAGAGCACACGTGACTCGCCAAGCTGAAG(N)(N)(N)(N)(N)(N)(N)(N)(N)(N)AAACAATATAATATAAGCGAGGAAGC
chr14snp82_S0_Sub0_mip0_ref	GTCCATTTGTTGAATTTATATAATTTTTATAGCAC(N:25252525)(N)(N)(N)AGATCGGAAGAGCACACGTGACTCGCCAAGCTGAAG(N)(N)(N)(N)(N)(N)(N)(N)(N)(N)CTTAAATTTTATAAATATGTAAAATATTTAAACGA
chr14snp86_S0_Sub0_mip0_ref	TTTCCTTTTCATGAAAATTCTGTTTATGTTCA(N:25252525)(N)(N)(N)AGATCGGAAGAGCACACGTGACTCGCCAAGCTGAAG(N)(N)(N)(N)(N)(N)(N)(N)(N)(N)TATCATTATTATCGTTATCTTTATCGTTAT
chr14snp89_S0_Sub0_mip0_ref	TAGTGCATCAATCGTTGGTCATAGA(N:25252525)(N)(N)(N)AGATCGGAAGAGCACACGTGACTCGCCAAGCTGAAG(N)(N)(N)(N)(N)(N)(N)(N)(N)(N)ATACACGTGTACACATTATAACAATAT
chr1snp105_S0_Sub0_mip0_ref	ATTCCTTTGAGGGCTGGATATGTG(N:25252525)(N)(N)(N)AGATCGGAAGAGCACACGTGACTCGCCAAGCTGAAG(N)(N)(N)(N)(N)(N)(N)(N)(N)(N)TTTCTTATGGTTTCGTCAACAGT
chr1snp105_S0_Sub0_mip1_ref	GTACCTAAAATTACAGGATTAATAACACAAGC(N:25252525)(N)(N)(N)AGATCGGAAGAGCACACGTGACTCGCCAAGCTGAAG(N)(N)(N)(N)(N)(N)(N)(N)(N)(N)AGCGAAACACTAACAACCATTAT
chr1snp106_S0_Sub0_mip0_ref	CTTGTTGTTATATCATCGTCAATTAATGGTG(N:25252525)(N)(N)(N)AGATCGGAAGAGCACACGTGACTCGCCAAGCTGAAG(N)(N)(N)(N)(N)(N)(N)(N)(N)(N)ACAATCCATATATAATCCATAAATTTTAATG
chr1snp130_S0_Sub0_mip0_ref	AATAAGAGTGGCAAATTTTAACATGTTATAAAA(N:25252525)(N)(N)(N)AGATCGGAAGAGCACACGTGACTCGCCAAGCTGAAG(N)(N)(N)(N)(N)(N)(N)(N)(N)(N)GTTATATTATTATAACATCACTTTTCTATTCA
chr1snp143_S0_Sub0_mip0_ref	GCATTTGTATCCTTCCATAATATATGTATATTGA(N:25252525)(N)(N)(N)AGATCGGAAGAGCACACGTGACTCGCCAAGCTGAAG(N)(N)(N)(N)(N)(N)(N)(N)(N)(N)TCCCTTTTAAATTTTATGAAATATTAAAATAAC
chr1snp144_S0_Sub0_mip0_ref	TGGACACATGTTACAAAAAGAAATGTG(N:25252525)(N)(N)(N)AGATCGGAAGAGCACACGTGACTCGCCAAGCTGAAG(N)(N)(N)(N)(N)(N)(N)(N)(N)(N)TAAAATATTTGTAAGTAAAATACAGAACAAA
chr1snp173_S0_Sub0_mip0_ref	GGGATGATAAAGACCAATCTATACTTATGTC(N:25252525)(N)(N)(N)AGATCGGAAGAGCACACGTGACTCGCCAAGCTGAAG(N)(N)(N)(N)(N)(N)(N)(N)(N)(N)ACCAATAATGTGGATAATACGGATA
chr1snp187_S0_Sub0_mip0_ref	AAGAAATTACCCTAAGAGACCAATATTTTTC(N:25252525)(N)(N)(N)AGATCGGAAGAGCACACGTGACTCGCCAAGCTGAAG(N)(N)(N)(N)(N)(N)(N)(N)(N)(N)GCAAACAATAGCACCTTAAACG
chr1snp187_S0_Sub0_mip1_ref	AATATTCATGGGAAGATAAAATAAAATTGAATCAT(N:25252525)(N)(N)(N)AGATCGGAAGAGCACACGTGACTCGCCAAGCTGAAG(N)(N)(N)(N)(N)(N)(N)(N)(N)(N)CTCCATAAAATACTCATCATTTGTTTT
chr1snp192_S0_Sub0_mip0_ref	TGTGTGGTGATATATTACCTTTATATATATCCTT(N:25252525)(N)(N)(N)AGATCGGAAGAGCACACGTGACTCGCCAAGCTGAAG(N)(N)(N)(N)(N)(N)(N)(N)(N)(N)CCTACAAAAATAAAATAACAATATGTATAAAC
chr1snp215_S0_Sub0_mip0_ref	TCTGTCTTGGATTGAATTTAAAGATACCT(N:25252525)(N)(N)(N)AGATCGGAAGAGCACACGTGACTCGCCAAGCTGAAG(N)(N)(N)(N)(N)(N)(N)(N)(N)(N)TGCTGTATACATATTTTTGTAAGCC
chr1snp216_S0_Sub0_mip0_ref	ATATGAACAAAATTAGCTTGTAAAGAAGTAATTAT(N:25252525)(N)(N)(N)AGATCGGAAGAGCACACGTGACTCGCCAAGCTGAAG(N)(N)(N)(N)(N)(N)(N)(N)(N)(N)TTTGTTAGGGTAAAAATATCTTAATTTAAAA
chr1snp216_S0_Sub0_mip1_ref	CCCTTTTCATAAAGATAAATTTATTGTAAATTACG(N:25252525)(N)(N)(N)AGATCGGAAGAGCACACGTGACTCGCCAAGCTGAAG(N)(N)(N)(N)(N)(N)(N)(N)(N)(N)GGTATATAATAACTGATAAATGTACATATAAAT
chr1snp234_S0_Sub0_mip0_ref	ATACACACAGAATTATAATGTAGGGGGA(N:25252525)(N)(N)(N)AGATCGGAAGAGCACACGTGACTCGCCAAGCTGAAG(N)(N)(N)(N)(N)(N)(N)(N)(N)(N)TCGCATTTTACGAATACAAGAATAC
chr1snp283_S0_Sub0_mip0_ref	GTTATGATTTTATGGTATGGGTAAATCAAAAC(N:25252525)(N)(N)(N)AGATCGGAAGAGCACACGTGACTCGCCAAGCTGAAG(N)(N)(N)(N)(N)(N)(N)(N)(N)(N)TGTCAAAGGAATCGTATAAATAATCC
chr1snp283_S0_Sub0_mip1_ref	TCTTTTATCCCTCTCATCACAATAATCG(N:25252525)(N)(N)(N)AGATCGGAAGAGCACACGTGACTCGCCAAGCTGAAG(N)(N)(N)(N)(N)(N)(N)(N)(N)(N)TCCTCCTAACACCACTCATATTAT
chr1snp295_S0_Sub0_mip0_ref	TTTCTCTGTCTAATATTCCATATCCTACTATCC(N:25252525)(N)(N)(N)AGATCGGAAGAGCACACGTGACTCGCCAAGCTGAAG(N)(N)(N)(N)(N)(N)(N)(N)(N)(N)TCCGAAACTAATAGTGATTCCTATC
chr1snp30_S0_Sub0_mip0_ref	TGTGGATGGATTAGGATTTTGAATTTCC(N:25252525)(N)(N)(N)AGATCGGAAGAGCACACGTGACTCGCCAAGCTGAAG(N)(N)(N)(N)(N)(N)(N)(N)(N)(N)CACTATATCTAcTtTTaGTTTTTGTTCc
chr1snp30_S0_Sub0_mip1_ref	AGAGGAAATGTCTACGGTAGAAAAAGA(N:25252525)(N)(N)(N)AGATCGGAAGAGCACACGTGACTCGCCAAGCTGAAG(N)(N)(N)(N)(N)(N)(N)(N)(N)(N)TAATCgACAAATTGAACGAGGAA
chr1snp30_S0_Sub0_mip2_ref	GTAGCTAGTGCATTCTTAACAATCTTAGG(N:25252525)(N)(N)(N)AGATCGGAAGAGCACACGTGACTCGCCAAGCTGAAG(N)(N)(N)(N)(N)(N)(N)(N)(N)(N)ACACAAATCATAATGACAGATCAGA
chr1snp30_S0_Sub0_mip3_ref	GTTGTTGCTATTTTGGTATTGTTCCTATC(N:25252525)(N)(N)(N)AGATCGGAAGAGCACACGTGACTCGCCAAGCTGAAG(N)(N)(N)(N)(N)(N)(N)(N)(N)(N)TGATGTACAAAGTATGCTGCTG
chr1snp30_S0_Sub0_mip4_ref	GGTCTTTCCGACGTAGTTTTACCT(N:25252525)(N)(N)(N)AGATCGGAAGAGCACACGTGACTCGCCAAGCTGAAG(N)(N)(N)(N)(N)(N)(N)(N)(N)(N)TGGCAAAGGCAAAATACTCTG
chr1snp30_S0_Sub0_mip5_ref	CATATGTACAAGATTATAAGTAAGACTATTGTCG(N:25252525)(N)(N)(N)AGATCGGAAGAGCACACGTGACTCGCCAAGCTGAAG(N)(N)(N)(N)(N)(N)(N)(N)(N)(N)cACGTGTCAAACAAAATTACAATaT
chr1snp304_S0_Sub0_mip0_ref	CATTGAAGAGATACACAATGAAAAATGGG(N:25252525)(N)(N)(N)AGATCGGAAGAGCACACGTGACTCGCCAAGCTGAAG(N)(N)(N)(N)(N)(N)(N)(N)(N)(N)GCATACAAGTGACGAACATACA
chr1snp304_S0_Sub0_mip1_ref	GTAAATGGAAAAAGGAAAAATGGTTTGAAG(N:25252525)(N)(N)(N)AGATCGGAAGAGCACACGTGACTCGCCAAGCTGAAG(N)(N)(N)(N)(N)(N)(N)(N)(N)(N)AGTAGAAAAGGATTATGGTATAGAAAAG
chr1snp314_S0_Sub0_mip0_ref	TTTTTCTCATAACATTTCATTTTATTTTCCTCT(N:25252525)(N)(N)(N)AGATCGGAAGAGCACACGTGACTCGCCAAGCTGAAG(N)(N)(N)(N)(N)(N)(N)(N)(N)(N)ATATCTTCCACTACCAAATCATTATTAA
chr1snp318_S0_Sub0_mip0_ref	CAAAAATTTCAGTGGATTGATGAGGATAAC(N:25252525)(N)(N)(N)AGATCGGAAGAGCACACGTGACTCGCCAAGCTGAAG(N)(N)(N)(N)(N)(N)(N)(N)(N)(N)ATATTGGAGGGATAAGGCAAGTA
chr1snp318_S0_Sub0_mip1_ref	ACATATTGTCATAAACATTTATCATGGATTGT(N:25252525)(N)(N)(N)AGATCGGAAGAGCACACGTGACTCGCCAAGCTGAAG(N)(N)(N)(N)(N)(N)(N)(N)(N)(N)CCTTCAAATGTTTATATTCACATATATTATG
chr1snp318_S0_Sub0_mip2_ref	CAACAAGATGATGATATAGATATATCGAAAAGTG(N:25252525)(N)(N)(N)AGATCGGAAGAGCACACGTGACTCGCCAAGCTGAAG(N)(N)(N)(N)(N)(N)(N)(N)(N)(N)GTGTAAATGTAAAGAAGGAAGAAATATT
chr1snp318_S0_Sub0_mip3_ref	AAGAAAGACGTCTCATGTTGTTCATC(N:25252525)(N)(N)(N)AGATCGGAAGAGCACACGTGACTCGCCAAGCTGAAG(N)(N)(N)(N)(N)(N)(N)(N)(N)(N)GTCCCTTAATATGCTCATTTTATTTTC
chr1snp333_S0_Sub0_mip0_ref	TTTTTACAAATGACATTGTAGAAGATGGG(N:25252525)(N)(N)(N)AGATCGGAAGAGCACACGTGACTCGCCAAGCTGAAG(N)(N)(N)(N)(N)(N)(N)(N)(N)(N)TATGAAAGATCTCGAAACAGTGATA
chr1snp333_S0_Sub0_mip1_ref	GGTTCAATGTTTTTAACCTCATCATTTATATATAT(N:25252525)(N)(N)(N)AGATCGGAAGAGCACACGTGACTCGCCAAGCTGAAG(N)(N)(N)(N)(N)(N)(N)(N)(N)(N)CGAATACTTTTTATAATACATTGTATTTCTT
chr1snp334_S0_Sub0_mip0_ref	GTAGATTTGTCTAGCATCATATAAATACGC(N:25252525)(N)(N)(N)AGATCGGAAGAGCACACGTGACTCGCCAAGCTGAAG(N)(N)(N)(N)(N)(N)(N)(N)(N)(N)ATCATGTGGTGTATTGATATTTAAACT
chr1snp334_S0_Sub0_mip1_ref	TATTTGTTATATGAAGAGGGACCTCGG(N:25252525)(N)(N)(N)AGATCGGAAGAGCACACGTGACTCGCCAAGCTGAAG(N)(N)(N)(N)(N)(N)(N)(N)(N)(N)TGTAACGATGAAAAATATTCTGGAAA
chr1snp411_S0_Sub0_mip0_ref	CAGCCTTAGGTGGTATAATTCTTTTAGTAAC(N:25252525)(N)(N)(N)AGATCGGAAGAGCACACGTGACTCGCCAAGCTGAAG(N)(N)(N)(N)(N)(N)(N)(N)(N)(N)CGGATATAACTACGCAAGATGTAT
chr1snp411_S0_Sub0_mip1_ref	TCTAGGTAATAAGAATCCAAAACATAGAACA(N:25252525)(N)(N)(N)AGATCGGAAGAGCACACGTGACTCGCCAAGCTGAAG(N)(N)(N)(N)(N)(N)(N)(N)(N)(N)GTATTGAAAACCCGCATGCT
chr1snp411_S0_Sub0_mip2_ref	TCACTGGATTCTTCTAATATTCTTTGCTC(N:25252525)(N)(N)(N)AGATCGGAAGAGCACACGTGACTCGCCAAGCTGAAG(N)(N)(N)(N)(N)(N)(N)(N)(N)(N)ACCTTTCTCTTTGACCAATCTTC
chr1snp411_S0_Sub0_mip3_ref	GTGAGAGAAGATAATAAAAATGATATGCATGAG(N:25252525)(N)(N)(N)AGATCGGAAGAGCACACGTGACTCGCCAAGCTGAAG(N)(N)(N)(N)(N)(N)(N)(N)(N)(N)GAGTTATAATAGAAAATTGTGTCAAGG
chr1snp411_S0_Sub0_mip4_ref	AATGAGAGTGATGAAAGTGATCATAGC(N:25252525)(N)(N)(N)AGATCGGAAGAGCACACGTGACTCGCCAAGCTGAAG(N)(N)(N)(N)(N)(N)(N)(N)(N)(N)AATGAGAGTAATGATAGTGATGTTTG
chr1snp411_S0_Sub0_mip5_ref	ATCTCGAAAAATTTGGAAAGCTGTAAAA(N:25252525)(N)(N)(N)AGATCGGAAGAGCACACGTGACTCGCCAAGCTGAAG(N)(N)(N)(N)(N)(N)(N)(N)(N)(N)GCACAATGTTTGTTATTGTAATATGT
chr1snp453_S0_Sub0_mip0_ref	TACCATATCCTTGTCGAACAAATTATCATC(N:25252525)(N)(N)(N)AGATCGGAAGAGCACACGTGACTCGCCAAGCTGAAG(N)(N)(N)(N)(N)(N)(N)(N)(N)(N)TCTTTAAATTCAGCTTTTCCATTTTT
chr1snp453_S0_Sub0_mip1_ref	AAGAGATGAATTAATAAAAGAGAAGGAATTGT(N:25252525)(N)(N)(N)AGATCGGAAGAGCACACGTGACTCGCCAAGCTGAAG(N)(N)(N)(N)(N)(N)(N)(N)(N)(N)ATGATAATGATGATGATAAAATAATAAAAATAC
chr1snp453_S0_Sub0_mip2_ref	TGACAATCATCCAACATGTAAGTATATAAATATAA(N:25252525)(N)(N)(N)AGATCGGAAGAGCACACGTGACTCGCCAAGCTGAAG(N)(N)(N)(N)(N)(N)(N)(N)(N)(N)TCCATCTTTTAAATATTTTGATGTGTAT
chr1snp453_S0_Sub0_mip3_ref	TCATATAAAGAGTGAAGAAAAAGCAATAGTG(N:25252525)(N)(N)(N)AGATCGGAAGAGCACACGTGACTCGCCAAGCTGAAG(N)(N)(N)(N)(N)(N)(N)(N)(N)(N)GTTTTTAAAAATATGTACAGAAGAGATAATA
chr1snp455_S0_Sub0_mip0_ref	AGACAAATATTACATTTTCAATAAAACAAAAATGA(N:25252525)(N)(N)(N)AGATCGGAAGAGCACACGTGACTCGCCAAGCTGAAG(N)(N)(N)(N)(N)(N)(N)(N)(N)(N)GTAACTATTATTCTTGGACTTCTTGG
chr1snp455_S0_Sub0_mip1_ref	CAGCCACACATGAAATTATTCTATATCTCT(N:25252525)(N)(N)(N)AGATCGGAAGAGCACACGTGACTCGCCAAGCTGAAG(N)(N)(N)(N)(N)(N)(N)(N)(N)(N)GTGATAAAATATATGATATAACGGGTAGA
chr1snp455_S0_Sub0_mip2_ref	GCCTTCACAGTTGTAATGTTATCTACA(N:25252525)(N)(N)(N)AGATCGGAAGAGCACACGTGACTCGCCAAGCTGAAG(N)(N)(N)(N)(N)(N)(N)(N)(N)(N)ATAAAGATTTTATGCGTACATTTATTAAAG
chr1snp455_S0_Sub0_mip3_ref	CTTCCTTTGCAGAATCATGAGAACTATC(N:25252525)(N)(N)(N)AGATCGGAAGAGCACACGTGACTCGCCAAGCTGAAG(N)(N)(N)(N)(N)(N)(N)(N)(N)(N)CTCTTTTCAGTGGATGCCATTT
chr1snp458_S0_Sub0_mip0_ref	TTCTGtTGAAGATATATCtTAtTATGtTGGTG(N:25252525)(N)(N)(N)AGATCGGAAGAGCACACGTGACTCGCCAAGCTGAAG(N)(N)(N)(N)(N)(N)(N)(N)(N)(N)AGGAGAATAtGATGAAACAAATAAAATG
chr1snp511_S0_Sub0_mip0_ref	ATTATTTCCACCTGTTAATTTTGTTCCG(N:25252525)(N)(N)(N)AGATCGGAAGAGCACACGTGACTCGCCAAGCTGAAG(N)(N)(N)(N)(N)(N)(N)(N)(N)(N)CACATGTTGATGATTTATCTGATTTT
chr1snp511_S0_Sub0_mip1_ref	CGATAAAGAATTATTGCAAAAACACATGAAG(N:25252525)(N)(N)(N)AGATCGGAAGAGCACACGTGACTCGCCAAGCTGAAG(N)(N)(N)(N)(N)(N)(N)(N)(N)(N)CAAAGAAATAATTGATAAATTGAAtAACG
chr1snp511_S0_Sub0_mip2_ref	TGTGTGTTATTTGGTATGAAGCTTACA(N:25252525)(N)(N)(N)AGATCGGAAGAGCACACGTGACTCGCCAAGCTGAAG(N)(N)(N)(N)(N)(N)(N)(N)(N)(N)ATGGATCATGAGTTTGTAGGTATTT
chr1snp515_S0_Sub0_mip0_ref	CTAAAAATTGTTGGATGTTATACTTTCTCTCT(N:25252525)(N)(N)(N)AGATCGGAAGAGCACACGTGACTCGCCAAGCTGAAG(N)(N)(N)(N)(N)(N)(N)(N)(N)(N)CAACATAAATTCGGTATCATTTCAATT
chr1snp517_S0_Sub0_mip0_ref	GTTGTGATGATTATTATATTTACTTCAACTTTCA(N:25252525)(N)(N)(N)AGATCGGAAGAGCACACGTGACTCGCCAAGCTGAAG(N)(N)(N)(N)(N)(N)(N)(N)(N)(N)AGTAATAAACCGATTTTACTAAAATATTTTT
chr1snp61_S0_Sub0_mip0_ref	ATCCCACCATATATTCATTTGATGATGAAG(N:25252525)(N)(N)(N)AGATCGGAAGAGCACACGTGACTCGCCAAGCTGAAG(N)(N)(N)(N)(N)(N)(N)(N)(N)(N)TTTTACTTTTACATAATTTATAATAAGAAAATATC
chr1snp61_S0_Sub0_mip1_ref	AAATCCAACTATATGCATGAAAAGGTCT(N:25252525)(N)(N)(N)AGATCGGAAGAGCACACGTGACTCGCCAAGCTGAAG(N)(N)(N)(N)(N)(N)(N)(N)(N)(N)GAACACCACGTTTAGAACACAA
chr1snp64_S0_Sub0_mip0_ref	TTCGAAGGGTAAACCAAATACCTGA(N:25252525)(N)(N)(N)AGATCGGAAGAGCACACGTGACTCGCCAAGCTGAAG(N)(N)(N)(N)(N)(N)(N)(N)(N)(N)CACTTATATGAGGAATGGCTTCAT
chr1snp64_S0_Sub0_mip1_ref	AGAAGCATATGAGAGCAAATGGACA(N:25252525)(N)(N)(N)AGATCGGAAGAGCACACGTGACTCGCCAAGCTGAAG(N)(N)(N)(N)(N)(N)(N)(N)(N)(N)TAACTTAGGAAGAAGTGGAGGAG
chr1snp64_S0_Sub0_mip2_ref	TTGCGGCTCTGTGTTCTAAACTTTT(N:25252525)(N)(N)(N)AGATCGGAAGAGCACACGTGACTCGCCAAGCTGAAG(N)(N)(N)(N)(N)(N)(N)(N)(N)(N)CTTGTTGTTCTTGAACGGTTTG
chr1snp64_S0_Sub0_mip3_ref	GTGATATATTACCATCATTAAGGGCCAG(N:25252525)(N)(N)(N)AGATCGGAAGAGCACACGTGACTCGCCAAGCTGAAG(N)(N)(N)(N)(N)(N)(N)(N)(N)(N)GAAGAAAAGAGCTCAAAAACCG
chr1snp70_S0_Sub0_mip0_ref	TATCGGGGATTTCAATTGTTGGAGC(N:25252525)(N)(N)(N)AGATCGGAAGAGCACACGTGACTCGCCAAGCTGAAG(N)(N)(N)(N)(N)(N)(N)(N)(N)(N)GGCTTCGTTGACTTTCCTAAAG
chr1snp70_S0_Sub0_mip1_ref	CGGATATGATGGAATAAAACAAGTCAAC(N:25252525)(N)(N)(N)AGATCGGAAGAGCACACGTGACTCGCCAAGCTGAAG(N)(N)(N)(N)(N)(N)(N)(N)(N)(N)CTGAACGTTATTTTAAGTTAGCTGA
chr1snp70_S0_Sub0_mip2_ref	AGAGAAGCACATGTATCTGAATATTTATTAAAT(N:25252525)(N)(N)(N)AGATCGGAAGAGCACACGTGACTCGCCAAGCTGAAG(N)(N)(N)(N)(N)(N)(N)(N)(N)(N)GTTTAGAAAAATTTAAAGATTTTACCGG
chr1snp70_S0_Sub0_mip3_ref	TGTTCACTTTTATTCTCTAAATCATTCATAGAT(N:25252525)(N)(N)(N)AGATCGGAAGAGCACACGTGACTCGCCAAGCTGAAG(N)(N)(N)(N)(N)(N)(N)(N)(N)(N)ACCTTCAAGTTTTGTTATAATTGGT
chr1snp73_S0_Sub0_mip0_ref	GTTGCTGGTAAATAAAAGTATCGATATTTAAAAG(N:25252525)(N)(N)(N)AGATCGGAAGAGCACACGTGACTCGCCAAGCTGAAG(N)(N)(N)(N)(N)(N)(N)(N)(N)(N)CCTTAAATCTACCACTATCTAATGATATA
chr1snp73_S0_Sub0_mip1_ref	CAGGAAGTGTTGAATTTAAGAAATTTCCA(N:25252525)(N)(N)(N)AGATCGGAAGAGCACACGTGACTCGCCAAGCTGAAG(N)(N)(N)(N)(N)(N)(N)(N)(N)(N)ATGTATTTCTGCTATGGTTTCAGT
chr1snp73_S0_Sub0_mip2_ref	TTCCTCCCATAGAATAACCAATTAAATACA(N:25252525)(N)(N)(N)AGATCGGAAGAGCACACGTGACTCGCCAAGCTGAAG(N)(N)(N)(N)(N)(N)(N)(N)(N)(N)AGAATCTGTAAACCCTACTAATTGT
chr1snp73_S0_Sub0_mip3_ref	CTTGTAAATCTATTCCATATACAGAATAACCATTC(N:25252525)(N)(N)(N)AGATCGGAAGAGCACACGTGACTCGCCAAGCTGAAG(N)(N)(N)(N)(N)(N)(N)(N)(N)(N)CCTTTCTTATCATTTTCGAACATAATC
chr1snp73_S0_Sub0_mip4_ref	TTCATATAAATGATTTTGATGATTTTTCTGATGAT(N:25252525)(N)(N)(N)AGATCGGAAGAGCACACGTGACTCGCCAAGCTGAAG(N)(N)(N)(N)(N)(N)(N)(N)(N)(N)GCATGCTACATTAATTGATAGTGAT
chr1snp81_S0_Sub0_mip0_ref	GGAGGATCCTGGAGAAGTGAATAATAT(N:25252525)(N)(N)(N)AGATCGGAAGAGCACACGTGACTCGCCAAGCTGAAG(N)(N)(N)(N)(N)(N)(N)(N)(N)(N)GAATATGAAGAATCAAGTGTGAAGG
chr1snp84_S0_Sub0_mip0_ref	AACTTTGTAAATAGTTAGATAACCCATTTCC(N:25252525)(N)(N)(N)AGATCGGAAGAGCACACGTGACTCGCCAAGCTGAAG(N)(N)(N)(N)(N)(N)(N)(N)(N)(N)CATAAGGATGATGATTAATATTATTATCATC
chr1snp84_S0_Sub0_mip1_ref	AATATAAAATCACCACAATATGACCACCA(N:25252525)(N)(N)(N)AGATCGGAAGAGCACACGTGACTCGCCAAGCTGAAG(N)(N)(N)(N)(N)(N)(N)(N)(N)(N)GTGATATAAGTACACACGACGT
chr1snp84_S0_Sub0_mip2_ref	ATTCTGTGGAATCTTTAAATTACTACATTGAA(N:25252525)(N)(N)(N)AGATCGGAAGAGCACACGTGACTCGCCAAGCTGAAG(N)(N)(N)(N)(N)(N)(N)(N)(N)(N)CGAACCAAAATATATTATCACCTCTT
chr1snp91_S0_Sub0_mip0_ref	CTCTGTTTACATATTTCTTTATTCGTTTCGA(N:25252525)(N)(N)(N)AGATCGGAAGAGCACACGTGACTCGCCAAGCTGAAG(N)(N)(N)(N)(N)(N)(N)(N)(N)(N)TAAAGTGTTCTGTAAAAATCTGAAAAA
chr1snp94_S0_Sub0_mip0_ref	CGGTATTATTTAATTGCTTATCTATGAGGAG(N:25252525)(N)(N)(N)AGATCGGAAGAGCACACGTGACTCGCCAAGCTGAAG(N)(N)(N)(N)(N)(N)(N)(N)(N)(N)GTTTTCAAACATGTTTAATATATTTTCTTG
chr1snp95_S0_Sub0_mip0_ref	CAGGAGAACAAAGATTTGATATATTATATGTTGA(N:25252525)(N)(N)(N)AGATCGGAAGAGCACACGTGACTCGCCAAGCTGAAG(N)(N)(N)(N)(N)(N)(N)(N)(N)(N)GAAGTGAGGAGTTCATTATTTTGAATA
chr1snp95_S0_Sub0_mip1_ref	TCAAGGATAATAATATTAATTCTAAACAAAACCAG(N:25252525)(N)(N)(N)AGATCGGAAGAGCACACGTGACTCGCCAAGCTGAAG(N)(N)(N)(N)(N)(N)(N)(N)(N)(N)TGAATCAACGACAAAGCACAC
chr2snp102_S0_Sub0_mip0_ref	GGAACCTATTTTATAAAATTTTTAACATTCAATGT(N:25252525)(N)(N)(N)AGATCGGAAGAGCACACGTGACTCGCCAAGCTGAAG(N)(N)(N)(N)(N)(N)(N)(N)(N)(N)AGAAATGTTTTTATATCTTCCATATATCTAT
chr2snp103_S0_Sub0_mip0_ref	GATGTGTGGATTGTATATAACATACAGCTG(N:25252525)(N)(N)(N)AGATCGGAAGAGCACACGTGACTCGCCAAGCTGAAG(N)(N)(N)(N)(N)(N)(N)(N)(N)(N)AACAATATTATGATACATTATTCTTATTATACA
chr2snp111_S0_Sub0_mip0_ref	GCATACAACAAAGGGTAATTTATAAAACAAATG(N:25252525)(N)(N)(N)AGATCGGAAGAGCACACGTGACTCGCCAAGCTGAAG(N)(N)(N)(N)(N)(N)(N)(N)(N)(N)TTAAATGATCAAACAGGTCGATCA
chr2snp112_S0_Sub0_mip0_ref	AGAGAATAATCAAATGGAGGGTATAATACATAC(N:25252525)(N)(N)(N)AGATCGGAAGAGCACACGTGACTCGCCAAGCTGAAG(N)(N)(N)(N)(N)(N)(N)(N)(N)(N)CAAAATTTTGGGATTTATAAATTTTTATAAAC
chr2snp112_S0_Sub0_mip1_ref	GTGATTTTATCATGAACATTTTCTTGTTTCTT(N:25252525)(N)(N)(N)AGATCGGAAGAGCACACGTGACTCGCCAAGCTGAAG(N)(N)(N)(N)(N)(N)(N)(N)(N)(N)TGTAATTTTTCCTTGAAAATATTATATGTAT
chr2snp136_S0_Sub0_mip0_ref	GGAGAAGAAAAAGACACCTTAGATGTT(N:25252525)(N)(N)(N)AGATCGGAAGAGCACACGTGACTCGCCAAGCTGAAG(N)(N)(N)(N)(N)(N)(N)(N)(N)(N)TGGAGAGAGTTAAGCAAGTTTTT
chr2snp136_S0_Sub0_mip1_ref	ATAGATATACACATCTTCATCATATAAAACTTGG(N:25252525)(N)(N)(N)AGATCGGAAGAGCACACGTGACTCGCCAAGCTGAAG(N)(N)(N)(N)(N)(N)(N)(N)(N)(N)TGACCATAGTACACATCAATATCG
chr2snp137_S0_Sub0_mip0_ref	TGATGAAGTAGTAGTAGATCCTTATGATTATAAC(N:25252525)(N)(N)(N)AGATCGGAAGAGCACACGTGACTCGCCAAGCTGAAG(N)(N)(N)(N)(N)(N)(N)(N)(N)(N)GATTTTGTTAATTCAAGTGATCATAATAAT
chr2snp149_S0_Sub0_mip0_ref	TGGTAACAACAATTCCCATGTCTTCA(N:25252525)(N)(N)(N)AGATCGGAAGAGCACACGTGACTCGCCAAGCTGAAG(N)(N)(N)(N)(N)(N)(N)(N)(N)(N)GAACATTACTAAATATATTAATAACAACAAAAA
chr2snp155_S0_Sub0_mip0_ref	AGCAGGATTTTTCCTCAAAAACAATTTT(N:25252525)(N)(N)(N)AGATCGGAAGAGCACACGTGACTCGCCAAGCTGAAG(N)(N)(N)(N)(N)(N)(N)(N)(N)(N)CATAAACACGATTTTCTTATAACATATTATAT
chr2snp167_S0_Sub0_mip0_ref	AATTACTCTTTAAGAAGCAGGATAGAAAGT(N:25252525)(N)(N)(N)AGATCGGAAGAGCACACGTGACTCGCCAAGCTGAAG(N)(N)(N)(N)(N)(N)(N)(N)(N)(N)ATATATATATATGTTCATTTATATGCTCTTTTT
chr2snp184_S0_Sub0_mip0_ref	AGGCTTCATCTAAAGAATCATCACCA(N:25252525)(N)(N)(N)AGATCGGAAGAGCACACGTGACTCGCCAAGCTGAAG(N)(N)(N)(N)(N)(N)(N)(N)(N)(N)CGTAATCAATAAAATGTTTTGTATTTATG
chr2snp184_S0_Sub0_mip1_ref	AAGAGATGATAATATGTTAAATGAAACTGGAAT(N:25252525)(N)(N)(N)AGATCGGAAGAGCACACGTGACTCGCCAAGCTGAAG(N)(N)(N)(N)(N)(N)(N)(N)(N)(N)ATAATATTTATTCAGAAATTCCTTTTATTAATAAT
chr2snp185_S0_Sub0_mip0_ref	TCTCCAAGAATTGCTGAAGAATTACG(N:25252525)(N)(N)(N)AGATCGGAAGAGCACACGTGACTCGCCAAGCTGAAG(N)(N)(N)(N)(N)(N)(N)(N)(N)(N)GTTTTCTCATTACGTAGATCTGTTAA
chr2snp185_S0_Sub0_mip1_ref	ATGGCAGAAATAAATAATTTGTCAGCTAC(N:25252525)(N)(N)(N)AGATCGGAAGAGCACACGTGACTCGCCAAGCTGAAG(N)(N)(N)(N)(N)(N)(N)(N)(N)(N)TGTTGCTTTCTTATCAGGTATAAAAA
chr2snp185_S0_Sub0_mip2_ref	ACTGTGTTTACATAATGGTACAATAGCA(N:25252525)(N)(N)(N)AGATCGGAAGAGCACACGTGACTCGCCAAGCTGAAG(N)(N)(N)(N)(N)(N)(N)(N)(N)(N)GAAAAGAAATTGATATTTTTGCTCCA
chr2snp185_S0_Sub0_mip3_ref	AAAGCACATTTATCCTATTTACCTGTATCAC(N:25252525)(N)(N)(N)AGATCGGAAGAGCACACGTGACTCGCCAAGCTGAAG(N)(N)(N)(N)(N)(N)(N)(N)(N)(N)GATGAACCAGATTTTATTACTTCTATTG
chr2snp185_S0_Sub0_mip4_ref	TCAAACGATTCATCAGACGATTCAC(N:25252525)(N)(N)(N)AGATCGGAAGAGCACACGTGACTCGCCAAGCTGAAG(N)(N)(N)(N)(N)(N)(N)(N)(N)(N)TTATAAATTTTAGTTGGGACACTTGA
chr2snp185_S0_Sub0_mip5_ref	TCAAAATCATGGATGGTTTAGATTATTAGGT(N:25252525)(N)(N)(N)AGATCGGAAGAGCACACGTGACTCGCCAAGCTGAAG(N)(N)(N)(N)(N)(N)(N)(N)(N)(N)TGGTGAACCACAAAATTTTATAACA
chr2snp185_S0_Sub0_mip6_ref	AGGCTTATAAATAAATAAGGACTCTCGAAT(N:25252525)(N)(N)(N)AGATCGGAAGAGCACACGTGACTCGCCAAGCTGAAG(N)(N)(N)(N)(N)(N)(N)(N)(N)(N)GGATAATACTTTTCTGAAAAATTTCCC
chr2snp185_S0_Sub0_mip7_ref	CGTAATAATAAAATAGCAATAGTCGAACATGC(N:25252525)(N)(N)(N)AGATCGGAAGAGCACACGTGACTCGCCAAGCTGAAG(N)(N)(N)(N)(N)(N)(N)(N)(N)(N)GATAAAGGTTATTCAGAAATTTGTGAG
chr2snp185_S0_Sub0_mip8_ref	GATAAACAAACACACACTAAATATAATGTGC(N:25252525)(N)(N)(N)AGATCGGAAGAGCACACGTGACTCGCCAAGCTGAAG(N)(N)(N)(N)(N)(N)(N)(N)(N)(N)CTCTCGAATTAAATGATCTTTCATACA
chr2snp2_S0_Sub0_mip0_ref	GTTCACGACTTGATGATTCATTATTAATATAATT(N:25252525)(N)(N)(N)AGATCGGAAGAGCACACGTGACTCGCCAAGCTGAAG(N)(N)(N)(N)(N)(N)(N)(N)(N)(N)TTTAATTTGTAACATTTCTCATGTTATTT
chr2snp202_S0_Sub0_mip0_ref	CATTGGAAGAAAATCATAATTTAAACTTGAATTC(N:25252525)(N)(N)(N)AGATCGGAAGAGCACACGTGACTCGCCAAGCTGAAG(N)(N)(N)(N)(N)(N)(N)(N)(N)(N)ACATTTTACATATTATATTGATATATTCAGC
chr2snp222_S0_Sub0_mip0_ref	TTGAATCCAAATGAAGTTCTCTTTTTCATT(N:25252525)(N)(N)(N)AGATCGGAAGAGCACACGTGACTCGCCAAGCTGAAG(N)(N)(N)(N)(N)(N)(N)(N)(N)(N)AGGAAAAACAAAATAACAAATATATTACATA
chr2snp223_S0_Sub0_mip0_ref	ACCTCTTAATGGTTCAATGTAGAAATAAAAA(N:25252525)(N)(N)(N)AGATCGGAAGAGCACACGTGACTCGCCAAGCTGAAG(N)(N)(N)(N)(N)(N)(N)(N)(N)(N)AGACCTTTTATATTAGAATGCTATTATTTT
chr2snp223_S0_Sub0_mip1_ref	TTTTGTGATAAAAAGAGGGGAATTGAAAA(N:25252525)(N)(N)(N)AGATCGGAAGAGCACACGTGACTCGCCAAGCTGAAG(N)(N)(N)(N)(N)(N)(N)(N)(N)(N)AGCATTTTATATTTAATAATTATATATGATGGA
chr2snp234_S0_Sub0_mip0_ref	TGCCGCTTTAGAAAATACCCAAAGT(N:25252525)(N)(N)(N)AGATCGGAAGAGCACACGTGACTCGCCAAGCTGAAG(N)(N)(N)(N)(N)(N)(N)(N)(N)(N)GTCACCACAATACTAGAAAACGT
chr2snp234_S0_Sub0_mip1_ref	CTTGTATCTCCTCTAATATGTTACTAAAAGTAGT(N:25252525)(N)(N)(N)AGATCGGAAGAGCACACGTGACTCGCCAAGCTGAAG(N)(N)(N)(N)(N)(N)(N)(N)(N)(N)ACCTCTTCTTTTACTTCTTCAATTAC
chr2snp234_S0_Sub0_mip2_ref	ATGCAGTAGAAAGTAATGAAAATGTTGC(N:25252525)(N)(N)(N)AGATCGGAAGAGCACACGTGACTCGCCAAGCTGAAG(N)(N)(N)(N)(N)(N)(N)(N)(N)(N)CCAAAGTGAAGAGGAAAAGAAAG
chr2snp234_S0_Sub0_mip3_ref	ACAGTTTCTATTAAAGTGGTAGCGACC(N:25252525)(N)(N)(N)AGATCGGAAGAGCACACGTGACTCGCCAAGCTGAAG(N)(N)(N)(N)(N)(N)(N)(N)(N)(N)ACAGTTTCGTTTAATTTCTCTAAATTC
chr2snp236_S0_Sub0_mip0_ref	GAAGACAAAGATGAAGTTATAGATTTAATAGTCC(N:25252525)(N)(N)(N)AGATCGGAAGAGCACACGTGACTCGCCAAGCTGAAG(N)(N)(N)(N)(N)(N)(N)(N)(N)(N)AAGATGAAATAGTAGAAGTTGAAATGA
chr2snp244_S0_Sub0_mip0_ref	TCATAAACTTCTGTTAAGGTTCTACATGAT(N:25252525)(N)(N)(N)AGATCGGAAGAGCACACGTGACTCGCCAAGCTGAAG(N)(N)(N)(N)(N)(N)(N)(N)(N)(N)ACGCTTTATTAATTCATATGGTGC
chr2snp244_S0_Sub0_mip1_ref	CTCGAAGATTTATTCATGACAGATATTCAAC(N:25252525)(N)(N)(N)AGATCGGAAGAGCACACGTGACTCGCCAAGCTGAAG(N)(N)(N)(N)(N)(N)(N)(N)(N)(N)ATCTCCTAGGAAAAAGATTAGGTTTA
chr2snp246_S0_Sub0_mip0_ref	CAAATGTATTTCTTTTTATTAAAACTGGTCAAAG(N:25252525)(N)(N)(N)AGATCGGAAGAGCACACGTGACTCGCCAAGCTGAAG(N)(N)(N)(N)(N)(N)(N)(N)(N)(N)CCCTTTATAACATGCACTCAATAAA
chr2snp256_S0_Sub0_mip0_ref	GTAGAAAAACGTATTTAAATGTAGATACATCGG(N:25252525)(N)(N)(N)AGATCGGAAGAGCACACGTGACTCGCCAAGCTGAAG(N)(N)(N)(N)(N)(N)(N)(N)(N)(N)AAAAATTATAAAAATTATTTCGAAGCAAAA
chr2snp256_S0_Sub0_mip1_ref	ACAACATCATGATCACACATCATATCAAG(N:25252525)(N)(N)(N)AGATCGGAAGAGCACACGTGACTCGCCAAGCTGAAG(N)(N)(N)(N)(N)(N)(N)(N)(N)(N)GTAGCTTTAATTATTTCTAACTGGTATTT
chr2snp261_S0_Sub0_mip0_ref	ATGATTTCATAAAAATAACAAATGCAGATAACA(N:25252525)(N)(N)(N)AGATCGGAAGAGCACACGTGACTCGCCAAGCTGAAG(N)(N)(N)(N)(N)(N)(N)(N)(N)(N)GGAAGGAAACCAATAATTCGTTG
chr2snp261_S0_Sub0_mip1_ref	GGTACTACTTTTCATCAATTTCTCTAACTCT(N:25252525)(N)(N)(N)AGATCGGAAGAGCACACGTGACTCGCCAAGCTGAAG(N)(N)(N)(N)(N)(N)(N)(N)(N)(N)TGTTCAAGAATTAATGATAATGGATATG
chr2snp261_S0_Sub0_mip2_ref	GAAAAGAATTACACCGTAAAGTATTGACG(N:25252525)(N)(N)(N)AGATCGGAAGAGCACACGTGACTCGCCAAGCTGAAG(N)(N)(N)(N)(N)(N)(N)(N)(N)(N)TCATCAACTTaATGAACCAcCTG
chr2snp27_S0_Sub0_mip0_ref	ATCGTTTTTAATAATTTATGTTTTATCGTACGT(N:25252525)(N)(N)(N)AGATCGGAAGAGCACACGTGACTCGCCAAGCTGAAG(N)(N)(N)(N)(N)(N)(N)(N)(N)(N)GAAGATGTCTTACTTATTCGAAAGTT
chr2snp27_S0_Sub0_mip1_ref	CCTTGATAAGCTATATCAAAGATAATAACATGT(N:25252525)(N)(N)(N)AGATCGGAAGAGCACACGTGACTCGCCAAGCTGAAG(N)(N)(N)(N)(N)(N)(N)(N)(N)(N)CTTTCTCCATAAAGCGACATATTTT
chr2snp279_S0_Sub0_mip0_ref	CCTCTTACTACTTATTATCTATCTCTCAGAATTC(N:25252525)(N)(N)(N)AGATCGGAAGAGCACACGTGACTCGCCAAGCTGAAG(N)(N)(N)(N)(N)(N)(N)(N)(N)(N)GCCTCACAAATATATGAAATGTTAAATT
chr2snp302_S0_Sub0_mip0_ref	AAGCATATTCATCCACATATGTTGACAT(N:25252525)(N)(N)(N)AGATCGGAAGAGCACACGTGACTCGCCAAGCTGAAG(N)(N)(N)(N)(N)(N)(N)(N)(N)(N)GTAGTATTTTTATCTGTTACCTTTTGG
chr2snp302_S0_Sub0_mip1_ref	AAGAATCATACTCACAAGAAACTCAATCAG(N:25252525)(N)(N)(N)AGATCGGAAGAGCACACGTGACTCGCCAAGCTGAAG(N)(N)(N)(N)(N)(N)(N)(N)(N)(N)GACAGATGTGATTATTGTCCTATTG
chr2snp302_S0_Sub0_mip2_ref	CTATCCTGTATATTCGAATCTATTACCTTGTC(N:25252525)(N)(N)(N)AGATCGGAAGAGCACACGTGACTCGCCAAGCTGAAG(N)(N)(N)(N)(N)(N)(N)(N)(N)(N)ATTATTTCGGTAAACGGAAGAAATT
chr2snp302_S0_Sub0_mip3_ref	CACAATACCAATATTTTCATATTTATTGAAACGC(N:25252525)(N)(N)(N)AGATCGGAAGAGCACACGTGACTCGCCAAGCTGAAG(N)(N)(N)(N)(N)(N)(N)(N)(N)(N)ACTTGTATTGGAAGCAATTGATAAT
chr2snp33_S0_Sub0_mip0_ref	TGAAGAGTTCATAAATCACTACATGAGAG(N:25252525)(N)(N)(N)AGATCGGAAGAGCACACGTGACTCGCCAAGCTGAAG(N)(N)(N)(N)(N)(N)(N)(N)(N)(N)TCTCCTTTTATGTTCTCACAATTTC
chr2snp39_S0_Sub0_mip0_ref	CTTGTTTTATCTTTTGCCATATTCATATAATTCTC(N:25252525)(N)(N)(N)AGATCGGAAGAGCACACGTGACTCGCCAAGCTGAAG(N)(N)(N)(N)(N)(N)(N)(N)(N)(N)CATCCACAAAATACTTCTGATAGTC
chr2snp39_S0_Sub0_mip1_ref	GTTGTCCTGTACCTTTATTCTCTGGT(N:25252525)(N)(N)(N)AGATCGGAAGAGCACACGTGACTCGCCAAGCTGAAG(N)(N)(N)(N)(N)(N)(N)(N)(N)(N)ACAAATTTATTTATTGAAGCAATATTACTAG
chr2snp398_S0_Sub0_mip0_ref	AAGTTCTACTAATCCTGCCTCAAACG(N:25252525)(N)(N)(N)AGATCGGAAGAGCACACGTGACTCGCCAAGCTGAAG(N)(N)(N)(N)(N)(N)(N)(N)(N)(N)AATTCTCCAATTCTGTGGGTAAAT
chr2snp398_S0_Sub0_mip1_ref	GCTGTCTACATTAAATATGTTTCTTTCTTTTT(N:25252525)(N)(N)(N)AGATCGGAAGAGCACACGTGACTCGCCAAGCTGAAG(N)(N)(N)(N)(N)(N)(N)(N)(N)(N)GAATTATGCAGTACATTATACGAAATG
chr2snp398_S0_Sub0_mip2_ref	TTGGAAGTGATAACTCCTGGAATATTATTT(N:25252525)(N)(N)(N)AGATCGGAAGAGCACACGTGACTCGCCAAGCTGAAG(N)(N)(N)(N)(N)(N)(N)(N)(N)(N)TCCTGTTAATAAACCAAATCCAAAA
chr2snp40_S0_Sub0_mip0_ref	ACTGATATACAATTTATCAAAGTTTATGGTACA(N:25252525)(N)(N)(N)AGATCGGAAGAGCACACGTGACTCGCCAAGCTGAAG(N)(N)(N)(N)(N)(N)(N)(N)(N)(N)GGAAGCACTTGAAGATTCATTTC
chr2snp400_S0_Sub0_mip0_ref	CGATTAAAACATTTATATGAAGCATGTCTAAAAG(N:25252525)(N)(N)(N)AGATCGGAAGAGCACACGTGACTCGCCAAGCTGAAG(N)(N)(N)(N)(N)(N)(N)(N)(N)(N)ATAAATAATGAAATTAAAGAAATTAAATCATTAAA
chr2snp400_S0_Sub0_mip1_ref	TCAATTCCATATATAGTAACACCTGACTATATC(N:25252525)(N)(N)(N)AGATCGGAAGAGCACACGTGACTCGCCAAGCTGAAG(N)(N)(N)(N)(N)(N)(N)(N)(N)(N)AAGTATACTAAGAAGCTTTCACTTTTT
chr2snp42_S0_Sub0_mip0_ref	ACACTTATAATTTAAATGGGTAACACATTCG(N:25252525)(N)(N)(N)AGATCGGAAGAGCACACGTGACTCGCCAAGCTGAAG(N)(N)(N)(N)(N)(N)(N)(N)(N)(N)GTGAATTTTGTGTTAATTTTAAATTGTAC
chr2snp423_S0_Sub0_mip0_ref	AAACATCGtAcATTATGAGTTaAAATTATAATGaG(N:25252525)(N)(N)(N)AGATCGGAAGAGCACACGTGACTCGCCAAGCTGAAG(N)(N)(N)(N)(N)(N)(N)(N)(N)(N)TATGAATGTTAATACAATATTTTATTGTTAATC
chr2snp43_S0_Sub0_mip0_ref	ACAAAAATATGTATATGAACAAAATGAAAAGAAAA(N:25252525)(N)(N)(N)AGATCGGAAGAGCACACGTGACTCGCCAAGCTGAAG(N)(N)(N)(N)(N)(N)(N)(N)(N)(N)GAAGAATTTTATTTGGATATCTACGC
chr2snp43_S0_Sub0_mip1_ref	TGAAATTAATTTAACAAGCCTGTAAACATTTTT(N:25252525)(N)(N)(N)AGATCGGAAGAGCACACGTGACTCGCCAAGCTGAAG(N)(N)(N)(N)(N)(N)(N)(N)(N)(N)GCTATTTTGTCTAGATTATTACACAATT
chr2snp433_S0_Sub0_mip0_ref	CAAGAAAACAAAGAAGAAACAGAAGTAGAC(N:25252525)(N)(N)(N)AGATCGGAAGAGCACACGTGACTCGCCAAGCTGAAG(N)(N)(N)(N)(N)(N)(N)(N)(N)(N)CGACGAAAAAGAAGACAAAGAAG
chr2snp44_S0_Sub0_mip0_ref	TGGAGGAAATATTTTGTATATTTTCAATTGTAAAC(N:25252525)(N)(N)(N)AGATCGGAAGAGCACACGTGACTCGCCAAGCTGAAG(N)(N)(N)(N)(N)(N)(N)(N)(N)(N)AACGTATTTCTTTTCTGTATTTTCATAT
chr2snp45_S0_Sub0_mip0_ref	TGATTATAATAATGCACATATTAGGAGAAATACA(N:25252525)(N)(N)(N)AGATCGGAAGAGCACACGTGACTCGCCAAGCTGAAG(N)(N)(N)(N)(N)(N)(N)(N)(N)(N)TCCACAATATGATAAAAACAGTAATGA
chr2snp45_S0_Sub0_mip1_ref	TTTGATTAAAATCCGATTGTCTATATCTAACTC(N:25252525)(N)(N)(N)AGATCGGAAGAGCACACGTGACTCGCCAAGCTGAAG(N)(N)(N)(N)(N)(N)(N)(N)(N)(N)TCATTATAATGAGGTTTATTATAAGGATTAT
chr2snp49_S0_Sub0_mip0_ref	TCCCTGTGTACAGTACATTCAAATATGT(N:25252525)(N)(N)(N)AGATCGGAAGAGCACACGTGACTCGCCAAGCTGAAG(N)(N)(N)(N)(N)(N)(N)(N)(N)(N)AAATACAAGACAACAATAATTAAATATATATATAT
chr2snp49_S0_Sub0_mip1_ref	ATAATGTCACAAGGAGGAACAGTATATAAC(N:25252525)(N)(N)(N)AGATCGGAAGAGCACACGTGACTCGCCAAGCTGAAG(N)(N)(N)(N)(N)(N)(N)(N)(N)(N)TGAAGTACCACATAAATAAATAAATAAATAAA
chr2snp6_S0_Sub0_mip0_ref	CTTTTGAAAGAACAAAACATTTTAGAAGATATATG(N:25252525)(N)(N)(N)AGATCGGAAGAGCACACGTGACTCGCCAAGCTGAAG(N)(N)(N)(N)(N)(N)(N)(N)(N)(N)CGGAATCATAATATTTAATGTGGGAA
chr2snp72_S0_Sub0_mip0_ref	ATTGTAATTTATTAAAGGACAATGATGTAAGTGG(N:25252525)(N)(N)(N)AGATCGGAAGAGCACACGTGACTCGCCAAGCTGAAG(N)(N)(N)(N)(N)(N)(N)(N)(N)(N)AGATTCCGATGAATATGATTTTATAGC
chr2snp72_S0_Sub0_mip1_ref	CGTCCTCTCCCTTTGTTAAAATTTCT(N:25252525)(N)(N)(N)AGATCGGAAGAGCACACGTGACTCGCCAAGCTGAAG(N)(N)(N)(N)(N)(N)(N)(N)(N)(N)CTTCAAATTATTATTTATATCTTTGAAATGTAA
chr2snp74_S0_Sub0_mip0_ref	GGAAGATCATCAGGAACAGGAGGAT(N:25252525)(N)(N)(N)AGATCGGAAGAGCACACGTGACTCGCCAAGCTGAAG(N)(N)(N)(N)(N)(N)(N)(N)(N)(N)ACATTACCAACTTTAGCTCAAGAA
chr2snp74_S0_Sub0_mip1_ref	CATCTGTAGTGGTTTCACTCTTTATTGT(N:25252525)(N)(N)(N)AGATCGGAAGAGCACACGTGACTCGCCAAGCTGAAG(N)(N)(N)(N)(N)(N)(N)(N)(N)(N)ACTTCCTACTTCTTTTTGTTGTTG
chr2snp74_S0_Sub0_mip2_ref	AATCTGCTACAGGATCATTATCATCCG(N:25252525)(N)(N)(N)AGATCGGAAGAGCACACGTGACTCGCCAAGCTGAAG(N)(N)(N)(N)(N)(N)(N)(N)(N)(N)AGAACACATATATTATATGTATTGTATTAAAAA
chr2snp78_S0_Sub0_mip0_ref	TGTGATATTTCTTGTGATAATAATGAAGTAGTTAC(N:25252525)(N)(N)(N)AGATCGGAAGAGCACACGTGACTCGCCAAGCTGAAG(N)(N)(N)(N)(N)(N)(N)(N)(N)(N)CACTATTATGTGTTATAGAGGATTTATTAA
chr2snp78_S0_Sub0_mip1_ref	ACGTGGTGAAGATGACGATATAGATAC(N:25252525)(N)(N)(N)AGATCGGAAGAGCACACGTGACTCGCCAAGCTGAAG(N)(N)(N)(N)(N)(N)(N)(N)(N)(N)TCTAAGAAAAGTATGAAATTGGTTAATG
chr2snp78_S0_Sub0_mip2_ref	GTTATATAATGGAAATGTTATCTTAACAGGGG(N:25252525)(N)(N)(N)AGATCGGAAGAGCACACGTGACTCGCCAAGCTGAAG(N)(N)(N)(N)(N)(N)(N)(N)(N)(N)CCTTTCTTATGGTTTACCTTATCTTC
chr2snp78_S0_Sub0_mip3_ref	CTTGAAATATTCTCCTGATTTTTATCATAACCT(N:25252525)(N)(N)(N)AGATCGGAAGAGCACACGTGACTCGCCAAGCTGAAG(N)(N)(N)(N)(N)(N)(N)(N)(N)(N)GATGAAGGTTACTTTAAAGTTGATATG
chr2snp86_S0_Sub0_mip0_ref	TTTCAAAATGGACAAGAAAAGGACATTT(N:25252525)(N)(N)(N)AGATCGGAAGAGCACACGTGACTCGCCAAGCTGAAG(N)(N)(N)(N)(N)(N)(N)(N)(N)(N)AAACTACCACATCTAACATTGTCC
chr2snp88_S0_Sub0_mip0_ref	TTGCATGCATATGAAAATGATATAATTGGA(N:25252525)(N)(N)(N)AGATCGGAAGAGCACACGTGACTCGCCAAGCTGAAG(N)(N)(N)(N)(N)(N)(N)(N)(N)(N)AAGGTGAAGGGAATATCGGAAT
chr2snp88_S0_Sub0_mip1_ref	TCATGGAAATTACATCCTTTAATCTTTTCTTC(N:25252525)(N)(N)(N)AGATCGGAAGAGCACACGTGACTCGCCAAGCTGAAG(N)(N)(N)(N)(N)(N)(N)(N)(N)(N)GCATCTTCAACTTCAACCTCAA
chr2snp91_S0_Sub0_mip0_ref	GTGGAGTTAGATTACAAGCTTATAACAAAAA(N:25252525)(N)(N)(N)AGATCGGAAGAGCACACGTGACTCGCCAAGCTGAAG(N)(N)(N)(N)(N)(N)(N)(N)(N)(N)GACCAGTTCATTATTTATTTAGtATTTtATT
chr2snp91_S0_Sub0_mip1_ref	AAAAACTAAATAAATTATGAACTGGTCAGGT(N:25252525)(N)(N)(N)AGATCGGAAGAGCACACGTGACTCGCCAAGCTGAAG(N)(N)(N)(N)(N)(N)(N)(N)(N)(N)GACAAGCCAAAGTAGATACCATC
chr2snp95_S0_Sub0_mip0_ref	ATTTACTAAACCTATCGAATTCATTCTTTATTTG(N:25252525)(N)(N)(N)AGATCGGAAGAGCACACGTGACTCGCCAAGCTGAAG(N)(N)(N)(N)(N)(N)(N)(N)(N)(N)ACTTCTCTCTTATCAAGGCTAATATT
chr2snp95_S0_Sub0_mip1_ref	TTCCACATATTATTATAGGAACACCAGGA(N:25252525)(N)(N)(N)AGATCGGAAGAGCACACGTGACTCGCCAAGCTGAAG(N)(N)(N)(N)(N)(N)(N)(N)(N)(N)TTGGTTTAGCACATACTCGAGA
chr2snp97_S0_Sub0_mip0_ref	TCATCGTTGTTATCATCATGAGAGTCA(N:25252525)(N)(N)(N)AGATCGGAAGAGCACACGTGACTCGCCAAGCTGAAG(N)(N)(N)(N)(N)(N)(N)(N)(N)(N)TTTTTGTCTATTCGGTTATTATTATTGT
chr3snp10_S0_Sub0_mip0_ref	CCTTAGATGACCCAGATTTTCAAGTAC(N:25252525)(N)(N)(N)AGATCGGAAGAGCACACGTGACTCGCCAAGCTGAAG(N)(N)(N)(N)(N)(N)(N)(N)(N)(N)CTCCCCTATACAAATAATTTACCCA
chr3snp10_S0_Sub0_mip1_ref	CTGACCTTGTATCTGCTAAGTTTCTTG(N:25252525)(N)(N)(N)AGATCGGAAGAGCACACGTGACTCGCCAAGCTGAAG(N)(N)(N)(N)(N)(N)(N)(N)(N)(N)TTTTTCAAAATCACTCCATTTATCTAC
chr3snp14_S0_Sub0_mip0_ref	GGTGGAATGTGAAAATTCAACCCTT(N:25252525)(N)(N)(N)AGATCGGAAGAGCACACGTGACTCGCCAAGCTGAAG(N)(N)(N)(N)(N)(N)(N)(N)(N)(N)CTATAATTAACTGTAGTTTAATTAAACAAGA
chr3snp14_S0_Sub0_mip1_ref	CACCACACCACACTTTTACATTATCTG(N:25252525)(N)(N)(N)AGATCGGAAGAGCACACGTGACTCGCCAAGCTGAAG(N)(N)(N)(N)(N)(N)(N)(N)(N)(N)CCACTTGACCAATCATAAAAATGTA
chr3snp14_S0_Sub0_mip2_ref	AGATTGAGAACATATAGACATAACAGTACC(N:25252525)(N)(N)(N)AGATCGGAAGAGCACACGTGACTCGCCAAGCTGAAG(N)(N)(N)(N)(N)(N)(N)(N)(N)(N)GGATGTATAGACAAAGACCTTATACT
chr3snp324_S0_Sub0_mip0_ref	AAACATTTATTTCTACAAAAGGAAGAAAGAAAA(N:25252525)(N)(N)(N)AGATCGGAAGAGCACACGTGACTCGCCAAGCTGAAG(N)(N)(N)(N)(N)(N)(N)(N)(N)(N)GAAAGATATAAAATAAAGCATAATTATTAAATAAG
chr3snp325_S0_Sub0_mip0_ref	AGATATATCGCTAAGTAGGCTATTTTTGG(N:25252525)(N)(N)(N)AGATCGGAAGAGCACACGTGACTCGCCAAGCTGAAG(N)(N)(N)(N)(N)(N)(N)(N)(N)(N)TCTTTCCATTACAAAAGATACCGT
chr3snp328_S0_Sub0_mip0_ref	CCTCTTCTGCATTACCTATAAGTTCTTG(N:25252525)(N)(N)(N)AGATCGGAAGAGCACACGTGACTCGCCAAGCTGAAG(N)(N)(N)(N)(N)(N)(N)(N)(N)(N)GAATGATTAAATATAAAATTTTTCATATCATTTAT
chr3snp328_S0_Sub0_mip1_ref	AAACCGAATTATCTAAAATTATTTGAAAGGAAC(N:25252525)(N)(N)(N)AGATCGGAAGAGCACACGTGACTCGCCAAGCTGAAG(N)(N)(N)(N)(N)(N)(N)(N)(N)(N)GGTATCTAATAAATATAATTTCTTTTCTATTCT
chr3snp328_S0_Sub0_mip2_ref	ACATAATCAGAATTGTTTTGTATGGTTTGA(N:25252525)(N)(N)(N)AGATCGGAAGAGCACACGTGACTCGCCAAGCTGAAG(N)(N)(N)(N)(N)(N)(N)(N)(N)(N)ATCATCAATTGATCCATTTTTGAAAA
chr3snp329_S0_Sub0_mip0_ref	ATGAATCAATGGATGATGAAATAAATATAAACG(N:25252525)(N)(N)(N)AGATCGGAAGAGCACACGTGACTCGCCAAGCTGAAG(N)(N)(N)(N)(N)(N)(N)(N)(N)(N)CCAAGTTTTATTACAAGAAGCAGAA
chr3snp336_S0_Sub0_mip0_ref	TTCATTTTTCTTGTAGACCCGCAAG(N:25252525)(N)(N)(N)AGATCGGAAGAGCACACGTGACTCGCCAAGCTGAAG(N)(N)(N)(N)(N)(N)(N)(N)(N)(N)TCATATAAAAATATATATCTTTAGTAAAAAGTTTT
chr3snp338_S0_Sub0_mip0_ref	TTGAATATGTTTGTGAAGAATGTACTAAACG(N:25252525)(N)(N)(N)AGATCGGAAGAGCACACGTGACTCGCCAAGCTGAAG(N)(N)(N)(N)(N)(N)(N)(N)(N)(N)CATAAAATATTAGGAAAACGCTTTTATATA
chr3snp339_S0_Sub0_mip0_ref	ATGTAAAAAGCAAAGGAAGGAAATGGG(N:25252525)(N)(N)(N)AGATCGGAAGAGCACACGTGACTCGCCAAGCTGAAG(N)(N)(N)(N)(N)(N)(N)(N)(N)(N)GGCACATACATACGATAACATTTTA
chr3snp339_S0_Sub0_mip1_ref	AGCATAAATACAAGACATAAGAATAAAATTTCAAA(N:25252525)(N)(N)(N)AGATCGGAAGAGCACACGTGACTCGCCAAGCTGAAG(N)(N)(N)(N)(N)(N)(N)(N)(N)(N)CCAAATAATCATTCTCATGTAGAGTAT
chr3snp340_S0_Sub0_mip0_ref	ACTTGAATACCATTTCCACAAGTTACAC(N:25252525)(N)(N)(N)AGATCGGAAGAGCACACGTGACTCGCCAAGCTGAAG(N)(N)(N)(N)(N)(N)(N)(N)(N)(N)CCTATTGAACTATTTACGACATTAAAC
chr3snp340_S0_Sub0_mip1_ref	TTTGTAAAATGGAAAAATGTTCCAGTGT(N:25252525)(N)(N)(N)AGATCGGAAGAGCACACGTGACTCGCCAAGCTGAAG(N)(N)(N)(N)(N)(N)(N)(N)(N)(N)CAACTGAATGGTCCCCATGTA
chr3snp354_S0_Sub0_mip0_ref	TTGGTATATAATGACTGAATATAAAGACTTACAAA(N:25252525)(N)(N)(N)AGATCGGAAGAGCACACGTGACTCGCCAAGCTGAAG(N)(N)(N)(N)(N)(N)(N)(N)(N)(N)CTTATTAAAATATAGATATAGGTAAATATGAAAAA
chr3snp362_S0_Sub0_mip0_ref	TGTGTGTGTGCTTGATGTATGCTT(N:25252525)(N)(N)(N)AGATCGGAAGAGCACACGTGACTCGCCAAGCTGAAG(N)(N)(N)(N)(N)(N)(N)(N)(N)(N)TTCCGAATATGGAATGTCGAAAG
chr3snp362_S0_Sub0_mip1_ref	TTTTCTTTACCCCTTTTTATGTGCCC(N:25252525)(N)(N)(N)AGATCGGAAGAGCACACGTGACTCGCCAAGCTGAAG(N)(N)(N)(N)(N)(N)(N)(N)(N)(N)TTGTTATTTCACAATGTGTATATTACTAG
chr3snp363_S0_Sub0_mip0_ref	TGATGAATCATCTACATTTATATATTCAGTTGG(N:25252525)(N)(N)(N)AGATCGGAAGAGCACACGTGACTCGCCAAGCTGAAG(N)(N)(N)(N)(N)(N)(N)(N)(N)(N)TTATCTCCTTTAATAAATTGGCCTTC
chr3snp363_S0_Sub0_mip1_ref	GAAAATGAAGGATTTTGTTTAGTCTCCTT(N:25252525)(N)(N)(N)AGATCGGAAGAGCACACGTGACTCGCCAAGCTGAAG(N)(N)(N)(N)(N)(N)(N)(N)(N)(N)AGTTAATAGTTATGATGATGTAATTAGTTT
chr3snp386_S0_Sub0_mip0_ref	GTTGTACATTTAAAAATCCAGACATATCGA(N:25252525)(N)(N)(N)AGATCGGAAGAGCACACGTGACTCGCCAAGCTGAAG(N)(N)(N)(N)(N)(N)(N)(N)(N)(N)AGAAGATGCCTACATAGATTTTGAT
chr3snp393_S0_Sub0_mip0_ref	ACTTGCTAATAGGAGAAGTAAAACAAGTAA(N:25252525)(N)(N)(N)AGATCGGAAGAGCACACGTGACTCGCCAAGCTGAAG(N)(N)(N)(N)(N)(N)(N)(N)(N)(N)CAATGAGATAGGAAAGAAAGGTATTT
chr3snp394_S0_Sub0_mip0_ref	TTTTTGTATATCCACAGGAACATTATTAAAAATAT(N:25252525)(N)(N)(N)AGATCGGAAGAGCACACGTGACTCGCCAAGCTGAAG(N)(N)(N)(N)(N)(N)(N)(N)(N)(N)TTTTAAATCACTTAGGTTTATATGATTACT
chr3snp401_S0_Sub0_mip0_ref	ACACTAAAATAAATGTGTCATTCATATAATTAGAG(N:25252525)(N)(N)(N)AGATCGGAAGAGCACACGTGACTCGCCAAGCTGAAG(N)(N)(N)(N)(N)(N)(N)(N)(N)(N)AAATATTTCACCTTAAAATTTTTATGTGT
chr3snp404_S0_Sub0_mip0_ref	TGGTGAAGAAGATAAATATCTGAATGCAA(N:25252525)(N)(N)(N)AGATCGGAAGAGCACACGTGACTCGCCAAGCTGAAG(N)(N)(N)(N)(N)(N)(N)(N)(N)(N)GTAGGATATATTTTATACAATATTTATTTATTTGT
chr3snp412_S0_Sub0_mip0_ref	TCATTTTTGCTTGCTTACAGTGTCC(N:25252525)(N)(N)(N)AGATCGGAAGAGCACACGTGACTCGCCAAGCTGAAG(N)(N)(N)(N)(N)(N)(N)(N)(N)(N)CCTATGAAAAATAAAGATAATTATAAAAATAAAAA
chr3snp412_S0_Sub0_mip1_ref	ATGTTTGTGAAAATAGTACCCTATCCATAA(N:25252525)(N)(N)(N)AGATCGGAAGAGCACACGTGACTCGCCAAGCTGAAG(N)(N)(N)(N)(N)(N)(N)(N)(N)(N)GTGAATTTCAACATATAAATGAATAAATAAA
chr3snp430_S0_Sub0_mip0_ref	ACTTTTTATATCAAATTTTTGTTATGTACACAATC(N:25252525)(N)(N)(N)AGATCGGAAGAGCACACGTGACTCGCCAAGCTGAAG(N)(N)(N)(N)(N)(N)(N)(N)(N)(N)TTGATGTTGGACCCTCAAAATAAT
chr3snp435_S0_Sub0_mip0_ref	CTGTAGTGTCCCTTTTTCATATCTTGC(N:25252525)(N)(N)(N)AGATCGGAAGAGCACACGTGACTCGCCAAGCTGAAG(N)(N)(N)(N)(N)(N)(N)(N)(N)(N)CATTTCCATCTGTAAATAACATGGT
chr3snp435_S0_Sub0_mip1_ref	GAATCAGAAAAGGGATTACAGGATATTGC(N:25252525)(N)(N)(N)AGATCGGAAGAGCACACGTGACTCGCCAAGCTGAAG(N)(N)(N)(N)(N)(N)(N)(N)(N)(N)GGAAAGAAGACATATATAATACAAGCT
chr3snp442_S0_Sub0_mip0_ref	CTTTCCACCGCTTTAACATTTTTCTTC(N:25252525)(N)(N)(N)AGATCGGAAGAGCACACGTGACTCGCCAAGCTGAAG(N)(N)(N)(N)(N)(N)(N)(N)(N)(N)ACATTTGTAAGAATGGATAATTTCTTTT
chr3snp459_S0_Sub0_mip0_ref	ATGATGACCTTGACGATGATGAGAA(N:25252525)(N)(N)(N)AGATCGGAAGAGCACACGTGACTCGCCAAGCTGAAG(N)(N)(N)(N)(N)(N)(N)(N)(N)(N)GGGATCAGATTTAGGAAATAATAATAATTA
chr3snp459_S0_Sub0_mip1_ref	CAACATAATCATCATCAACAAAATCATCATTG(N:25252525)(N)(N)(N)AGATCGGAAGAGCACACGTGACTCGCCAAGCTGAAG(N)(N)(N)(N)(N)(N)(N)(N)(N)(N)TCTATTTCCTCCTATATTAATATTATCTGAA
chr3snp469_S0_Sub0_mip0_ref	CCTATAATACCAAATACATTTCTCCCCAT(N:25252525)(N)(N)(N)AGATCGGAAGAGCACACGTGACTCGCCAAGCTGAAG(N)(N)(N)(N)(N)(N)(N)(N)(N)(N)TATTTGATACTAGATTATTGAGAGTACAT
chr3snp470_S0_Sub0_mip0_ref	ACAATGTGCAAACAAACTGTACTTTTT(N:25252525)(N)(N)(N)AGATCGGAAGAGCACACGTGACTCGCCAAGCTGAAG(N)(N)(N)(N)(N)(N)(N)(N)(N)(N)GCATCAACTATAACAAGGCATTTC
chr3snp470_S0_Sub0_mip1_ref	AAATGACTTTTTACCGAACGGATCAT(N:25252525)(N)(N)(N)AGATCGGAAGAGCACACGTGACTCGCCAAGCTGAAG(N)(N)(N)(N)(N)(N)(N)(N)(N)(N)ATTATATTTATAAATATTGTATAAACTGAAAGAAA
chr3snp479_S0_Sub0_mip0_ref	GATTTGAAATGGAGATACAAAGTTATTTTACC(N:25252525)(N)(N)(N)AGATCGGAAGAGCACACGTGACTCGCCAAGCTGAAG(N)(N)(N)(N)(N)(N)(N)(N)(N)(N)CCTTCCTGGTATATAATAAAAGGATG
chr3snp479_S0_Sub0_mip1_ref	AGTAATCCTGCGTTGTACTCCAATAAC(N:25252525)(N)(N)(N)AGATCGGAAGAGCACACGTGACTCGCCAAGCTGAAG(N)(N)(N)(N)(N)(N)(N)(N)(N)(N)TGTCATCTATAAAACCCTATACATACA
chr3snp479_S0_Sub0_mip2_ref	TGGAAATAAACCAATAGGCTCAGCA(N:25252525)(N)(N)(N)AGATCGGAAGAGCACACGTGACTCGCCAAGCTGAAG(N)(N)(N)(N)(N)(N)(N)(N)(N)(N)GAACGTTATATACATTATGTACATTATGA
chr3snp479_S0_Sub0_mip3_ref	GTTTATCACAATTAATATCTATATGCCTCATCT(N:25252525)(N)(N)(N)AGATCGGAAGAGCACACGTGACTCGCCAAGCTGAAG(N)(N)(N)(N)(N)(N)(N)(N)(N)(N)CAAATCGATTCCACATAAGCCTA
chr3snp479_S0_Sub0_mip4_ref	TTCTCCTTTATATTGCACCTTGTTTCATAC(N:25252525)(N)(N)(N)AGATCGGAAGAGCACACGTGACTCGCCAAGCTGAAG(N)(N)(N)(N)(N)(N)(N)(N)(N)(N)AAAAATTATGTTAAGCCTAATAAAGTCA
chr3snp488_S0_Sub0_mip0_ref	CTCTTGTAATAAAGAACATATCATAACAAACAAAC(N:25252525)(N)(N)(N)AGATCGGAAGAGCACACGTGACTCGCCAAGCTGAAG(N)(N)(N)(N)(N)(N)(N)(N)(N)(N)AATAATAATAAAGCCACCAACATAAATAA
chr3snp488_S0_Sub0_mip1_ref	ACGTTTTTATTATATAAGAAATAAGAAGACTCTGC(N:25252525)(N)(N)(N)AGATCGGAAGAGCACACGTGACTCGCCAAGCTGAAG(N)(N)(N)(N)(N)(N)(N)(N)(N)(N)GTGTATTTATGTCAGAATATTGTTCCT
chr3snp8_S0_Sub0_mip0_ref	ATTTTCATCCATAAAAGGAGGTACATAATTC(N:25252525)(N)(N)(N)AGATCGGAAGAGCACACGTGACTCGCCAAGCTGAAG(N)(N)(N)(N)(N)(N)(N)(N)(N)(N)CCGGTGATGTATTCATATTATTATTATTAT
chr3snp8_S0_Sub0_mip1_ref	GGAATGAATTTTGTAAGAGATGAATTTTACG(N:25252525)(N)(N)(N)AGATCGGAAGAGCACACGTGACTCGCCAAGCTGAAG(N)(N)(N)(N)(N)(N)(N)(N)(N)(N)AATAAATATTCCTATCCATCAAGAGAAG
chr4snp205_S0_Sub0_mip0_ref	ACCAGAAATATATATTGATGATAAAAGTTTCTCA(N:25252525)(N)(N)(N)AGATCGGAAGAGCACACGTGACTCGCCAAGCTGAAG(N)(N)(N)(N)(N)(N)(N)(N)(N)(N)AATACAGAAATTAACAAATGAAGTTTCT
chr4snp205_S0_Sub0_mip1_ref	ATTCTAGTAGTAAATACACATATACAAAATCTCAT(N:25252525)(N)(N)(N)AGATCGGAAGAGCACACGTGACTCGCCAAGCTGAAG(N)(N)(N)(N)(N)(N)(N)(N)(N)(N)AAGATAGATATATATAAAACAATAAGTTCTTTT
chr4snp209_S0_Sub0_mip0_ref	ACAAAAAGAAATTTAAGAAGTTTTGTTAAATATGC(N:25252525)(N)(N)(N)AGATCGGAAGAGCACACGTGACTCGCCAAGCTGAAG(N)(N)(N)(N)(N)(N)(N)(N)(N)(N)TGGATGAACTTAAATCATATATAAATACAAA
chr4snp209_S0_Sub0_mip1_ref	CATTATTTTCTCCATTAAAATCAACAATACTTATG(N:25252525)(N)(N)(N)AGATCGGAAGAGCACACGTGACTCGCCAAGCTGAAG(N)(N)(N)(N)(N)(N)(N)(N)(N)(N)ATCAATATTATTTATATACTCGTTCCATAAT
chr4snp211_S0_Sub0_mip0_ref	CGCCTGTTTACTGAAATTTTCCATTAG(N:25252525)(N)(N)(N)AGATCGGAAGAGCACACGTGACTCGCCAAGCTGAAG(N)(N)(N)(N)(N)(N)(N)(N)(N)(N)TcCGTTTGTAATgCTGACAAC
chr4snp211_S0_Sub0_mip1_ref	ATCAAATTACAATTGTGGTACTGCTCT(N:25252525)(N)(N)(N)AGATCGGAAGAGCACACGTGACTCGCCAAGCTGAAG(N)(N)(N)(N)(N)(N)(N)(N)(N)(N)TgTTTCTACACATATGTTAACAACTG
chr4snp211_S0_Sub0_mip2_ref	TGAACgCAGAAATGGTGGGAGT(N:25252525)(N)(N)(N)AGATCGGAAGAGCACACGTGACTCGCCAAGCTGAAG(N)(N)(N)(N)(N)(N)(N)(N)(N)(N)GTTAGTACATCGTGTCttAcAACA
chr4snp211_S0_Sub0_mip3_ref	TTATAATGTGTTGATATATAGAtGTATGGTGTTC(N:25252525)(N)(N)(N)AGATCGGAAGAGCACACGTGACTCGCCAAGCTGAAG(N)(N)(N)(N)(N)(N)(N)(N)(N)(N)CCATATCACACAAATATTGTTATTCTAAT
chr4snp277_S0_Sub0_mip0_ref	AGTAGCTGCAGTTCCCAACAGAT(N:25252525)(N)(N)(N)AGATCGGAAGAGCACACGTGACTCGCCAAGCTGAAG(N)(N)(N)(N)(N)(N)(N)(N)(N)(N)CTTAGCACTTTGATGTAGAGCTG
chr4snp277_S0_Sub0_mip1_ref	CAGCATTACAAACTGATATATCTAtGAATGAT(N:25252525)(N)(N)(N)AGATCGGAAGAGCACACGTGACTCGCCAAGCTGAAG(N)(N)(N)(N)(N)(N)(N)(N)(N)(N)AACGAACTTCCCAACGATTTC
chr4snp277_S0_Sub0_mip2_ref	ATCGGTCATACAATTCACATTCGCA(N:25252525)(N)(N)(N)AGATCGGAAGAGCACACGTGACTCGCCAAGCTGAAG(N)(N)(N)(N)(N)(N)(N)(N)(N)(N)GTTCTTTACATGTTTGTCGTTTTTC
chr4snp292_S0_Sub0_mip0_ref	GTGAAAATGACCAAAGATTTATTATAGGAGG(N:25252525)(N)(N)(N)AGATCGGAAGAGCACACGTGACTCGCCAAGCTGAAG(N)(N)(N)(N)(N)(N)(N)(N)(N)(N)GGTGAATACAGAAAAGGGGTTAAT
chr4snp292_S0_Sub0_mip1_ref	ACGCCTATCATTGGAATGTCTGTC(N:25252525)(N)(N)(N)AGATCGGAAGAGCACACGTGACTCGCCAAGCTGAAG(N)(N)(N)(N)(N)(N)(N)(N)(N)(N)GTCGTGGAGGTAATAGTACATCT
chr4snp308_S0_Sub0_mip0_ref	CACATATGATCACACATATCAACACATATGT(N:25252525)(N)(N)(N)AGATCGGAAGAGCACACGTGACTCGCCAAGCTGAAG(N)(N)(N)(N)(N)(N)(N)(N)(N)(N)CTTTTGTTAGTAATAAGGAGAATATATTAAATA
chr4snp323_S0_Sub0_mip0_ref	AATTTCCCTGCACTTATTATGTCTAAAAAG(N:25252525)(N)(N)(N)AGATCGGAAGAGCACACGTGACTCGCCAAGCTGAAG(N)(N)(N)(N)(N)(N)(N)(N)(N)(N)TTTATTTAATGAGAAATATAACTTTTAACATTT
chr4snp344_S0_Sub0_mip0_ref	CTCTAAATGTTATGCTATAAAGGACTTTTCC(N:25252525)(N)(N)(N)AGATCGGAAGAGCACACGTGACTCGCCAAGCTGAAG(N)(N)(N)(N)(N)(N)(N)(N)(N)(N)CATACAAAAATTATTATAAATGTGCATAATAA
chr4snp344_S0_Sub0_mip1_ref	GGGGTGTACAATATTATACTTAAATATTCTTCA(N:25252525)(N)(N)(N)AGATCGGAAGAGCACACGTGACTCGCCAAGCTGAAG(N)(N)(N)(N)(N)(N)(N)(N)(N)(N)CAATAAGCCTAACCAGAAAAATATATAAA
chr4snp345_S0_Sub0_mip0_ref	GTTCCCATCATACCTTTCATATATATATCCT(N:25252525)(N)(N)(N)AGATCGGAAGAGCACACGTGACTCGCCAAGCTGAAG(N)(N)(N)(N)(N)(N)(N)(N)(N)(N)TATTTTTCCTAAAATCATTTACACCAC
chr4snp347_S0_Sub0_mip0_ref	ATTATTTACAAAAAGGTAAAAATGAAAGAAGGG(N:25252525)(N)(N)(N)AGATCGGAAGAGCACACGTGACTCGCCAAGCTGAAG(N)(N)(N)(N)(N)(N)(N)(N)(N)(N)TGTGCAATAAATCTTAATGTTATTAGC
chr4snp358_S0_Sub0_mip0_ref	TGGTGATGATGTTTGTAATACCCAATT(N:25252525)(N)(N)(N)AGATCGGAAGAGCACACGTGACTCGCCAAGCTGAAG(N)(N)(N)(N)(N)(N)(N)(N)(N)(N)AAATGTATTTAAAGATGTAGCTGCA
chr4snp358_S0_Sub0_mip1_ref	TGGAATTGTATTACATGGTATATGGAGCT(N:25252525)(N)(N)(N)AGATCGGAAGAGCACACGTGACTCGCCAAGCTGAAG(N)(N)(N)(N)(N)(N)(N)(N)(N)(N)GCTTTAGAAAATATAAATACAGTATTTAGTG
chr4snp361_S0_Sub0_mip0_ref	CACCTTTGTTAATCATTTCTCGTTGTTT(N:25252525)(N)(N)(N)AGATCGGAAGAGCACACGTGACTCGCCAAGCTGAAG(N)(N)(N)(N)(N)(N)(N)(N)(N)(N)GATTTTCCAAGAAGTTATGATGTTTATA
chr4snp362_S0_Sub0_mip0_ref	AAGCTTTTCTAGATTCGTATTTATCTTGTG(N:25252525)(N)(N)(N)AGATCGGAAGAGCACACGTGACTCGCCAAGCTGAAG(N)(N)(N)(N)(N)(N)(N)(N)(N)(N)CAATATATGATGAAATAGATAGATATAAAATCC
chr4snp368_S0_Sub0_mip0_ref	CAGGAGTAATAATAATATTAAACATAAGAATGGGA(N:25252525)(N)(N)(N)AGATCGGAAGAGCACACGTGACTCGCCAAGCTGAAG(N)(N)(N)(N)(N)(N)(N)(N)(N)(N)TTTTTGTATACACCTTGCATATTTTT
chr4snp37_S0_Sub0_mip0_ref	CATTTGGTTGAATTTATAAATGTTGGTTCAG(N:25252525)(N)(N)(N)AGATCGGAAGAGCACACGTGACTCGCCAAGCTGAAG(N)(N)(N)(N)(N)(N)(N)(N)(N)(N)GAACAATATCAAAAGGAAGAACAAG
chr4snp37_S0_Sub0_mip1_ref	CTGTGGGAATAGGATTAATAGCTGCAA(N:25252525)(N)(N)(N)AGATCGGAAGAGCACACGTGACTCGCCAAGCTGAAG(N)(N)(N)(N)(N)(N)(N)(N)(N)(N)GGTTCAGATATAGAATTAGCATTTCC
chr4snp398_S0_Sub0_mip0_ref	TTCAAATATATATCCTACTACATTTCACATCATTG(N:25252525)(N)(N)(N)AGATCGGAAGAGCACACGTGACTCGCCAAGCTGAAG(N)(N)(N)(N)(N)(N)(N)(N)(N)(N)ATATTAATCTCTTAACATATACAATTTATTATATG
chr4snp401_S0_Sub0_mip0_ref	TATTCTGGTCCTTGTCTTGATGTGTAC(N:25252525)(N)(N)(N)AGATCGGAAGAGCACACGTGACTCGCCAAGCTGAAG(N)(N)(N)(N)(N)(N)(N)(N)(N)(N)TCTTTCTCCATAATTAAATTATCATCTTC
chr4snp409_S0_Sub0_mip0_ref	TAAAGTATTATATTTTGTATTTCCTCCTGTTGT(N:25252525)(N)(N)(N)AGATCGGAAGAGCACACGTGACTCGCCAAGCTGAAG(N)(N)(N)(N)(N)(N)(N)(N)(N)(N)ATTATGGATATTCTTGATATTATTTGGTAT
chr4snp409_S0_Sub0_mip1_ref	CCCAGATAATCATTTATTAAATACAGACACAT(N:25252525)(N)(N)(N)AGATCGGAAGAGCACACGTGACTCGCCAAGCTGAAG(N)(N)(N)(N)(N)(N)(N)(N)(N)(N)AGAAGTAATACATAATAACATCAACATTAA
chr4snp409_S0_Sub0_mip2_ref	TCAGAACAATTTTTATTTCCTACACATTTAGT(N:25252525)(N)(N)(N)AGATCGGAAGAGCACACGTGACTCGCCAAGCTGAAG(N)(N)(N)(N)(N)(N)(N)(N)(N)(N)CAGACACATATATTTTACATAATAACAATC
chr4snp418_S0_Sub0_mip0_ref	CCGTTACATCATTATCCTTATCAATAGCG(N:25252525)(N)(N)(N)AGATCGGAAGAGCACACGTGACTCGCCAAGCTGAAG(N)(N)(N)(N)(N)(N)(N)(N)(N)(N)ATAAATTAAATATCCCCAAATGTTTAAGA
chr4snp418_S0_Sub0_mip1_ref	TTGAATATTTTGTTTCGTTTCACTAAATCTTC(N:25252525)(N)(N)(N)AGATCGGAAGAGCACACGTGACTCGCCAAGCTGAAG(N)(N)(N)(N)(N)(N)(N)(N)(N)(N)ATAATAATAATCATATCTACGATTCCATTT
chr4snp418_S0_Sub0_mip2_ref	ATTAGTTAGACATGGACAATATGAAAGAAGA(N:25252525)(N)(N)(N)AGATCGGAAGAGCACACGTGACTCGCCAAGCTGAAG(N)(N)(N)(N)(N)(N)(N)(N)(N)(N)GACTTATGCATATGAGAAATTCGTA
chr4snp418_S0_Sub0_mip3_ref	CTTTAGTTAAACGTTTAGAATTCTCATCATCT(N:25252525)(N)(N)(N)AGATCGGAAGAGCACACGTGACTCGCCAAGCTGAAG(N)(N)(N)(N)(N)(N)(N)(N)(N)(N)AGCATCAGGAAAATATTTACTTATAATATT
chr4snp43_S0_Sub0_mip0_ref	TCAAATTTTTCTTTTTCATTTTCATTAATCAAAGA(N:25252525)(N)(N)(N)AGATCGGAAGAGCACACGTGACTCGCCAAGCTGAAG(N)(N)(N)(N)(N)(N)(N)(N)(N)(N)ATATAATTTAATTAATTTTTGAACATATTTCCA
chr4snp43_S0_Sub0_mip1_ref	TACCCCTGAAGAATCTGAACAAGC(N:25252525)(N)(N)(N)AGATCGGAAGAGCACACGTGACTCGCCAAGCTGAAG(N)(N)(N)(N)(N)(N)(N)(N)(N)(N)GAAATTAATTGATTTAGAAGATGGTTTTAC
chr4snp43_S0_Sub0_mip2_ref	CAGGTAAATGTAATTCATATTTATCCCATGTATG(N:25252525)(N)(N)(N)AGATCGGAAGAGCACACGTGACTCGCCAAGCTGAAG(N)(N)(N)(N)(N)(N)(N)(N)(N)(N)TCAAAGAATATAATTTACGTATATATTGAGT
chr4snp43_S0_Sub0_mip3_ref	TGGAAAATATAATAATGAAAGGGATGTTGAAT(N:25252525)(N)(N)(N)AGATCGGAAGAGCACACGTGACTCGCCAAGCTGAAG(N)(N)(N)(N)(N)(N)(N)(N)(N)(N)CCAAAGAACTGTCAAAATTATTTAAAAA
chr4snp436_S0_Sub0_mip0_ref	TATAGAATCATGTTTTTGAACTTTTCCTTCTC(N:25252525)(N)(N)(N)AGATCGGAAGAGCACACGTGACTCGCCAAGCTGAAG(N)(N)(N)(N)(N)(N)(N)(N)(N)(N)TCTCATTAAAAATAATGATACTTAAAACTG
chr4snp441_S0_Sub0_mip0_ref	CGTTTATAGATAATAATAATAAAGAAGAAGCGTCG(N:25252525)(N)(N)(N)AGATCGGAAGAGCACACGTGACTCGCCAAGCTGAAG(N)(N)(N)(N)(N)(N)(N)(N)(N)(N)TCCATTAAAGAAATAATTGTACAAAGTG
chr4snp441_S0_Sub0_mip1_ref	TGTTATAATTCATATTATCATCATATTTTGCAACA(N:25252525)(N)(N)(N)AGATCGGAAGAGCACACGTGACTCGCCAAGCTGAAG(N)(N)(N)(N)(N)(N)(N)(N)(N)(N)ATTTTTATCATCTAACGTTTCATTTGT
chr4snp445_S0_Sub0_mip0_ref	ACCTTTGTATAAACAAAATTACACAGTTGT(N:25252525)(N)(N)(N)AGATCGGAAGAGCACACGTGACTCGCCAAGCTGAAG(N)(N)(N)(N)(N)(N)(N)(N)(N)(N)GTCTAAATATATTTTGAAACAATTTTTATGG
chr4snp445_S0_Sub0_mip1_ref	AAAGTTTATATGAATCTACATACACATGTGTT(N:25252525)(N)(N)(N)AGATCGGAAGAGCACACGTGACTCGCCAAGCTGAAG(N)(N)(N)(N)(N)(N)(N)(N)(N)(N)TGTTCCAACTTGGTTATATTTGGA
chr4snp454_S0_Sub0_mip0_ref	AATAAATCAATAAGGAATTCACATTTTCACAG(N:25252525)(N)(N)(N)AGATCGGAAGAGCACACGTGACTCGCCAAGCTGAAG(N)(N)(N)(N)(N)(N)(N)(N)(N)(N)GATACAAAACTTTATACACAACTTATAAATA
chr4snp454_S0_Sub0_mip1_ref	GCTAAAGGTGAAACACAATTTTATATTCTTG(N:25252525)(N)(N)(N)AGATCGGAAGAGCACACGTGACTCGCCAAGCTGAAG(N)(N)(N)(N)(N)(N)(N)(N)(N)(N)TGTTCTATATGACGTTGATGACTAT
chr4snp454_S0_Sub0_mip2_ref	TGTATTCATATGATTCTATGATAGAAATGTGAAA(N:25252525)(N)(N)(N)AGATCGGAAGAGCACACGTGACTCGCCAAGCTGAAG(N)(N)(N)(N)(N)(N)(N)(N)(N)(N)TGATTTTATATTTCAAATGTGTTGATTC
chr4snp454_S0_Sub0_mip3_ref	ATTTCCATTAAGTTATATTTTATTATAGACATGGC(N:25252525)(N)(N)(N)AGATCGGAAGAGCACACGTGACTCGCCAAGCTGAAG(N)(N)(N)(N)(N)(N)(N)(N)(N)(N)CATTCTAAAAATATTTCAAAATGTTCTAAAA
chr4snp454_S0_Sub0_mip4_ref	AGAAAACGACTAATGTATAATTTCACAAGAC(N:25252525)(N)(N)(N)AGATCGGAAGAGCACACGTGACTCGCCAAGCTGAAG(N)(N)(N)(N)(N)(N)(N)(N)(N)(N)TTAATCCGTTTAACTATAAATGAATATTTTT
chr4snp458_S0_Sub0_mip0_ref	CTTATAAAGGATTGAAATTTAACAGGTAACAATT(N:25252525)(N)(N)(N)AGATCGGAAGAGCACACGTGACTCGCCAAGCTGAAG(N)(N)(N)(N)(N)(N)(N)(N)(N)(N)GAACATATATTTTATATGTAAAAAGTTTATAATG
chr4snp458_S0_Sub0_mip1_ref	AAACATGAACTATATATAACAGTGTTGCAC(N:25252525)(N)(N)(N)AGATCGGAAGAGCACACGTGACTCGCCAAGCTGAAG(N)(N)(N)(N)(N)(N)(N)(N)(N)(N)AATAAGCAAAATTATAATATTAGATATATTCTTTT
chr4snp465_S0_Sub0_mip0_ref	AAATGGTTTTTCAAATGTATATTTTATTTCTCTCA(N:25252525)(N)(N)(N)AGATCGGAAGAGCACACGTGACTCGCCAAGCTGAAG(N)(N)(N)(N)(N)(N)(N)(N)(N)(N)ATCATTTCAACAAATGTAGATGTAAAAT
chr4snp466_S0_Sub0_mip0_ref	GAATCATACAATTCTATATTTTCCATCCATCC(N:25252525)(N)(N)(N)AGATCGGAAGAGCACACGTGACTCGCCAAGCTGAAG(N)(N)(N)(N)(N)(N)(N)(N)(N)(N)AGTTTTAATATATACATGTCAAACATCTTA
chr4snp466_S0_Sub0_mip1_ref	CATGAGAAGAAATTTTTAATAATTCCATCATTCT(N:25252525)(N)(N)(N)AGATCGGAAGAGCACACGTGACTCGCCAAGCTGAAG(N)(N)(N)(N)(N)(N)(N)(N)(N)(N)ACAACATTGTTCTTAATTGCTTATC
chr4snp466_S0_Sub0_mip2_ref	CATATCTGTTACTATTTATTACAGGTAGTGGA(N:25252525)(N)(N)(N)AGATCGGAAGAGCACACGTGACTCGCCAAGCTGAAG(N)(N)(N)(N)(N)(N)(N)(N)(N)(N)TCTTAATGAATTCAAAAATGTATTATTGAC
chr4snp466_S0_Sub0_mip3_ref	TTGCAAAGACAGGTATAGTAAGTTTTCA(N:25252525)(N)(N)(N)AGATCGGAAGAGCACACGTGACTCGCCAAGCTGAAG(N)(N)(N)(N)(N)(N)(N)(N)(N)(N)CACAAAAATGTAAATTAAGGTTTTTCAT
chr4snp477_S0_Sub0_mip0_ref	AGAAGGAATTTTTAAAACTAGGAGGAATCA(N:25252525)(N)(N)(N)AGATCGGAAGAGCACACGTGACTCGCCAAGCTGAAG(N)(N)(N)(N)(N)(N)(N)(N)(N)(N)AAAATAAAATATGTACATTTATATAATACACAC
chr4snp478_S0_Sub0_mip0_ref	TGATAAAGAAAATGATGATAAAAATAATGATGACA(N:25252525)(N)(N)(N)AGATCGGAAGAGCACACGTGACTCGCCAAGCTGAAG(N)(N)(N)(N)(N)(N)(N)(N)(N)(N)CGTTCACGTGAATAACTCAAATG
chr4snp478_S0_Sub0_mip1_ref	TCAAATCTGTTCATTGTATGAAGGTGG(N:25252525)(N)(N)(N)AGATCGGAAGAGCACACGTGACTCGCCAAGCTGAAG(N)(N)(N)(N)(N)(N)(N)(N)(N)(N)TCGAAAACAATGTGGTATTATTATCC
chr4snp48_S0_Sub0_mip0_ref	ATTTAACATATCGGTCTCTATGTATTCTCC(N:25252525)(N)(N)(N)AGATCGGAAGAGCACACGTGACTCGCCAAGCTGAAG(N)(N)(N)(N)(N)(N)(N)(N)(N)(N)ACTCCAGTACCTTCTAACATATTATC
chr4snp48_S0_Sub0_mip1_ref	TGGTCCTCTGGCCATTATATCTGTT(N:25252525)(N)(N)(N)AGATCGGAAGAGCACACGTGACTCGCCAAGCTGAAG(N)(N)(N)(N)(N)(N)(N)(N)(N)(N)ATGAAGATGGTTCTTTAACATTTTTAG
chr4snp51_S0_Sub0_mip0_ref	AGAATAATGTTACATATCCAAGGAGTAGAAA(N:25252525)(N)(N)(N)AGATCGGAAGAGCACACGTGACTCGCCAAGCTGAAG(N)(N)(N)(N)(N)(N)(N)(N)(N)(N)AGTTCTGGAGTTTAAGAATGATAAAAA
chr4snp511_S0_Sub0_mip0_ref	GCTCTATATACTGCTCCATACGTACCT(N:25252525)(N)(N)(N)AGATCGGAAGAGCACACGTGACTCGCCAAGCTGAAG(N)(N)(N)(N)(N)(N)(N)(N)(N)(N)CATGTTGTAATTGTAATAATATATTTATTTCTC
chr4snp511_S0_Sub0_mip1_ref	CTAGTATGCATAATGAAGGATTTGCTATGAC(N:25252525)(N)(N)(N)AGATCGGAAGAGCACACGTGACTCGCCAAGCTGAAG(N)(N)(N)(N)(N)(N)(N)(N)(N)(N)GGTTGTAGGAATGTTAAGAATTATAAAA
chr4snp515_S0_Sub0_mip0_ref	ATAGGTATACTTAAAGATGTATATTCAGTTTTGAT(N:25252525)(N)(N)(N)AGATCGGAAGAGCACACGTGACTCGCCAAGCTGAAG(N)(N)(N)(N)(N)(N)(N)(N)(N)(N)TCACTAGATATTGTAAAGGTTCCTTT
chr4snp515_S0_Sub0_mip1_ref	TCAGGATGAAAAGGGGGAAAGAAAA(N:25252525)(N)(N)(N)AGATCGGAAGAGCACACGTGACTCGCCAAGCTGAAG(N)(N)(N)(N)(N)(N)(N)(N)(N)(N)TGGATTATGTAAACAAAACATGACA
chr4snp518_S0_Sub0_mip0_ref	TTATCAAAGTACCAAAGTTACCATAAAACAG(N:25252525)(N)(N)(N)AGATCGGAAGAGCACACGTGACTCGCCAAGCTGAAG(N)(N)(N)(N)(N)(N)(N)(N)(N)(N)CATTTACATAATACTAATTCTATACATCCA
chr4snp518_S0_Sub0_mip1_ref	CTATCATTAATTTTGTTATGACATGTGGTTTTTG(N:25252525)(N)(N)(N)AGATCGGAAGAGCACACGTGACTCGCCAAGCTGAAG(N)(N)(N)(N)(N)(N)(N)(N)(N)(N)TTCTGATTGAGAGAAAGAACATTTTT
chr4snp518_S0_Sub0_mip2_ref	TTTCAAAAAGAAATATTAAAAATAAGGAGCATCAT(N:25252525)(N)(N)(N)AGATCGGAAGAGCACACGTGACTCGCCAAGCTGAAG(N)(N)(N)(N)(N)(N)(N)(N)(N)(N)AAAATATGCGTCACACTTAATTTAAAA
chr4snp518_S0_Sub0_mip3_ref	ACAAATATGGATATAGACATGTTTTATCATAACT(N:25252525)(N)(N)(N)AGATCGGAAGAGCACACGTGACTCGCCAAGCTGAAG(N)(N)(N)(N)(N)(N)(N)(N)(N)(N)GAATATATCTCCATAAAAACTCAAGATC
chr4snp518_S0_Sub0_mip4_ref	AAAAAGATTTAATAATATTAAGTTAGCTTGGACTT(N:25252525)(N)(N)(N)AGATCGGAAGAGCACACGTGACTCGCCAAGCTGAAG(N)(N)(N)(N)(N)(N)(N)(N)(N)(N)CTTCATTTTTAAGACTTGCTCATTATAT
chr4snp524_S0_Sub0_mip0_ref	GTAAAACAGACCACATTATTTATTTTTAAGCA(N:25252525)(N)(N)(N)AGATCGGAAGAGCACACGTGACTCGCCAAGCTGAAG(N)(N)(N)(N)(N)(N)(N)(N)(N)(N)AACATAATAGAAAACGTACAGAAAAATA
chr4snp524_S0_Sub0_mip1_ref	ATACTTCTAAGGGAAAATATGACATTGTGG(N:25252525)(N)(N)(N)AGATCGGAAGAGCACACGTGACTCGCCAAGCTGAAG(N)(N)(N)(N)(N)(N)(N)(N)(N)(N)TTTGCCTAATGTATGATATATTGTTCA
chr4snp526_S0_Sub0_mip0_ref	TGTGATAACAAGCAAAATGAGCCAC(N:25252525)(N)(N)(N)AGATCGGAAGAGCACACGTGACTCGCCAAGCTGAAG(N)(N)(N)(N)(N)(N)(N)(N)(N)(N)AAAAACAAAAATTTATATTTACCCAACAA
chr4snp526_S0_Sub0_mip1_ref	TGATCATACTGAAGATATAACTTGTTATGTTTTG(N:25252525)(N)(N)(N)AGATCGGAAGAGCACACGTGACTCGCCAAGCTGAAG(N)(N)(N)(N)(N)(N)(N)(N)(N)(N)CACATGTAATATTATTACCATATTGATTATC
chr4snp531_S0_Sub0_mip0_ref	TAATCCTAGCAAAGTTACATTCTTTGGC(N:25252525)(N)(N)(N)AGATCGGAAGAGCACACGTGACTCGCCAAGCTGAAG(N)(N)(N)(N)(N)(N)(N)(N)(N)(N)TGTATGTTGTCTATGGTGATCATATA
chr4snp535_S0_Sub0_mip0_ref	TGCCATTTTTGCAAAATTAGAGAAAGTG(N:25252525)(N)(N)(N)AGATCGGAAGAGCACACGTGACTCGCCAAGCTGAAG(N)(N)(N)(N)(N)(N)(N)(N)(N)(N)TTGTTTCTTACTTGTTCTTAAGGATAA
chr4snp538_S0_Sub0_mip0_ref	AAACATTATCATATGAAAAAGAAACCATTTCC(N:25252525)(N)(N)(N)AGATCGGAAGAGCACACGTGACTCGCCAAGCTGAAG(N)(N)(N)(N)(N)(N)(N)(N)(N)(N)TGTTGTTCATGATGGTGTTCA
chr4snp538_S0_Sub0_mip1_ref	TCTTTTCTATTTTTATCATCATTAACATCATCATG(N:25252525)(N)(N)(N)AGATCGGAAGAGCACACGTGACTCGCCAAGCTGAAG(N)(N)(N)(N)(N)(N)(N)(N)(N)(N)CGATTTTTGCATAGATAGATTTTGTAG
chr4snp546_S0_Sub0_mip0_ref	TTTTGTCCACCTCCAGGAGTATTAAG(N:25252525)(N)(N)(N)AGATCGGAAGAGCACACGTGACTCGCCAAGCTGAAG(N)(N)(N)(N)(N)(N)(N)(N)(N)(N)TCATATAAATTGTATTTGATATGCTTAGAG
chr4snp554_S0_Sub0_mip0_ref	CCAATTTCACCCCTCAATACATTACCA(N:25252525)(N)(N)(N)AGATCGGAAGAGCACACGTGACTCGCCAAGCTGAAG(N)(N)(N)(N)(N)(N)(N)(N)(N)(N)TGATTTTTACATAGCTCGGCTAAA
chr4snp554_S0_Sub0_mip1_ref	CAGCTTTGAAATCAAACTCTTGAAAAAC(N:25252525)(N)(N)(N)AGATCGGAAGAGCACACGTGACTCGCCAAGCTGAAG(N)(N)(N)(N)(N)(N)(N)(N)(N)(N)TAAATATGTGTACATATGTATATATTTATATATGT
chr4snp555_S0_Sub0_mip0_ref	AAAACTCTTATGTATCAAAAATAAGTGAACCA(N:25252525)(N)(N)(N)AGATCGGAAGAGCACACGTGACTCGCCAAGCTGAAG(N)(N)(N)(N)(N)(N)(N)(N)(N)(N)AAGAGCACAGTGTAGATGATGA
chr4snp555_S0_Sub0_mip1_ref	TTCATCATTGCTTAAATTACTGTCGTTATT(N:25252525)(N)(N)(N)AGATCGGAAGAGCACACGTGACTCGCCAAGCTGAAG(N)(N)(N)(N)(N)(N)(N)(N)(N)(N)TATCTTCTATAATCTTTTCATAACCTTTTT
chr4snp556_S0_Sub0_mip0_ref	CATTTCTTTGATATACAGAATAATCAACATTTCC(N:25252525)(N)(N)(N)AGATCGGAAGAGCACACGTGACTCGCCAAGCTGAAG(N)(N)(N)(N)(N)(N)(N)(N)(N)(N)GTTTATATAAAAACCTCTCTCTTTATTAAAA
chr4snp557_S0_Sub0_mip0_ref	GGTGGGTGTTGCATATAATATTTATAAGAAA(N:25252525)(N)(N)(N)AGATCGGAAGAGCACACGTGACTCGCCAAGCTGAAG(N)(N)(N)(N)(N)(N)(N)(N)(N)(N)TAGTAAACATATTTTTAAGAATAACATTTATAC
chr4snp559_S0_Sub0_mip0_ref	TCATCATACTTATTATCCTTTTTGTTTTGTTTG(N:25252525)(N)(N)(N)AGATCGGAAGAGCACACGTGACTCGCCAAGCTGAAG(N)(N)(N)(N)(N)(N)(N)(N)(N)(N)CAAATCACATTGTGTTAAATATTTTATAGA
chr4snp559_S0_Sub0_mip1_ref	TAAGGGAAATAATAAAAATAGGAAGCAAGATG(N:25252525)(N)(N)(N)AGATCGGAAGAGCACACGTGACTCGCCAAGCTGAAG(N)(N)(N)(N)(N)(N)(N)(N)(N)(N)GTGTTCATTTTATCAAAGCGTTATG
chr4snp565_S0_Sub0_mip0_ref	TTGTTAGCATCTACTGTGTGGTAATTG(N:25252525)(N)(N)(N)AGATCGGAAGAGCACACGTGACTCGCCAAGCTGAAG(N)(N)(N)(N)(N)(N)(N)(N)(N)(N)GTTGTATATGACGCATATAGATAGTATT
chr4snp565_S0_Sub0_mip1_ref	CTCTTTTGTTAATTCCTTATATGAAGAAGTATCT(N:25252525)(N)(N)(N)AGATCGGAAGAGCACACGTGACTCGCCAAGCTGAAG(N)(N)(N)(N)(N)(N)(N)(N)(N)(N)ATCATTACAATTACCATTCTTTTCATTT
chr4snp565_S0_Sub0_mip2_ref	AGGTAGATGTATATCTAGATAGTACTACACATG(N:25252525)(N)(N)(N)AGATCGGAAGAGCACACGTGACTCGCCAAGCTGAAG(N)(N)(N)(N)(N)(N)(N)(N)(N)(N)AAAGGATATAACATGAAGGACTATGA
chr4snp565_S0_Sub0_mip3_ref	GTTTGTACAAGTTCATTTGAATTATCATTACA(N:25252525)(N)(N)(N)AGATCGGAAGAGCACACGTGACTCGCCAAGCTGAAG(N)(N)(N)(N)(N)(N)(N)(N)(N)(N)CTTTTTAAGTGTATACTCTTCTTCTTCT
chr4snp578_S0_Sub0_mip0_ref	TCATCATGGACTTGTTCATTATTTGACT(N:25252525)(N)(N)(N)AGATCGGAAGAGCACACGTGACTCGCCAAGCTGAAG(N)(N)(N)(N)(N)(N)(N)(N)(N)(N)TTTTTATCCTTTATTATATGTGGTATATCTT
chr4snp578_S0_Sub0_mip1_ref	CAAATTAAATGATAATTTAAGTGAAACTTACCATG(N:25252525)(N)(N)(N)AGATCGGAAGAGCACACGTGACTCGCCAAGCTGAAG(N)(N)(N)(N)(N)(N)(N)(N)(N)(N)AGCAATTCAAAATATAGGATATATAATAATAAC
chr4snp584_S0_Sub0_mip0_ref	GGTGGAGATGATGAATACCCAATAAATT(N:25252525)(N)(N)(N)AGATCGGAAGAGCACACGTGACTCGCCAAGCTGAAG(N)(N)(N)(N)(N)(N)(N)(N)(N)(N)ATAAAAAGAATTATGAACTGTTTGAAAAT
chr4snp588_S0_Sub0_mip0_ref	GACTGCATGAATAATATCTTCTTCTCAAAG(N:25252525)(N)(N)(N)AGATCGGAAGAGCACACGTGACTCGCCAAGCTGAAG(N)(N)(N)(N)(N)(N)(N)(N)(N)(N)ATATTCACGTTTAACATGAATTAATTTTT
chr4snp593_S0_Sub0_mip0_ref	TTTATTTATTTATGTGGATAAGAAGGGCTTC(N:25252525)(N)(N)(N)AGATCGGAAGAGCACACGTGACTCGCCAAGCTGAAG(N)(N)(N)(N)(N)(N)(N)(N)(N)(N)TTTATAATTTTGAAAGTAAAAATATAAGTTCC
chr4snp60_S0_Sub0_mip0_ref	TCTAATCAATCGTTACAAAAATTCAAAAAGAAC(N:25252525)(N)(N)(N)AGATCGGAAGAGCACACGTGACTCGCCAAGCTGAAG(N)(N)(N)(N)(N)(N)(N)(N)(N)(N)TGAGGATTATGAAAAAGAAGTCGA
chr4snp601_S0_Sub0_mip0_ref	AATGTAATATCGATATAACATCAGTCGCC(N:25252525)(N)(N)(N)AGATCGGAAGAGCACACGTGACTCGCCAAGCTGAAG(N)(N)(N)(N)(N)(N)(N)(N)(N)(N)TTCTCATAATTCATTCTCGACAAAAA
chr4snp601_S0_Sub0_mip1_ref	TGTGAGTGAAATGAAGAAGAATGTGAC(N:25252525)(N)(N)(N)AGATCGGAAGAGCACACGTGACTCGCCAAGCTGAAG(N)(N)(N)(N)(N)(N)(N)(N)(N)(N)AAAAATGCTATAGGAGGGAAAAAG
chr4snp63_S0_Sub0_mip0_ref	TTTTTCTTTCCCCTTCTTTCCATTCTT(N:25252525)(N)(N)(N)AGATCGGAAGAGCACACGTGACTCGCCAAGCTGAAG(N)(N)(N)(N)(N)(N)(N)(N)(N)(N)CCAATCTGTTTTATTATCATCATCTATC
chr4snp638_S0_Sub0_mip0_ref	TTAAAGGGTACCATTATATATGTAGGGTATTAA(N:25252525)(N)(N)(N)AGATCGGAAGAGCACACGTGACTCGCCAAGCTGAAG(N)(N)(N)(N)(N)(N)(N)(N)(N)(N)CCGTGTAATTTTTCTTTACTCTCG
chr4snp638_S0_Sub0_mip1_ref	CTTCTTGTAATACTATTAGGATTATCATCCCT(N:25252525)(N)(N)(N)AGATCGGAAGAGCACACGTGACTCGCCAAGCTGAAG(N)(N)(N)(N)(N)(N)(N)(N)(N)(N)GAATGAAAAATATAAAATTGTTATATAAATGTTC
chr4snp638_S0_Sub0_mip2_ref	AGCTGAAAAATGTCATTAATATACTAAAAAGTG(N:25252525)(N)(N)(N)AGATCGGAAGAGCACACGTGACTCGCCAAGCTGAAG(N)(N)(N)(N)(N)(N)(N)(N)(N)(N)CAAATTAATGTGTTTCAATATTTTATTACAC
chr4snp643_S0_Sub0_mip0_ref	CGTTCCTCAATTTCAATAACATTTTCTTCT(N:25252525)(N)(N)(N)AGATCGGAAGAGCACACGTGACTCGCCAAGCTGAAG(N)(N)(N)(N)(N)(N)(N)(N)(N)(N)GTTCATATGTATTTTTCTGTTTATTATATTCT
chr4snp643_S0_Sub0_mip1_ref	AAATAAATTAAAGTATGAACAAAAAGATGAAGGTA(N:25252525)(N)(N)(N)AGATCGGAAGAGCACACGTGACTCGCCAAGCTGAAG(N)(N)(N)(N)(N)(N)(N)(N)(N)(N)CATCAAATCTAATAATTCTATTGTAAATAATTT
chr4snp647_S0_Sub0_mip0_ref	AAAATGTTCTAACGAATTTGTACAATCTGT(N:25252525)(N)(N)(N)AGATCGGAAGAGCACACGTGACTCGCCAAGCTGAAG(N)(N)(N)(N)(N)(N)(N)(N)(N)(N)GAAAGAATTAGAAAATATGATAAATAAATTAAATA
chr4snp647_S0_Sub0_mip1_ref	GTCTCATTAAGTTTTTCAAACAATGATACATATG(N:25252525)(N)(N)(N)AGATCGGAAGAGCACACGTGACTCGCCAAGCTGAAG(N)(N)(N)(N)(N)(N)(N)(N)(N)(N)ATTCTGTTTATAATTTCTTCTTTATCAAAAT
chr4snp649_S0_Sub0_mip0_ref	TCCTCTTTTAAAATAAATTCTTGTGTCTCATA(N:25252525)(N)(N)(N)AGATCGGAAGAGCACACGTGACTCGCCAAGCTGAAG(N)(N)(N)(N)(N)(N)(N)(N)(N)(N)CAGTTTTATATTATATTCATAATTTGTATACAC
chr4snp663_S0_Sub0_mip0_ref	AACAATTATTAGTTCCTTTGAAGTTCTATCAT(N:25252525)(N)(N)(N)AGATCGGAAGAGCACACGTGACTCGCCAAGCTGAAG(N)(N)(N)(N)(N)(N)(N)(N)(N)(N)ACACATAAATTTTTATAAAAGTTAAAATACG
chr4snp668_S0_Sub0_mip0_ref	AGAACAAACTTTTTAAAGAAAGACTGTTGT(N:25252525)(N)(N)(N)AGATCGGAAGAGCACACGTGACTCGCCAAGCTGAAG(N)(N)(N)(N)(N)(N)(N)(N)(N)(N)TTTTCAATAATTTTCTATATAATTCCTATTAATAG
chr4snp670_S0_Sub0_mip0_ref	GTTAAGACTATTTATGTATCAGGAAAACATATTCA(N:25252525)(N)(N)(N)AGATCGGAAGAGCACACGTGACTCGCCAAGCTGAAG(N)(N)(N)(N)(N)(N)(N)(N)(N)(N)TGATCAAAATAATGAACATATGGATAATAT
chr4snp670_S0_Sub0_mip1_ref	AGAAAATATCCTGATTCGAATTTTGTTCC(N:25252525)(N)(N)(N)AGATCGGAAGAGCACACGTGACTCGCCAAGCTGAAG(N)(N)(N)(N)(N)(N)(N)(N)(N)(N)TGGATTTATTGAAAAGATATTTTCGTC
chr4snp685_S0_Sub0_mip0_ref	ATGTTCATTCAAATCATTTAAATGTTAAGACAT(N:25252525)(N)(N)(N)AGATCGGAAGAGCACACGTGACTCGCCAAGCTGAAG(N)(N)(N)(N)(N)(N)(N)(N)(N)(N)AGATTGCTATATATAATTTTATATAGAACATTT
chr4snp686_S0_Sub0_mip0_ref	GTTACAAGCACTATTAATTATATCTCCTGTG(N:25252525)(N)(N)(N)AGATCGGAAGAGCACACGTGACTCGCCAAGCTGAAG(N)(N)(N)(N)(N)(N)(N)(N)(N)(N)CTTTCGATAAATTATTTATTTCAATAAATATATC
chr4snp686_S0_Sub0_mip1_ref	TGAAGAAGATGATGATTATTTTAATATAGGAAGG(N:25252525)(N)(N)(N)AGATCGGAAGAGCACACGTGACTCGCCAAGCTGAAG(N)(N)(N)(N)(N)(N)(N)(N)(N)(N)CAGGTGGAAAGTGAACTAGAAAT
chr4snp69_S0_Sub0_mip0_ref	GAAGTGATGAATGAATGTAAAAGAGACGA(N:25252525)(N)(N)(N)AGATCGGAAGAGCACACGTGACTCGCCAAGCTGAAG(N)(N)(N)(N)(N)(N)(N)(N)(N)(N)CAAAAAGGATGATATTATTGTTCCATTA
chr4snp69_S0_Sub0_mip1_ref	TCCAATGTTTTATGGGAATATCCTTTTTCA(N:25252525)(N)(N)(N)AGATCGGAAGAGCACACGTGACTCGCCAAGCTGAAG(N)(N)(N)(N)(N)(N)(N)(N)(N)(N)TTTTTGTAACTAATGATGATTCATCTAT
chr4snp69_S0_Sub0_mip2_ref	ATGGTTACATGAGGAGAACAAAAAGG(N:25252525)(N)(N)(N)AGATCGGAAGAGCACACGTGACTCGCCAAGCTGAAG(N)(N)(N)(N)(N)(N)(N)(N)(N)(N)GTGCGACTGGAAAAATTGTGA
chr4snp695_S0_Sub0_mip0_ref	CGATGTCCCTAAGAATTTTTATATCATCATT(N:25252525)(N)(N)(N)AGATCGGAAGAGCACACGTGACTCGCCAAGCTGAAG(N)(N)(N)(N)(N)(N)(N)(N)(N)(N)GAATTTTTCACATATATACAAATTATATACATATA
chr4snp696_S0_Sub0_mip0_ref	TAAAATAACAACACCATTATTTGCATTTTTGG(N:25252525)(N)(N)(N)AGATCGGAAGAGCACACGTGACTCGCCAAGCTGAAG(N)(N)(N)(N)(N)(N)(N)(N)(N)(N)AGGGGTGTACAAATAATGCAATT
chr4snp696_S0_Sub0_mip1_ref	ATTCCTCCTGAGCTTATGAACAAAAC(N:25252525)(N)(N)(N)AGATCGGAAGAGCACACGTGACTCGCCAAGCTGAAG(N)(N)(N)(N)(N)(N)(N)(N)(N)(N)TGTCCCTAATACAAAATTTTTAATATTAGA
chr4snp701_S0_Sub0_mip0_ref	GAAGATCCAAGCACTGAAAGTAGTACA(N:25252525)(N)(N)(N)AGATCGGAAGAGCACACGTGACTCGCCAAGCTGAAG(N)(N)(N)(N)(N)(N)(N)(N)(N)(N)GAGTATCATCTGTTGACGATGTT
chr4snp701_S0_Sub0_mip1_ref	TTTAGCCTCATGTTCGTCTCCAAC(N:25252525)(N)(N)(N)AGATCGGAAGAGCACACGTGACTCGCCAAGCTGAAG(N)(N)(N)(N)(N)(N)(N)(N)(N)(N)TCTTCATCTTGGTTACTATGCCT
chr4snp701_S0_Sub0_mip2_ref	TACCTCTCCTCCAGAACATGAAACAA(N:25252525)(N)(N)(N)AGATCGGAAGAGCACACGTGACTCGCCAAGCTGAAG(N)(N)(N)(N)(N)(N)(N)(N)(N)(N)AACTTAGATGGAAGCTCTTTATCC
chr4snp705_S0_Sub0_mip0_ref	GAAGAAGAAGAAGACGCTAATACATTAAAG(N:25252525)(N)(N)(N)AGATCGGAAGAGCACACGTGACTCGCCAAGCTGAAG(N)(N)(N)(N)(N)(N)(N)(N)(N)(N)GGTGGTTTAAGTAATAGCAATGTG
chr4snp705_S0_Sub0_mip1_ref	AATATCACTTTCAAGCGACCCGT(N:25252525)(N)(N)(N)AGATCGGAAGAGCACACGTGACTCGCCAAGCTGAAG(N)(N)(N)(N)(N)(N)(N)(N)(N)(N)TCTTCTATATTATAAGTTCGACTATTCTT
chr4snp705_S0_Sub0_mip2_ref	TGATATCATCAGCTACTTTATTAACATCTCT(N:25252525)(N)(N)(N)AGATCGGAAGAGCACACGTGACTCGCCAAGCTGAAG(N)(N)(N)(N)(N)(N)(N)(N)(N)(N)CATACAATAATCTGATATTGAACAACAT
chr4snp705_S0_Sub0_mip3_ref	TCATAGTTGTATGAGAAAAGAATTTTCGAATC(N:25252525)(N)(N)(N)AGATCGGAAGAGCACACGTGACTCGCCAAGCTGAAG(N)(N)(N)(N)(N)(N)(N)(N)(N)(N)GTCCTCAAATTATTGTAGTAAATTGAAA
chr4snp73_S0_Sub0_mip0_ref	CCAATGGAATATCATATATATCTTTTAAAAACCTT(N:25252525)(N)(N)(N)AGATCGGAAGAGCACACGTGACTCGCCAAGCTGAAG(N)(N)(N)(N)(N)(N)(N)(N)(N)(N)TATCCAAAAATGTGCTCACGTT
chr4snp73_S0_Sub0_mip1_ref	TCAAACCATTCTTCATCTTTCCAATTATTC(N:25252525)(N)(N)(N)AGATCGGAAGAGCACACGTGACTCGCCAAGCTGAAG(N)(N)(N)(N)(N)(N)(N)(N)(N)(N)TATTTCTATCATAAAACTTTTGTTATTTTCT
chr4snp774_S0_Sub0_mip0_ref	CTTTGCTGATCTCCTTTTTGGCTTT(N:25252525)(N)(N)(N)AGATCGGAAGAGCACACGTGACTCGCCAAGCTGAAG(N)(N)(N)(N)(N)(N)(N)(N)(N)(N)CATTTCATTTTCCTGTTCTTTAATATATTT
chr4snp774_S0_Sub0_mip1_ref	TTAGATGAACAAAAAGAGGATGTATGTTTG(N:25252525)(N)(N)(N)AGATCGGAAGAGCACACGTGACTCGCCAAGCTGAAG(N)(N)(N)(N)(N)(N)(N)(N)(N)(N)ATAATTATGAAGATAAAATATATGAAGATGTC
chr4snp774_S0_Sub0_mip2_ref	TGTAACTCTTCAATTCCATCTCTCAAGT(N:25252525)(N)(N)(N)AGATCGGAAGAGCACACGTGACTCGCCAAGCTGAAG(N)(N)(N)(N)(N)(N)(N)(N)(N)(N)CCACTTTTATAAGTACATCATCAAATG
chr4snp774_S0_Sub0_mip3_ref	TCATTTCTATCTCTAATATGGTTTTCCACATC(N:25252525)(N)(N)(N)AGATCGGAAGAGCACACGTGACTCGCCAAGCTGAAG(N)(N)(N)(N)(N)(N)(N)(N)(N)(N)CTAACACACTCTTTTCAATAATTACTTTA
chr4snp780_S0_Sub0_mip0_ref	AGCATATTTTCTCCTTTCATTGTTCATGG(N:25252525)(N)(N)(N)AGATCGGAAGAGCACACGTGACTCGCCAAGCTGAAG(N)(N)(N)(N)(N)(N)(N)(N)(N)(N)CATTTCACTTAAATGTGATTCAATTTT
chr4snp784_S0_Sub0_mip0_ref	AAATAAAAATAAGGATGGATATGTTGTTTTGG(N:25252525)(N)(N)(N)AGATCGGAAGAGCACACGTGACTCGCCAAGCTGAAG(N)(N)(N)(N)(N)(N)(N)(N)(N)(N)AACAATAATAAGGATAATAAAAATGACGA
chr4snp784_S0_Sub0_mip1_ref	ATCGCTTGCATCACTGTCATCATTA(N:25252525)(N)(N)(N)AGATCGGAAGAGCACACGTGACTCGCCAAGCTGAAG(N)(N)(N)(N)(N)(N)(N)(N)(N)(N)AAAAGATCTTCACCAAATAATTCAGT
chr4snp788_S0_Sub0_mip0_ref	ATCGTCGTTTGGTGGACATTCTT(N:25252525)(N)(N)(N)AGATCGGAAGAGCACACGTGACTCGCCAAGCTGAAG(N)(N)(N)(N)(N)(N)(N)(N)(N)(N)ATTCTATCCCATGTATCCTTATATAGG
chr4snp788_S0_Sub0_mip1_ref	GCTTAATTAATGATAAACATACAATTAATGACGT(N:25252525)(N)(N)(N)AGATCGGAAGAGCACACGTGACTCGCCAAGCTGAAG(N)(N)(N)(N)(N)(N)(N)(N)(N)(N)GGAAAAATACAAAATTATTTAGATAATGATATT
chr4snp791_S0_Sub0_mip0_ref	ATCTTTTAGGGTGTAATTATATTAGAAAGGTTTAT(N:25252525)(N)(N)(N)AGATCGGAAGAGCACACGTGACTCGCCAAGCTGAAG(N)(N)(N)(N)(N)(N)(N)(N)(N)(N)TTGTATTTTATTTGATTTTGTGTTACATT
chr4snp812_S0_Sub0_mip0_ref	AAATATCTTTAATATAATCCCTGAGCACTTTC(N:25252525)(N)(N)(N)AGATCGGAAGAGCACACGTGACTCGCCAAGCTGAAG(N)(N)(N)(N)(N)(N)(N)(N)(N)(N)TGTTCATGTGTAATATTATACTTATGGA
chr5snp101_S0_Sub0_mip0_ref	TGAAGTACAAAATTTAAAATAAGTCCCATCAG(N:25252525)(N)(N)(N)AGATCGGAAGAGCACACGTGACTCGCCAAGCTGAAG(N)(N)(N)(N)(N)(N)(N)(N)(N)(N)GTTCTATTTTTATATTATTGTACGTTGTTA
chr5snp102_S0_Sub0_mip0_ref	TAGGGAAAATAATGAGATACAAGGGGGA(N:25252525)(N)(N)(N)AGATCGGAAGAGCACACGTGACTCGCCAAGCTGAAG(N)(N)(N)(N)(N)(N)(N)(N)(N)(N)TGTGTGTGTGACTTATTAATTTTGT
chr5snp102_S0_Sub0_mip1_ref	ATAAAAGAACATTACAAAATATATTCCCAATGTC(N:25252525)(N)(N)(N)AGATCGGAAGAGCACACGTGACTCGCCAAGCTGAAG(N)(N)(N)(N)(N)(N)(N)(N)(N)(N)ACGTGTATGTATATTAAAATCGAGC
chr5snp108_S0_Sub0_mip0_ref	TGGTAATAAATTGAAAACCTTTAAAAAGAAGAC(N:25252525)(N)(N)(N)AGATCGGAAGAGCACACGTGACTCGCCAAGCTGAAG(N)(N)(N)(N)(N)(N)(N)(N)(N)(N)TGTACACATGTATATAAATCATATGTATATATA
chr10snp79_S0_Sub0_mip0_ref	AATTCATCACTTTTACCTGACTTGTTCA(N:25252525)(N)(N)(N)AGATCGGAAGAGCACACGTGACTCGCCAAGCTGAAG(N)(N)(N)(N)(N)(N)(N)(N)(N)(N)CTCATAAATAATTTTACATTCCTCACTT
chr10snp8_S0_Sub0_mip0_ref	TTTTGTTTCACCTATAGGATTCATGAATATG(N:25252525)(N)(N)(N)AGATCGGAAGAGCACACGTGACTCGCCAAGCTGAAG(N)(N)(N)(N)(N)(N)(N)(N)(N)(N)TCTAGACTAAAAATTGTAGGTTTTGG
chr10snp8_S0_Sub0_mip1_ref	TATCCTATTGTTTTGCCATATCCCTCT(N:25252525)(N)(N)(N)AGATCGGAAGAGCACACGTGACTCGCCAAGCTGAAG(N)(N)(N)(N)(N)(N)(N)(N)(N)(N)ATTGTTTAAAATTCATTAAGGTATGCA
chr10snp85_S0_Sub0_mip0_ref	ATATATTATGATATGGTGGTAAGGACAAGC(N:25252525)(N)(N)(N)AGATCGGAAGAGCACACGTGACTCGCCAAGCTGAAG(N)(N)(N)(N)(N)(N)(N)(N)(N)(N)GTGTTTATGGTTGTGTATACTTATTTTT
chr10snp97_S0_Sub0_mip0_ref	AGAGGTAAAAACGAATCCAAGAATGTAG(N:25252525)(N)(N)(N)AGATCGGAAGAGCACACGTGACTCGCCAAGCTGAAG(N)(N)(N)(N)(N)(N)(N)(N)(N)(N)GAGATAAATAATAAAAATAAAGAAAACAATTATTA
chr10snp97_S0_Sub0_mip1_ref	CCTTATCAATTTTATAATTATGTAAAACTTCGCC(N:25252525)(N)(N)(N)AGATCGGAAGAGCACACGTGACTCGCCAAGCTGAAG(N)(N)(N)(N)(N)(N)(N)(N)(N)(N)CTTATTTATAACAATATGTTCATCAAACG
chr11snp104_S0_Sub0_mip0_ref	CATCATCATTATTATTAGTGGTAGTATAATGCT(N:25252525)(N)(N)(N)AGATCGGAAGAGCACACGTGACTCGCCAAGCTGAAG(N)(N)(N)(N)(N)(N)(N)(N)(N)(N)GCGTTTTTATATGGATCATTAGTAATATTA
chr11snp104_S0_Sub0_mip1_ref	TGCGTCATCAATTAATTTATGGATATGTG(N:25252525)(N)(N)(N)AGATCGGAAGAGCACACGTGACTCGCCAAGCTGAAG(N)(N)(N)(N)(N)(N)(N)(N)(N)(N)CAGCTGTACCTCTAATAATTTTCATAA
chr11snp104_S0_Sub0_mip2_ref	AAATACTTGATTTTGATTTTTGCTTTCTCC(N:25252525)(N)(N)(N)AGATCGGAAGAGCACACGTGACTCGCCAAGCTGAAG(N)(N)(N)(N)(N)(N)(N)(N)(N)(N)GCTGTAGTATTATTAACACTCTTGG
chr11snp104_S0_Sub0_mip3_ref	ATTGAAAGAATGTCCGTCCTCTGG(N:25252525)(N)(N)(N)AGATCGGAAGAGCACACGTGACTCGCCAAGCTGAAG(N)(N)(N)(N)(N)(N)(N)(N)(N)(N)CCAAATCCAAAAATGAACTTGAAAA
chr11snp108_S0_Sub0_mip0_ref	TGTATATATTATTACCTCTGTTTGGTTCAGC(N:25252525)(N)(N)(N)AGATCGGAAGAGCACACGTGACTCGCCAAGCTGAAG(N)(N)(N)(N)(N)(N)(N)(N)(N)(N)CACTTGAACGAGGAGCTATAAATA
chr11snp108_S0_Sub0_mip1_ref	GAAAACTGGAGGCTAAAATATCCACAA(N:25252525)(N)(N)(N)AGATCGGAAGAGCACACGTGACTCGCCAAGCTGAAG(N)(N)(N)(N)(N)(N)(N)(N)(N)(N)ATCATACCTTGTACCTTGTTTTATATATA
chr11snp12_S0_Sub0_mip0_ref	GTATTGTTGGAAATAACAAGGCTTGAAA(N:25252525)(N)(N)(N)AGATCGGAAGAGCACACGTGACTCGCCAAGCTGAAG(N)(N)(N)(N)(N)(N)(N)(N)(N)(N)ATTTATGAGAAATAGGAGAATCAATATTTT
chr11snp12_S0_Sub0_mip1_ref	ACAACTACAACAGGTATTCTTATAATATAAAATGA(N:25252525)(N)(N)(N)AGATCGGAAGAGCACACGTGACTCGCCAAGCTGAAG(N)(N)(N)(N)(N)(N)(N)(N)(N)(N)GAACATAAAAGAATTTCATAAATGGGA
chr11snp131_S0_Sub0_mip0_ref	AATGAATATGTCCTTGTCAATCCCTTTTG(N:25252525)(N)(N)(N)AGATCGGAAGAGCACACGTGACTCGCCAAGCTGAAG(N)(N)(N)(N)(N)(N)(N)(N)(N)(N)ATGAACTGTCATGTTTATATTTAAACG
chr11snp134_S0_Sub0_mip0_ref	GGGGGTAAAGAAAATTTTTGGTATATAAAGA(N:25252525)(N)(N)(N)AGATCGGAAGAGCACACGTGACTCGCCAAGCTGAAG(N)(N)(N)(N)(N)(N)(N)(N)(N)(N)TCTGACATATTTATTTTCTTAATGTATGAT
chr11snp134_S0_Sub0_mip1_ref	CTGCAGTGTATATAAATGTAAAATTATCTATGAAG(N:25252525)(N)(N)(N)AGATCGGAAGAGCACACGTGACTCGCCAAGCTGAAG(N)(N)(N)(N)(N)(N)(N)(N)(N)(N)GAAGATGATGAGAACAAAGAGAAAA
chr11snp134_S0_Sub0_mip2_ref	CATTTAAGCAAACATAAAAACATATATCCCC(N:25252525)(N)(N)(N)AGATCGGAAGAGCACACGTGACTCGCCAAGCTGAAG(N)(N)(N)(N)(N)(N)(N)(N)(N)(N)TGATAATATATGTTGTCATTATTGTAATTTAAT
chr11snp134_S0_Sub0_mip3_ref	TTTCCCTTGATTCGGACTATGGGT(N:25252525)(N)(N)(N)AGATCGGAAGAGCACACGTGACTCGCCAAGCTGAAG(N)(N)(N)(N)(N)(N)(N)(N)(N)(N)AGAAATTAACATTTGACAAATTACTGG
chr11snp137_S0_Sub0_mip0_ref	TGAATGAAAGTGAAAAATGTAAAAGTGTCC(N:25252525)(N)(N)(N)AGATCGGAAGAGCACACGTGACTCGCCAAGCTGAAG(N)(N)(N)(N)(N)(N)(N)(N)(N)(N)GGATAATATTATTAACAAGAACGATATGT
chr11snp137_S0_Sub0_mip1_ref	TCATAAATTTCATTACCTTTTTGAGTATCATCT(N:25252525)(N)(N)(N)AGATCGGAAGAGCACACGTGACTCGCCAAGCTGAAG(N)(N)(N)(N)(N)(N)(N)(N)(N)(N)GTTGTTTTGGGATTTACGTTTTCT
chr11snp137_S0_Sub0_mip2_ref	TCCGAATGTGAATATGAATGATGGCT(N:25252525)(N)(N)(N)AGATCGGAAGAGCACACGTGACTCGCCAAGCTGAAG(N)(N)(N)(N)(N)(N)(N)(N)(N)(N)GTGTCCATATTGAAAATAACAAAAATG
chr11snp137_S0_Sub0_mip3_ref	TTTGTGATAAATACACATAGTAATTTTGATGC(N:25252525)(N)(N)(N)AGATCGGAAGAGCACACGTGACTCGCCAAGCTGAAG(N)(N)(N)(N)(N)(N)(N)(N)(N)(N)ATACATATAAATGTTTTTGTGAGATGTATA
chr11snp148_S0_Sub0_mip0_ref	CCTTATATTTCAAGCAATTACATGTTTTTCTG(N:25252525)(N)(N)(N)AGATCGGAAGAGCACACGTGACTCGCCAAGCTGAAG(N)(N)(N)(N)(N)(N)(N)(N)(N)(N)AAATATATCATATTTATTAAGGATCATATACATAT
chr11snp149_S0_Sub0_mip0_ref	ATTTAAAAGTTGTCTAAACTCAAAGGTATATGA(N:25252525)(N)(N)(N)AGATCGGAAGAGCACACGTGACTCGCCAAGCTGAAG(N)(N)(N)(N)(N)(N)(N)(N)(N)(N)TTATAACACCAATATCATAAGTAAAATATAATA
chr11snp152_S0_Sub0_mip0_ref	TTGTTATGCATTtTTACTTTGTGTGCA(N:25252525)(N)(N)(N)AGATCGGAAGAGCACACGTGACTCGCCAAGCTGAAG(N)(N)(N)(N)(N)(N)(N)(N)(N)(N)CGGCGTCATAATTTATTTGATCTAA
chr11snp152_S0_Sub0_mip1_ref	TGCTGATTTAACTTATCACGAATTTAAAAgTA(N:25252525)(N)(N)(N)AGATCGGAAGAGCACACGTGACTCGCCAAGCTGAAG(N)(N)(N)(N)(N)(N)(N)(N)(N)(N)ATAATTCTCcGAATGAAATGAAGG
chr11snp152_S0_Sub0_mip2_ref	GACCTTTAAAATCGGATGAAGTATTATTGT(N:25252525)(N)(N)(N)AGATCGGAAGAGCACACGTGACTCGCCAAGCTGAAG(N)(N)(N)(N)(N)(N)(N)(N)(N)(N)CGtATAAAATTGGTTTATATGTTCTAcAT
chr11snp186_S0_Sub0_mip0_ref	TTTTTCATTCCAtTTTGGCTGTTTCC(N:25252525)(N)(N)(N)AGATCGGAAGAGCACACGTGACTCGCCAAGCTGAAG(N)(N)(N)(N)(N)(N)(N)(N)(N)(N)CAAATGGTACTAAATTGTATCTTATTACA
chr11snp186_S0_Sub0_mip1_ref	AAAAATaGAACAAAACAGCCAAAATGAAAT(N:25252525)(N)(N)(N)AGATCGGAAGAGCACACGTGACTCGCCAAGCTGAAG(N)(N)(N)(N)(N)(N)(N)(N)(N)(N)GTAAGAGAAGCTGAAAAAGAATTAGA
chr11snp195_S0_Sub0_mip0_ref	TCTTTTGAAAAATATCCAGTTATATGATAACCA(N:25252525)(N)(N)(N)AGATCGGAAGAGCACACGTGACTCGCCAAGCTGAAG(N)(N)(N)(N)(N)(N)(N)(N)(N)(N)GGATAAAGGTCGTTCAGGAGT
chr11snp195_S0_Sub0_mip1_ref	ATCATGTATTCTAACATTACCACAACATCA(N:25252525)(N)(N)(N)AGATCGGAAGAGCACACGTGACTCGCCAAGCTGAAG(N)(N)(N)(N)(N)(N)(N)(N)(N)(N)TCGAAATTGTTTTTAGATCATAAAACA
chr11snp201_S0_Sub0_mip0_ref	TCCAAAATTTTGTATATACAGGGTACCTG(N:25252525)(N)(N)(N)AGATCGGAAGAGCACACGTGACTCGCCAAGCTGAAG(N)(N)(N)(N)(N)(N)(N)(N)(N)(N)ACGGAGGTGGATATAATGAAAATAG
chr11snp201_S0_Sub0_mip1_ref	AAAGGGGATCTTGAACAACTTGTTAC(N:25252525)(N)(N)(N)AGATCGGAAGAGCACACGTGACTCGCCAAGCTGAAG(N)(N)(N)(N)(N)(N)(N)(N)(N)(N)CTTCTTTTGATAAATAATCAGGTAATTTC
chr11snp212_S0_Sub0_mip0_ref	ACAAATATGTCATAAATAATTATTCCATATGCTAC(N:25252525)(N)(N)(N)AGATCGGAAGAGCACACGTGACTCGCCAAGCTGAAG(N)(N)(N)(N)(N)(N)(N)(N)(N)(N)TGAAAAATCGTAATAATAGGATAAATAAAAA
chr11snp216_S0_Sub0_mip0_ref	ACGAATGATATAAGTATAAAAGGAAGTGATAAG(N:25252525)(N)(N)(N)AGATCGGAAGAGCACACGTGACTCGCCAAGCTGAAG(N)(N)(N)(N)(N)(N)(N)(N)(N)(N)CTGAAAATACATATAATTTGAATAAAGAAAAA
chr11snp216_S0_Sub0_mip1_ref	ATTCTTCTATTCATATCATCCTTTTCTCTTTC(N:25252525)(N)(N)(N)AGATCGGAAGAGCACACGTGACTCGCCAAGCTGAAG(N)(N)(N)(N)(N)(N)(N)(N)(N)(N)TTCCTGTTTCATTTAAATTATCGATTG
chr11snp217_S0_Sub0_mip0_ref	AATTACTTATTTCAATACTCTCTTTTTCTCTCTT(N:25252525)(N)(N)(N)AGATCGGAAGAGCACACGTGACTCGCCAAGCTGAAG(N)(N)(N)(N)(N)(N)(N)(N)(N)(N)AAATATCTGCTTTATTCAAATTATTTATTTC
chr11snp217_S0_Sub0_mip1_ref	CATGGTAGAATATGAAAATAAAAGAAAAAGCG(N:25252525)(N)(N)(N)AGATCGGAAGAGCACACGTGACTCGCCAAGCTGAAG(N)(N)(N)(N)(N)(N)(N)(N)(N)(N)GATAATGTTAGTATAAAGGAGAGTTATTATA
chr11snp219_S0_Sub0_mip0_ref	ATGATAGTCCTAGGCACGATAAATATAATG(N:25252525)(N)(N)(N)AGATCGGAAGAGCACACGTGACTCGCCAAGCTGAAG(N)(N)(N)(N)(N)(N)(N)(N)(N)(N)GACAATAAAAATATTAATGTGGACGAT
chr11snp234_S0_Sub0_mip0_ref	GAGGTACAATATTCATTTTGTTGATTGTCA(N:25252525)(N)(N)(N)AGATCGGAAGAGCACACGTGACTCGCCAAGCTGAAG(N)(N)(N)(N)(N)(N)(N)(N)(N)(N)CCAAATTAAAAATTTTCATTTCATTATTATTAT
chr11snp24_S0_Sub0_mip0_ref	TGTAATATATGGTAAATATAATGAGGAAGGACG(N:25252525)(N)(N)(N)AGATCGGAAGAGCACACGTGACTCGCCAAGCTGAAG(N)(N)(N)(N)(N)(N)(N)(N)(N)(N)AAGATATGAGAAATATTTTAATCTTAATAAGG
chr11snp24_S0_Sub0_mip1_ref	ATTTTTCATCCTCCTTCAAATTAAATGTAATAATA(N:25252525)(N)(N)(N)AGATCGGAAGAGCACACGTGACTCGCCAAGCTGAAG(N)(N)(N)(N)(N)(N)(N)(N)(N)(N)AATTTTCCAATTTCTAATAAATAATAACCAT
chr11snp245_S0_Sub0_mip0_ref	TCAAATAACAATAAAATGGGTTTTAATTACAATTC(N:25252525)(N)(N)(N)AGATCGGAAGAGCACACGTGACTCGCCAAGCTGAAG(N)(N)(N)(N)(N)(N)(N)(N)(N)(N)TTTTTAATTGTTTAAGTATGTTTTATTATTATTT
chr11snp248_S0_Sub0_mip0_ref	CGAGTCAGAAGAAGCGAATGAAAAA(N:25252525)(N)(N)(N)AGATCGGAAGAGCACACGTGACTCGCCAAGCTGAAG(N)(N)(N)(N)(N)(N)(N)(N)(N)(N)GAAAAATAAAGAAAATAAAACAAATAAAACAA
chr11snp248_S0_Sub0_mip1_ref	CAGACATTTTTGATGTACTGAAAGGGTG(N:25252525)(N)(N)(N)AGATCGGAAGAGCACACGTGACTCGCCAAGCTGAAG(N)(N)(N)(N)(N)(N)(N)(N)(N)(N)GTGGGAGAGCTAGCTGAATTT
chr11snp258_S0_Sub0_mip0_ref	TGTTCTATAGGATAAAGAATCTGAAGGACA(N:25252525)(N)(N)(N)AGATCGGAAGAGCACACGTGACTCGCCAAGCTGAAG(N)(N)(N)(N)(N)(N)(N)(N)(N)(N)ATATTGATCTCTGTCTATATGGGGA
chr11snp258_S0_Sub0_mip1_ref	CACTAGATGTGGTATAAGTAACATAAGTAGTAG(N:25252525)(N)(N)(N)AGATCGGAAGAGCACACGTGACTCGCCAAGCTGAAG(N)(N)(N)(N)(N)(N)(N)(N)(N)(N)TTACGGTAGCAATAAGTTTTGATTC
chr11snp259_S0_Sub0_mip0_ref	CGGAGAAGCAATATAATTCTTTGAAGGA(N:25252525)(N)(N)(N)AGATCGGAAGAGCACACGTGACTCGCCAAGCTGAAG(N)(N)(N)(N)(N)(N)(N)(N)(N)(N)GCCTGGCCATTTAAATTATTTGAA
chr11snp259_S0_Sub0_mip1_ref	ACCTTTGCTGTTATATTTAAATCTGGGC(N:25252525)(N)(N)(N)AGATCGGAAGAGCACACGTGACTCGCCAAGCTGAAG(N)(N)(N)(N)(N)(N)(N)(N)(N)(N)CTTTCGAATCGGTTAATAAAAATACC
chr11snp26_S0_Sub0_mip0_ref	AATTATGTTTTTCTTGTTGATATTTTGCTTTATAC(N:25252525)(N)(N)(N)AGATCGGAAGAGCACACGTGACTCGCCAAGCTGAAG(N)(N)(N)(N)(N)(N)(N)(N)(N)(N)TTATATAAATATATTCAAGTACATTTTAACCTAT
chr11snp26_S0_Sub0_mip1_ref	AAAGGAGATGGAAGCAGTTCTTATGA(N:25252525)(N)(N)(N)AGATCGGAAGAGCACACGTGACTCGCCAAGCTGAAG(N)(N)(N)(N)(N)(N)(N)(N)(N)(N)GAACACATTATAACCAAAACTTTTGA
chr11snp26_S0_Sub0_mip2_ref	GAATTCTATATTCTTTGATATTCCCTTCACTAG(N:25252525)(N)(N)(N)AGATCGGAAGAGCACACGTGACTCGCCAAGCTGAAG(N)(N)(N)(N)(N)(N)(N)(N)(N)(N)TGCTTTATACAAACGAGCAAGAT
chr11snp260_S0_Sub0_mip0_ref	AGCATTATTCATATTATTTTCATTTTCATCACC(N:25252525)(N)(N)(N)AGATCGGAAGAGCACACGTGACTCGCCAAGCTGAAG(N)(N)(N)(N)(N)(N)(N)(N)(N)(N)AATTTATTATAGATATAATACTTTTCTTTTCTTTT
chr11snp260_S0_Sub0_mip1_ref	CTATGCGGATGGAAATATTATGAAGATAAGA(N:25252525)(N)(N)(N)AGATCGGAAGAGCACACGTGACTCGCCAAGCTGAAG(N)(N)(N)(N)(N)(N)(N)(N)(N)(N)AGATGAAGAAATGGATGTATTACATATT
chr11snp263_S0_Sub0_mip0_ref	TCATGCAAATCCTTTTAAAAGTAATATGTTTAG(N:25252525)(N)(N)(N)AGATCGGAAGAGCACACGTGACTCGCCAAGCTGAAG(N)(N)(N)(N)(N)(N)(N)(N)(N)(N)CTATAAAAATGATCATTCATCAAGTAATAAG
chr11snp265_S0_Sub0_mip0_ref	CTGTTTAAAAATGGCTTAGGGTTAAGAGG(N:25252525)(N)(N)(N)AGATCGGAAGAGCACACGTGACTCGCCAAGCTGAAG(N)(N)(N)(N)(N)(N)(N)(N)(N)(N)CAACTACTGATATATAATTATATGTATCTACA
chr11snp270_S0_Sub0_mip0_ref	TTGTTGTTGTTTCCTATATTTGTGTGC(N:25252525)(N)(N)(N)AGATCGGAAGAGCACACGTGACTCGCCAAGCTGAAG(N)(N)(N)(N)(N)(N)(N)(N)(N)(N)AAAAAGATAATAAAATAAAATATTAAGGAAGG
chr11snp270_S0_Sub0_mip1_ref	AAAAACATCAAAGAAAGAAAAATAAAAGGAATTTT(N:25252525)(N)(N)(N)AGATCGGAAGAGCACACGTGACTCGCCAAGCTGAAG(N)(N)(N)(N)(N)(N)(N)(N)(N)(N)CATCTTAAATATTTAAAACCAAGAAGCT
chr11snp277_S0_Sub0_mip0_ref	CCATTTCAATGAAATCTAGCCAAATGG(N:25252525)(N)(N)(N)AGATCGGAAGAGCACACGTGACTCGCCAAGCTGAAG(N)(N)(N)(N)(N)(N)(N)(N)(N)(N)AATACACACACGAGAACATATATATATAT
chr11snp277_S0_Sub0_mip1_ref	TTCGTTAAAATGCCCTTTATCGTCC(N:25252525)(N)(N)(N)AGATCGGAAGAGCACACGTGACTCGCCAAGCTGAAG(N)(N)(N)(N)(N)(N)(N)(N)(N)(N)CTACAGAGGGGTACTTTCAAAAA
chr5snp113_S0_Sub0_mip0_ref	TCGTCTTTTCTTTCTACATGTTTCTAAATC(N:25252525)(N)(N)(N)AGATCGGAAGAGCACACGTGACTCGCCAAGCTGAAG(N)(N)(N)(N)(N)(N)(N)(N)(N)(N)GAATCATCTATTTTGATTTGTTTATTTATTTTA
chr5snp115_S0_Sub0_mip0_ref	GCTTTGTCGTTTTCCTTATGTAAAAGTTC(N:25252525)(N)(N)(N)AGATCGGAAGAGCACACGTGACTCGCCAAGCTGAAG(N)(N)(N)(N)(N)(N)(N)(N)(N)(N)CACCAATTTAATAGAATCAAGATAAACT
chr5snp115_S0_Sub0_mip1_ref	TTTTTCCCGTACCCCTCTGTTTATAA(N:25252525)(N)(N)(N)AGATCGGAAGAGCACACGTGACTCGCCAAGCTGAAG(N)(N)(N)(N)(N)(N)(N)(N)(N)(N)CATGTGATTATTATCTTCCTTACGAA
chr5snp115_S0_Sub0_mip2_ref	TGTGACTTTTTATGTATATATAATGTGAATACAGA(N:25252525)(N)(N)(N)AGATCGGAAGAGCACACGTGACTCGCCAAGCTGAAG(N)(N)(N)(N)(N)(N)(N)(N)(N)(N)AGACAAAAGCTTTATATAAAGAAAGGT
chr5snp115_S0_Sub0_mip3_ref	GAATTTCTTGTTCAAATAAAAACTTTTACACTTC(N:25252525)(N)(N)(N)AGATCGGAAGAGCACACGTGACTCGCCAAGCTGAAG(N)(N)(N)(N)(N)(N)(N)(N)(N)(N)TGTGTACAAGAAAAAGAAAATAAATCA
chr5snp127_S0_Sub0_mip0_ref	TAAGTCGATCGTAAGTGTTTATACAAATAAAT(N:25252525)(N)(N)(N)AGATCGGAAGAGCACACGTGACTCGCCAAGCTGAAG(N)(N)(N)(N)(N)(N)(N)(N)(N)(N)TGAATCTAGGAATATATTGATAAACCTT
chr5snp128_S0_Sub0_mip0_ref	GTAATGCAAAAACTGTAAAGAACAATAATTCC(N:25252525)(N)(N)(N)AGATCGGAAGAGCACACGTGACTCGCCAAGCTGAAG(N)(N)(N)(N)(N)(N)(N)(N)(N)(N)GGTGGGAAGACAATACATAAATATATAA
chr5snp128_S0_Sub0_mip1_ref	ATAAAGTTCGAGTCCCATAACGTTTTTG(N:25252525)(N)(N)(N)AGATCGGAAGAGCACACGTGACTCGCCAAGCTGAAG(N)(N)(N)(N)(N)(N)(N)(N)(N)(N)CAAACGCCTAATTAAAATATCATAAAAA
chr5snp129_S0_Sub0_mip0_ref	GCATATATATCGTAATGCACACATGTAATTTC(N:25252525)(N)(N)(N)AGATCGGAAGAGCACACGTGACTCGCCAAGCTGAAG(N)(N)(N)(N)(N)(N)(N)(N)(N)(N)TGATTTTATTCACCATTATTATATATTTTATTTAT
chr5snp129_S0_Sub0_mip1_ref	TATAAGAATATTGATTGGAAGCGGGGG(N:25252525)(N)(N)(N)AGATCGGAAGAGCACACGTGACTCGCCAAGCTGAAG(N)(N)(N)(N)(N)(N)(N)(N)(N)(N)TAATTAAAAATACGTATATTTGAATTATAATTTTT
chr5snp129_S0_Sub0_mip2_ref	GACAGTATGTATGTACCAGCAAATGTG(N:25252525)(N)(N)(N)AGATCGGAAGAGCACACGTGACTCGCCAAGCTGAAG(N)(N)(N)(N)(N)(N)(N)(N)(N)(N)AAATATACAAATGAATGATCTCATTGTG
chr5snp133_S0_Sub0_mip0_ref	ACGAGATACATAAAAGCTTATCTACATACG(N:25252525)(N)(N)(N)AGATCGGAAGAGCACACGTGACTCGCCAAGCTGAAG(N)(N)(N)(N)(N)(N)(N)(N)(N)(N)TGAAGAATAGTATTAGTAATAGTAATATTGATA
chr5snp135_S0_Sub0_mip0_ref	GTTCGAAAACATATGCACAGCTTTTT(N:25252525)(N)(N)(N)AGATCGGAAGAGCACACGTGACTCGCCAAGCTGAAG(N)(N)(N)(N)(N)(N)(N)(N)(N)(N)ACACATTTTATTATTATATTATTAATAGGAAATG
chr5snp135_S0_Sub0_mip1_ref	GCCCTATCATTCCATAATATTTCACCAT(N:25252525)(N)(N)(N)AGATCGGAAGAGCACACGTGACTCGCCAAGCTGAAG(N)(N)(N)(N)(N)(N)(N)(N)(N)(N)TGTGTAAACTAAAACATAATCACTATCT
chr5snp150_S0_Sub0_mip0_ref	AGAAACACTACCACTATTTACATTAGTATCTT(N:25252525)(N)(N)(N)AGATCGGAAGAGCACACGTGACTCGCCAAGCTGAAG(N)(N)(N)(N)(N)(N)(N)(N)(N)(N)CCTGAAAAATCGTGAATTATACCTG
chr5snp156_S0_Sub0_mip0_ref	ATGATGGAAATAATGATAAGGATAAAAATTTGAAT(N:25252525)(N)(N)(N)AGATCGGAAGAGCACACGTGACTCGCCAAGCTGAAG(N)(N)(N)(N)(N)(N)(N)(N)(N)(N)TTATTTGAACAAGATAAAAGAATTTATACAT
chr5snp156_S0_Sub0_mip1_ref	CATCATCAATTATTTTCATATAATCCTTTTCAACC(N:25252525)(N)(N)(N)AGATCGGAAGAGCACACGTGACTCGCCAAGCTGAAG(N)(N)(N)(N)(N)(N)(N)(N)(N)(N)TGGAATGTACTTATCCCCTGATAT
chr5snp164_S0_Sub0_mip0_ref	GTCTCAACACTTTCTATTAATAATTTCAAAACC(N:25252525)(N)(N)(N)AGATCGGAAGAGCACACGTGACTCGCCAAGCTGAAG(N)(N)(N)(N)(N)(N)(N)(N)(N)(N)AGGCTAGGTAAAATTCATATATACATAAA
chr5snp168_S0_Sub0_mip0_ref	AGGCTTGTTGATAAATTATCTAACCTTAAAG(N:25252525)(N)(N)(N)AGATCGGAAGAGCACACGTGACTCGCCAAGCTGAAG(N)(N)(N)(N)(N)(N)(N)(N)(N)(N)CTATCTAGCAGTACTTCAAAATATGAA
chr5snp168_S0_Sub0_mip1_ref	AATGCTTATCATATTCAGCAATTTCATCC(N:25252525)(N)(N)(N)AGATCGGAAGAGCACACGTGACTCGCCAAGCTGAAG(N)(N)(N)(N)(N)(N)(N)(N)(N)(N)TCCTTAGCTCCTAAATTGAAATGAT
chr5snp183_S0_Sub0_mip0_ref	TCATTTTTAACCATTATAATCTACTTGGTACC(N:25252525)(N)(N)(N)AGATCGGAAGAGCACACGTGACTCGCCAAGCTGAAG(N)(N)(N)(N)(N)(N)(N)(N)(N)(N)TCTCCTAAAAAGAAAATTTCAAACAAA
chr5snp185_S0_Sub0_mip0_ref	GACACCAGAGAATTTTATTTGTCCCA(N:25252525)(N)(N)(N)AGATCGGAAGAGCACACGTGACTCGCCAAGCTGAAG(N)(N)(N)(N)(N)(N)(N)(N)(N)(N)TTTTTCACCATATGACACGTGT
chr5snp185_S0_Sub0_mip1_ref	TGTTTTACAACTGAAGAAGCAACAAGA(N:25252525)(N)(N)(N)AGATCGGAAGAGCACACGTGACTCGCCAAGCTGAAG(N)(N)(N)(N)(N)(N)(N)(N)(N)(N)TGAAAAGGCATACAAATCATATTCC
chr5snp186_S0_Sub0_mip0_ref	CCTGGAGATAAAGTAGAAGAAAATCCAG(N:25252525)(N)(N)(N)AGATCGGAAGAGCACACGTGACTCGCCAAGCTGAAG(N)(N)(N)(N)(N)(N)(N)(N)(N)(N)ACCCTATTTATACTGAAAATGTGGT
chr5snp186_S0_Sub0_mip1_ref	ACATCTCCCATTAAATGTATTATAATTAAAAACC(N:25252525)(N)(N)(N)AGATCGGAAGAGCACACGTGACTCGCCAAGCTGAAG(N)(N)(N)(N)(N)(N)(N)(N)(N)(N)GATGCAGACTCATCTAAATTGTATT
chr5snp187_S0_Sub0_mip0_ref	CTGTTCAATTAATGACGATGAAAGGAAAA(N:25252525)(N)(N)(N)AGATCGGAAGAGCACACGTGACTCGCCAAGCTGAAG(N)(N)(N)(N)(N)(N)(N)(N)(N)(N)CTTTTTAATTAACAAAGATGAAAAAGAAAA
chr5snp197_S0_Sub0_mip0_ref	TGTATATCATTGGGTACTTTATAAGAAGTAAGG(N:25252525)(N)(N)(N)AGATCGGAAGAGCACACGTGACTCGCCAAGCTGAAG(N)(N)(N)(N)(N)(N)(N)(N)(N)(N)GGTTATTATTAACCGTATGTCTTGAA
chr5snp200_S0_Sub0_mip0_ref	GTTCTTGTGTTAAAATATTTTGAGAATTGTCA(N:25252525)(N)(N)(N)AGATCGGAAGAGCACACGTGACTCGCCAAGCTGAAG(N)(N)(N)(N)(N)(N)(N)(N)(N)(N)ACTGATCTTCACTTGAATTATTTTCA
chr5snp200_S0_Sub0_mip1_ref	TTCGGAGTTTACCTTAAAAGATAATAATAACTATT(N:25252525)(N)(N)(N)AGATCGGAAGAGCACACGTGACTCGCCAAGCTGAAG(N)(N)(N)(N)(N)(N)(N)(N)(N)(N)ATTAGTAAAATAGAAGAATCTGTACAAAAA
chr5snp209_S0_Sub0_mip0_ref	CCTTTTTGTTTTCTACTTGACCTTTACATG(N:25252525)(N)(N)(N)AGATCGGAAGAGCACACGTGACTCGCCAAGCTGAAG(N)(N)(N)(N)(N)(N)(N)(N)(N)(N)TCAACCCCATTCATATTTCGGA
chr5snp209_S0_Sub0_mip1_ref	GCCTTTAAATCTAGTACCAGGAGATGT(N:25252525)(N)(N)(N)AGATCGGAAGAGCACACGTGACTCGCCAAGCTGAAG(N)(N)(N)(N)(N)(N)(N)(N)(N)(N)TTCAATATGTTTACGATGAAACGC
chr5snp211_S0_Sub0_mip0_ref	GAGAGATAGAAATACTAATGAACTAAAATCGAA(N:25252525)(N)(N)(N)AGATCGGAAGAGCACACGTGACTCGCCAAGCTGAAG(N)(N)(N)(N)(N)(N)(N)(N)(N)(N)GAACAGAAATGTAATGAATGAGAAAT
chr5snp211_S0_Sub0_mip1_ref	AACCTTTTGTTTTCATAATTAAAATCATTTTGTAA(N:25252525)(N)(N)(N)AGATCGGAAGAGCACACGTGACTCGCCAAGCTGAAG(N)(N)(N)(N)(N)(N)(N)(N)(N)(N)GCTAAACTAAATGTTGCTACCTTAT
chr5snp226_S0_Sub0_mip0_ref	CACTATTTATGTTTTGATCCTTTTCATGATTT(N:25252525)(N)(N)(N)AGATCGGAAGAGCACACGTGACTCGCCAAGCTGAAG(N)(N)(N)(N)(N)(N)(N)(N)(N)(N)TGTATGAATTATTATTGTTATAATATATATCTGTA
chr5snp248_S0_Sub0_mip0_ref	CATATAGAATAGCATAACCATGTTTCATTCC(N:25252525)(N)(N)(N)AGATCGGAAGAGCACACGTGACTCGCCAAGCTGAAG(N)(N)(N)(N)(N)(N)(N)(N)(N)(N)TGGTTTATTAAGAACTGATTATTATATACC
chr5snp248_S0_Sub0_mip1_ref	TATAATGGTAAATTCTGTTTAGGAATGAAACA(N:25252525)(N)(N)(N)AGATCGGAAGAGCACACGTGACTCGCCAAGCTGAAG(N)(N)(N)(N)(N)(N)(N)(N)(N)(N)AATTGGTTAATAAACAATACTGAAAAGA
chr5snp248_S0_Sub0_mip2_ref	CAGAAAATGAACAAAAGACATTTTTAAAAGAAA(N:25252525)(N)(N)(N)AGATCGGAAGAGCACACGTGACTCGCCAAGCTGAAG(N)(N)(N)(N)(N)(N)(N)(N)(N)(N)AGCCTGAAGATTATTCATCGTTTA
chr5snp248_S0_Sub0_mip3_ref	CTTCTATATTGAATAGTATAGATAAGCCTGAAGA(N:25252525)(N)(N)(N)AGATCGGAAGAGCACACGTGACTCGCCAAGCTGAAG(N)(N)(N)(N)(N)(N)(N)(N)(N)(N)GATCAAAATGGAAATAACAAGAAAATTAC
chr5snp248_S0_Sub0_mip4_ref	CTTCTGTTATCATATTAGTTGTGATATGTTCTAA(N:25252525)(N)(N)(N)AGATCGGAAGAGCACACGTGACTCGCCAAGCTGAAG(N)(N)(N)(N)(N)(N)(N)(N)(N)(N)TTGATGACTACTAATACTTTGAGGG
chr5snp248_S0_Sub0_mip5_ref	GTTAATCCTGCCGTTAACGATCAAA(N:25252525)(N)(N)(N)AGATCGGAAGAGCACACGTGACTCGCCAAGCTGAAG(N)(N)(N)(N)(N)(N)(N)(N)(N)(N)GATGTTAACCAATTAATAGAAACCGT
chr5snp254_S0_Sub0_mip0_ref	AGTAAAGAATATTTTGAAGAAGGGATGAAAG(N:25252525)(N)(N)(N)AGATCGGAAGAGCACACGTGACTCGCCAAGCTGAAG(N)(N)(N)(N)(N)(N)(N)(N)(N)(N)GATAGAGAAAGATTAGAAAGTTATTATAATAAA
chr5snp254_S0_Sub0_mip1_ref	CTTCATCATCGATAAGTTCAACATTTTCA(N:25252525)(N)(N)(N)AGATCGGAAGAGCACACGTGACTCGCCAAGCTGAAG(N)(N)(N)(N)(N)(N)(N)(N)(N)(N)CGATAACAAATTTTTCTAATTCATCATTT
chr5snp255_S0_Sub0_mip0_ref	TGGCAAATTATCCAAACTGTTCAATGA(N:25252525)(N)(N)(N)AGATCGGAAGAGCACACGTGACTCGCCAAGCTGAAG(N)(N)(N)(N)(N)(N)(N)(N)(N)(N)CCATATGATATGTACTTATTCATATATAATCC
chr5snp255_S0_Sub0_mip1_ref	GGAGAATATCAAATGGGAAAATTGAAAGAAG(N:25252525)(N)(N)(N)AGATCGGAAGAGCACACGTGACTCGCCAAGCTGAAG(N)(N)(N)(N)(N)(N)(N)(N)(N)(N)TACTATTGTACATACTAAAAGTGAGTG
chr5snp259_S0_Sub0_mip0_ref	GATAATCACCATAAAAGTGAACAATAAAAATAACA(N:25252525)(N)(N)(N)AGATCGGAAGAGCACACGTGACTCGCCAAGCTGAAG(N)(N)(N)(N)(N)(N)(N)(N)(N)(N)TTTGGTAAAATTGTGGAATTTGTTTT
chr5snp259_S0_Sub0_mip1_ref	AGATATGAACATGATTAATATTGGATATTTGCT(N:25252525)(N)(N)(N)AGATCGGAAGAGCACACGTGACTCGCCAAGCTGAAG(N)(N)(N)(N)(N)(N)(N)(N)(N)(N)TTAACAGATAAAGGAATGAGATTTAAAC
chr5snp261_S0_Sub0_mip0_ref	TAAGTAAAATGCTTTCTTTTAAAACTCTATTTTTG(N:25252525)(N)(N)(N)AGATCGGAAGAGCACACGTGACTCGCCAAGCTGAAG(N)(N)(N)(N)(N)(N)(N)(N)(N)(N)ATCTTCATCATATTTCATTTCATAATTATTT
chr5snp261_S0_Sub0_mip1_ref	GAAGTGATTGAACATCTAGAAATAGACGA(N:25252525)(N)(N)(N)AGATCGGAAGAGCACACGTGACTCGCCAAGCTGAAG(N)(N)(N)(N)(N)(N)(N)(N)(N)(N)TTAGATATGAAGAAATATAAGGATAATATCATA
chr5snp261_S0_Sub0_mip2_ref	AGTATCTTAACTTTTTACTCGTAGATAATAGGA(N:25252525)(N)(N)(N)AGATCGGAAGAGCACACGTGACTCGCCAAGCTGAAG(N)(N)(N)(N)(N)(N)(N)(N)(N)(N)AAAAGTGATATAAATAAACCAGTTAGTTTA
chr5snp267_S0_Sub0_mip0_ref	ATTCATATTAAGATTATTTGTTAAAACACGTTTCA(N:25252525)(N)(N)(N)AGATCGGAAGAGCACACGTGACTCGCCAAGCTGAAG(N)(N)(N)(N)(N)(N)(N)(N)(N)(N)ACCACCTTCATTTATATATATATTATTATTATTAT
chr5snp280_S0_Sub0_mip0_ref	AGAGGTGTTAAATTATTTCACTTGTCCC(N:25252525)(N)(N)(N)AGATCGGAAGAGCACACGTGACTCGCCAAGCTGAAG(N)(N)(N)(N)(N)(N)(N)(N)(N)(N)GATAATTGTTTATTTAAAAACATCCCTC
chr5snp291_S0_Sub0_mip0_ref	CCTTCTAATCATAATTTCCCTACATTGTTAAT(N:25252525)(N)(N)(N)AGATCGGAAGAGCACACGTGACTCGCCAAGCTGAAG(N)(N)(N)(N)(N)(N)(N)(N)(N)(N)TGAATAGCAAAATAAAACTCTTCTTAAA
chr5snp298_S0_Sub0_mip0_ref	CTAAACACTCATACAGCGAAAATAGAGC(N:25252525)(N)(N)(N)AGATCGGAAGAGCACACGTGACTCGCCAAGCTGAAG(N)(N)(N)(N)(N)(N)(N)(N)(N)(N)GAACAAGTTCTCACATGATTAAAATATA
chr5snp299_S0_Sub0_mip0_ref	GTAGAATTAGGTTTATACATTAGCTTTATCAAAAA(N:25252525)(N)(N)(N)AGATCGGAAGAGCACACGTGACTCGCCAAGCTGAAG(N)(N)(N)(N)(N)(N)(N)(N)(N)(N)ATCTAAAGATTGTTGTGATGTTAAATG
chr5snp299_S0_Sub0_mip1_ref	TTTATAATAACACATTTTGCGGACTAGCC(N:25252525)(N)(N)(N)AGATCGGAAGAGCACACGTGACTCGCCAAGCTGAAG(N)(N)(N)(N)(N)(N)(N)(N)(N)(N)AAATAACACAACCTTAAGTTTATTACTC
chr5snp300_S0_Sub0_mip0_ref	TTTTTCCAGGACCCCTTATATATTAATTTTG(N:25252525)(N)(N)(N)AGATCGGAAGAGCACACGTGACTCGCCAAGCTGAAG(N)(N)(N)(N)(N)(N)(N)(N)(N)(N)TTTTTCTTCTTCTTGTAATAATAATAATTATTAT
chr5snp311_S0_Sub0_mip0_ref	TTTTTCTAGGGTTACATGAAACATCAAAAA(N:25252525)(N)(N)(N)AGATCGGAAGAGCACACGTGACTCGCCAAGCTGAAG(N)(N)(N)(N)(N)(N)(N)(N)(N)(N)GGTGTTTTTAATATGAACATAAATATTACA
chr5snp311_S0_Sub0_mip1_ref	TTCTGATGAACATGCCTTATATACTGAAT(N:25252525)(N)(N)(N)AGATCGGAAGAGCACACGTGACTCGCCAAGCTGAAG(N)(N)(N)(N)(N)(N)(N)(N)(N)(N)TAAACATATACACATTTCTTTTTGATTTT
chr5snp312_S0_Sub0_mip0_ref	CCCTCTTTAGTGAATTTATAAATATGTAGCAC(N:25252525)(N)(N)(N)AGATCGGAAGAGCACACGTGACTCGCCAAGCTGAAG(N)(N)(N)(N)(N)(N)(N)(N)(N)(N)CTTTTATATGTTTATATTTCCTATATAAATATACC
chr5snp312_S0_Sub0_mip1_ref	TTGTGAACACAATTTATTTCCTACATACAC(N:25252525)(N)(N)(N)AGATCGGAAGAGCACACGTGACTCGCCAAGCTGAAG(N)(N)(N)(N)(N)(N)(N)(N)(N)(N)GAGTTTCCTTTTTATGATGTGCAA
chr5snp312_S0_Sub0_mip2_ref	TTAAGTCAATATTTCCTTTTTATCATATTCCTTTT(N:25252525)(N)(N)(N)AGATCGGAAGAGCACACGTGACTCGCCAAGCTGAAG(N)(N)(N)(N)(N)(N)(N)(N)(N)(N)TTTTTGAAATATATTGGTTTGGATATCA
chr5snp315_S0_Sub0_mip0_ref	TTTTTGTCCTTTTCGTTATTTTTGAACAAA(N:25252525)(N)(N)(N)AGATCGGAAGAGCACACGTGACTCGCCAAGCTGAAG(N)(N)(N)(N)(N)(N)(N)(N)(N)(N)TTTTTCCATAAAGGTGTATTAATAATAATAC
chr5snp321_S0_Sub0_mip0_ref	GTACCTCTATACATATCGGTCAAATTATACA(N:25252525)(N)(N)(N)AGATCGGAAGAGCACACGTGACTCGCCAAGCTGAAG(N)(N)(N)(N)(N)(N)(N)(N)(N)(N)GACATATATTCCTTTTACATTTATCTACC
chr5snp321_S0_Sub0_mip1_ref	AAGAACGTGTACTGTATATGCTAGAATG(N:25252525)(N)(N)(N)AGATCGGAAGAGCACACGTGACTCGCCAAGCTGAAG(N)(N)(N)(N)(N)(N)(N)(N)(N)(N)CATTTATATGAACAATAATAATAACATATTAAAAA
chr5snp322_S0_Sub0_mip0_ref	TGTATTGTATGGATGGGGTACTATATATATATATT(N:25252525)(N)(N)(N)AGATCGGAAGAGCACACGTGACTCGCCAAGCTGAAG(N)(N)(N)(N)(N)(N)(N)(N)(N)(N)AATAGTTAAAAGAAGAAAAAGGGTATAC
chr5snp331_S0_Sub0_mip0_ref	AATAGTGTAAATGTATCTAAGGATAACAGTTCA(N:25252525)(N)(N)(N)AGATCGGAAGAGCACACGTGACTCGCCAAGCTGAAG(N)(N)(N)(N)(N)(N)(N)(N)(N)(N)GGAATTTATTTTATTAAATCAAAATTAAATAAAAT
chr5snp359_S0_Sub0_mip0_ref	GAAACCATATGATAATAGAATGGGATGAAGA(N:25252525)(N)(N)(N)AGATCGGAAGAGCACACGTGACTCGCCAAGCTGAAG(N)(N)(N)(N)(N)(N)(N)(N)(N)(N)CCCCATTCATATCCTATTTTTGTTT
chr5snp359_S0_Sub0_mip1_ref	ATACCATTTTGTCTTTCTTCCTTTATATGC(N:25252525)(N)(N)(N)AGATCGGAAGAGCACACGTGACTCGCCAAGCTGAAG(N)(N)(N)(N)(N)(N)(N)(N)(N)(N)TATACATTTGTAAATTTATTCATCTTTATGT
chr5snp361_S0_Sub0_mip0_ref	AATAAAACTACCATTTAATCCTGATAGAATAGC(N:25252525)(N)(N)(N)AGATCGGAAGAGCACACGTGACTCGCCAAGCTGAAG(N)(N)(N)(N)(N)(N)(N)(N)(N)(N)CCTACAATTGATCCTACATGTGTAT
chr5snp361_S0_Sub0_mip1_ref	CAAAACTTGTTTTTCCCTGAACCTTG(N:25252525)(N)(N)(N)AGATCGGAAGAGCACACGTGACTCGCCAAGCTGAAG(N)(N)(N)(N)(N)(N)(N)(N)(N)(N)ATAATCCTTTAACTTCCTTTCTAGGT
chr5snp362_S0_Sub0_mip0_ref	AAAAGATTGGGTAATATGGATGTTAATATATACA(N:25252525)(N)(N)(N)AGATCGGAAGAGCACACGTGACTCGCCAAGCTGAAG(N)(N)(N)(N)(N)(N)(N)(N)(N)(N)GTGTGATATGTTGTTAAGGCTAATAA
chr5snp362_S0_Sub0_mip1_ref	ATTCAAATGAAGAACATAACAAGGGTATTC(N:25252525)(N)(N)(N)AGATCGGAAGAGCACACGTGACTCGCCAAGCTGAAG(N)(N)(N)(N)(N)(N)(N)(N)(N)(N)TTCAAAAACCATCAAGAGCAAAC
chr5snp362_S0_Sub0_mip2_ref	GTTTTTGTCTGGTATTTGTGTGTGATATG(N:25252525)(N)(N)(N)AGATCGGAAGAGCACACGTGACTCGCCAAGCTGAAG(N)(N)(N)(N)(N)(N)(N)(N)(N)(N)GAGCTTCTTCTTAAATTTTGTTATACTA
chr5snp364_S0_Sub0_mip0_ref	TCTTTTCTTTTTCTTTCTCGGCTACC(N:25252525)(N)(N)(N)AGATCGGAAGAGCACACGTGACTCGCCAAGCTGAAG(N)(N)(N)(N)(N)(N)(N)(N)(N)(N)CTACAAATGTGTTCATATATAAAAGACA
chr5snp366_S0_Sub0_mip0_ref	ATATATATATGTGCGTACGTGGAAACAAA(N:25252525)(N)(N)(N)AGATCGGAAGAGCACACGTGACTCGCCAAGCTGAAG(N)(N)(N)(N)(N)(N)(N)(N)(N)(N)TTTTACCGCAGTTTCTTGACTC
chr5snp366_S0_Sub0_mip1_ref	TTGTTTTTATAAAGATAGCAGATTTAAATTTTCAC(N:25252525)(N)(N)(N)AGATCGGAAGAGCACACGTGACTCGCCAAGCTGAAG(N)(N)(N)(N)(N)(N)(N)(N)(N)(N)TGAATTATATTTTCTTATTCCAACTATTTTT
chr5snp370_S0_Sub0_mip0_ref	AAGTGTAATATATTATAGAAACATTGAATTTTCCC(N:25252525)(N)(N)(N)AGATCGGAAGAGCACACGTGACTCGCCAAGCTGAAG(N)(N)(N)(N)(N)(N)(N)(N)(N)(N)CAGAACAATTTCCTATTTTTATATAATATTTTA
chr5snp376_S0_Sub0_mip0_ref	CGATGATGTTTCAAAATCGAACATGTT(N:25252525)(N)(N)(N)AGATCGGAAGAGCACACGTGACTCGCCAAGCTGAAG(N)(N)(N)(N)(N)(N)(N)(N)(N)(N)GTTTGTTCATTATTAGAAAATTTTGACG
chr5snp376_S0_Sub0_mip1_ref	AGACATGGTAGGTAATAGTAATACCTTAGAC(N:25252525)(N)(N)(N)AGATCGGAAGAGCACACGTGACTCGCCAAGCTGAAG(N)(N)(N)(N)(N)(N)(N)(N)(N)(N)GAAGAAAGTGATTGTTGTGATAATTC
chr5snp376_S0_Sub0_mip2_ref	AGAACTGAATGATAAGAATTATTATTTCCTAGC(N:25252525)(N)(N)(N)AGATCGGAAGAGCACACGTGACTCGCCAAGCTGAAG(N)(N)(N)(N)(N)(N)(N)(N)(N)(N)TACCTTAGACTATTACGTAGATAAGC
chr5snp378_S0_Sub0_mip0_ref	TTTTAATTCAACTCCTTATGATGTCCGT(N:25252525)(N)(N)(N)AGATCGGAAGAGCACACGTGACTCGCCAAGCTGAAG(N)(N)(N)(N)(N)(N)(N)(N)(N)(N)TTTATGTATGTTTAAATCTGGAAAATGA
chr5snp379_S0_Sub0_mip0_ref	CATAATCCATATTTCGTATTAATCCATCATCG(N:25252525)(N)(N)(N)AGATCGGAAGAGCACACGTGACTCGCCAAGCTGAAG(N)(N)(N)(N)(N)(N)(N)(N)(N)(N)TTCTATTATCCACATTATTACTATTATTATTATTA
chr5snp382_S0_Sub0_mip0_ref	AAAATTTGATTTCCCTTAATATTCTTATCAAGAG(N:25252525)(N)(N)(N)AGATCGGAAGAGCACACGTGACTCGCCAAGCTGAAG(N)(N)(N)(N)(N)(N)(N)(N)(N)(N)GTGTGATGAATATATTTATGTGGTATAATA
chr5snp383_S0_Sub0_mip0_ref	ATGAAAAGGATGTAGAAAATTTTATAGGATATTTG(N:25252525)(N)(N)(N)AGATCGGAAGAGCACACGTGACTCGCCAAGCTGAAG(N)(N)(N)(N)(N)(N)(N)(N)(N)(N)TTAAGTGATCCTAAGGAATATAATATATATATATA
chr5snp383_S0_Sub0_mip1_ref	TAAGGTTCTTGTGCCGAAGGGAA(N:25252525)(N)(N)(N)AGATCGGAAGAGCACACGTGACTCGCCAAGCTGAAG(N)(N)(N)(N)(N)(N)(N)(N)(N)(N)ATAGGATAAAACGACGATATGCG
chr5snp383_S0_Sub0_mip2_ref	AATATTATTTACTCTTTACTTCCAAGTGGGA(N:25252525)(N)(N)(N)AGATCGGAAGAGCACACGTGACTCGCCAAGCTGAAG(N)(N)(N)(N)(N)(N)(N)(N)(N)(N)TTTATACAAAGCGGTAATTATTTATTTATTT
chr5snp390_S0_Sub0_mip0_ref	AGGTTACCAGATTTATGTATTAATGAAAATGAT(N:25252525)(N)(N)(N)AGATCGGAAGAGCACACGTGACTCGCCAAGCTGAAG(N)(N)(N)(N)(N)(N)(N)(N)(N)(N)GTACCACAAGGAGCATTAAATAATAT
chr5snp390_S0_Sub0_mip1_ref	CATAATAACTCCTTTAGGATAACCTGTTGTTC(N:25252525)(N)(N)(N)AGATCGGAAGAGCACACGTGACTCGCCAAGCTGAAG(N)(N)(N)(N)(N)(N)(N)(N)(N)(N)ATGGGCTAATGGTAAATATGATATATG
chr5snp409_S0_Sub0_mip0_ref	TTGGAATCAATAATTTCTTCGCCAAATAAG(N:25252525)(N)(N)(N)AGATCGGAAGAGCACACGTGACTCGCCAAGCTGAAG(N)(N)(N)(N)(N)(N)(N)(N)(N)(N)TTTTTGTCTTTGTCTCCTTTTCTTT
chr5snp409_S0_Sub0_mip1_ref	AGGACGAAGAGGACGATGATGAT(N:25252525)(N)(N)(N)AGATCGGAAGAGCACACGTGACTCGCCAAGCTGAAG(N)(N)(N)(N)(N)(N)(N)(N)(N)(N)CTAGTGTAGATGTTAATTATGCTAAAAA
chr5snp414_S0_Sub0_mip0_ref	ATACGTTAAATTCGAATACACCTCCAG(N:25252525)(N)(N)(N)AGATCGGAAGAGCACACGTGACTCGCCAAGCTGAAG(N)(N)(N)(N)(N)(N)(N)(N)(N)(N)ATATTTTCTAATCGTGCTTATTAATATATATATA
chr5snp415_S0_Sub0_mip0_ref	AATATTACTAATAATACCCCAATAACATGTTTTCA(N:25252525)(N)(N)(N)AGATCGGAAGAGCACACGTGACTCGCCAAGCTGAAG(N)(N)(N)(N)(N)(N)(N)(N)(N)(N)AATAATTGACTTAATTTAACTATACTTTCAA
chr5snp415_S0_Sub0_mip1_ref	GTCAAAGAAGATATAATAAATGAAATGAATGTTTG(N:25252525)(N)(N)(N)AGATCGGAAGAGCACACGTGACTCGCCAAGCTGAAG(N)(N)(N)(N)(N)(N)(N)(N)(N)(N)AATGATTATAAATATATCTGAATCATCAAAAA
chr5snp426_S0_Sub0_mip0_ref	TTTAGGTTTATAAATATACCAATTCTGCTTGT(N:25252525)(N)(N)(N)AGATCGGAAGAGCACACGTGACTCGCCAAGCTGAAG(N)(N)(N)(N)(N)(N)(N)(N)(N)(N)TTTATCGTAACATAGTCTAATTTCTTTTT
chr5snp426_S0_Sub0_mip1_ref	AGTATTGTGATGAAGACCCCTTTTGT(N:25252525)(N)(N)(N)AGATCGGAAGAGCACACGTGACTCGCCAAGCTGAAG(N)(N)(N)(N)(N)(N)(N)(N)(N)(N)GTAATACTTTTGAAAAGTTATAGACAAGA
chr5snp426_S0_Sub0_mip2_ref	GTTTTTGCAATCTATATAGGCGTCTATAGA(N:25252525)(N)(N)(N)AGATCGGAAGAGCACACGTGACTCGCCAAGCTGAAG(N)(N)(N)(N)(N)(N)(N)(N)(N)(N)CTAATTTTGTTTTATTTATACACATAATGAATA
chr5snp429_S0_Sub0_mip0_ref	TATTCTTTATGTCTCCTATATATAACGATAGCA(N:25252525)(N)(N)(N)AGATCGGAAGAGCACACGTGACTCGCCAAGCTGAAG(N)(N)(N)(N)(N)(N)(N)(N)(N)(N)TCCCTTATTTAATATACACTAAAAATAAATAAA
chr5snp433_S0_Sub0_mip0_ref	TGCTGGTCTACATTTTGTTTCATCTG(N:25252525)(N)(N)(N)AGATCGGAAGAGCACACGTGACTCGCCAAGCTGAAG(N)(N)(N)(N)(N)(N)(N)(N)(N)(N)CATCATCATCTATATCACCTACACTT
chr5snp433_S0_Sub0_mip1_ref	AGGTTTACATTTATCGGGTAATGCTG(N:25252525)(N)(N)(N)AGATCGGAAGAGCACACGTGACTCGCCAAGCTGAAG(N)(N)(N)(N)(N)(N)(N)(N)(N)(N)AAAAAGATTTGTGATAGTTCTTGGAA
chr5snp434_S0_Sub0_mip0_ref	TGCTGCTACATAATATTTATTTGATTTACTACT(N:25252525)(N)(N)(N)AGATCGGAAGAGCACACGTGACTCGCCAAGCTGAAG(N)(N)(N)(N)(N)(N)(N)(N)(N)(N)CACATATAAGTGGATGTATATTTGTATAAT
chr5snp434_S0_Sub0_mip1_ref	TCCTTTACACTAAATACATATATAAAAATGGTACT(N:25252525)(N)(N)(N)AGATCGGAAGAGCACACGTGACTCGCCAAGCTGAAG(N)(N)(N)(N)(N)(N)(N)(N)(N)(N)CTTTATTATCTTTAAATAAAACTAACACATC
chr5snp439_S0_Sub0_mip0_ref	CAGGATACATTAATTCACTTTTCTTTGTAAAAG(N:25252525)(N)(N)(N)AGATCGGAAGAGCACACGTGACTCGCCAAGCTGAAG(N)(N)(N)(N)(N)(N)(N)(N)(N)(N)GTACCTTAATTTTGTAGTCCACTTTA
chr5snp439_S0_Sub0_mip1_ref	TATGGTGGATTTAATATTTACGGTAAGGAG(N:25252525)(N)(N)(N)AGATCGGAAGAGCACACGTGACTCGCCAAGCTGAAG(N)(N)(N)(N)(N)(N)(N)(N)(N)(N)AAAGGATGGATCAAATATCATTCCT
chr5snp440_S0_Sub0_mip0_ref	TGTCAATATGATTAAACGTTAATATGTTTAACC(N:25252525)(N)(N)(N)AGATCGGAAGAGCACACGTGACTCGCCAAGCTGAAG(N)(N)(N)(N)(N)(N)(N)(N)(N)(N)GACATGTGTATTGAGAACATACATTA
chr5snp442_S0_Sub0_mip0_ref	AGTTATCACAATAATAACAATAGTAAGGATGC(N:25252525)(N)(N)(N)AGATCGGAAGAGCACACGTGACTCGCCAAGCTGAAG(N)(N)(N)(N)(N)(N)(N)(N)(N)(N)TTCTCAAACGAGTTATGAAGCTAA
chr5snp442_S0_Sub0_mip1_ref	ATTTATCAATACTTATGTTAGGTCCCATATCT(N:25252525)(N)(N)(N)AGATCGGAAGAGCACACGTGACTCGCCAAGCTGAAG(N)(N)(N)(N)(N)(N)(N)(N)(N)(N)TTTTTATGTTATTATAATCATTTGAACTATATAAT
chr5snp457_S0_Sub0_mip0_ref	CGTCGTTGGTTTCTATTGAACTACTTTG(N:25252525)(N)(N)(N)AGATCGGAAGAGCACACGTGACTCGCCAAGCTGAAG(N)(N)(N)(N)(N)(N)(N)(N)(N)(N)CAACTTTAGATTCCATTTCTTTTACG
chr5snp457_S0_Sub0_mip1_ref	GAAAAGGAATTTCAAGAGGTAAATGAAAGA(N:25252525)(N)(N)(N)AGATCGGAAGAGCACACGTGACTCGCCAAGCTGAAG(N)(N)(N)(N)(N)(N)(N)(N)(N)(N)GTCTGACAGACCAAACAGTTTAT
chr5snp459_S0_Sub0_mip0_ref	TGAAATAACAGAGAAAATGGAATTAAGCAT(N:25252525)(N)(N)(N)AGATCGGAAGAGCACACGTGACTCGCCAAGCTGAAG(N)(N)(N)(N)(N)(N)(N)(N)(N)(N)GTAAAATTGTGTTTTATAAAATAAAGTAATATATA
chr5snp464_S0_Sub0_mip0_ref	AGATTGATATATACAAGAGAAGAGCTTAAGG(N:25252525)(N)(N)(N)AGATCGGAAGAGCACACGTGACTCGCCAAGCTGAAG(N)(N)(N)(N)(N)(N)(N)(N)(N)(N)ATGGATCTTATAGGTCCTTATCAGA
chr5snp464_S0_Sub0_mip1_ref	CGCCTTTCGTAGGACATATCATACATA(N:25252525)(N)(N)(N)AGATCGGAAGAGCACACGTGACTCGCCAAGCTGAAG(N)(N)(N)(N)(N)(N)(N)(N)(N)(N)GCTGAATTCATTTTATTTATTTCATTTTC
chr5snp72_S0_Sub0_mip0_ref	GAACATGAAGAACATATATAAGAAAATCGAAAAC(N:25252525)(N)(N)(N)AGATCGGAAGAGCACACGTGACTCGCCAAGCTGAAG(N)(N)(N)(N)(N)(N)(N)(N)(N)(N)AAAAATAATCAATATCTAAACCAAGAAAAA
chr5snp743_S0_Sub0_mip0_ref	CAAAATTAATAATGAGGGTAGCTATATTATTGAAC(N:25252525)(N)(N)(N)AGATCGGAAGAGCACACGTGACTCGCCAAGCTGAAG(N)(N)(N)(N)(N)(N)(N)(N)(N)(N)AGCACATAGATTAAGTACTATAAGATATG
chr5snp743_S0_Sub0_mip1_ref	CTTTCTCTATTTGATAAAACAAAAATTGTATTGG(N:25252525)(N)(N)(N)AGATCGGAAGAGCACACGTGACTCGCCAAGCTGAAG(N)(N)(N)(N)(N)(N)(N)(N)(N)(N)TTTTTCATAAGACTATCATGTGTACC
chr5snp775_S0_Sub0_mip0_ref	GTCGACCGATTGATTCTTTTTCAAGA(N:25252525)(N)(N)(N)AGATCGGAAGAGCACACGTGACTCGCCAAGCTGAAG(N)(N)(N)(N)(N)(N)(N)(N)(N)(N)GCTCTTATAATGTAATTTGTTTTTATTTGT
chr5snp82_S0_Sub0_mip0_ref	AGGAAAATCATAAACCTCAAATGGTAGG(N:25252525)(N)(N)(N)AGATCGGAAGAGCACACGTGACTCGCCAAGCTGAAG(N)(N)(N)(N)(N)(N)(N)(N)(N)(N)CCTGAGGAATTTCATAAACCTGA
chr5snp82_S0_Sub0_mip1_ref	CCCTAATGATTATGCATCTATAGAAGATAAAC(N:25252525)(N)(N)(N)AGATCGGAAGAGCACACGTGACTCGCCAAGCTGAAG(N)(N)(N)(N)(N)(N)(N)(N)(N)(N)AGAGATACGCCAAGAATCAAGA
chr5snp82_S0_Sub0_mip2_ref	CCATAAATCCTCTCTTAATATTTCACCTGC(N:25252525)(N)(N)(N)AGATCGGAAGAGCACACGTGACTCGCCAAGCTGAAG(N)(N)(N)(N)(N)(N)(N)(N)(N)(N)GTTGTAACAAATGTTTAACCAAATTG
chr5snp82_S0_Sub0_mip3_ref	AAAATATATAACAAAAGCATCATGGTCATATTTAT(N:25252525)(N)(N)(N)AGATCGGAAGAGCACACGTGACTCGCCAAGCTGAAG(N)(N)(N)(N)(N)(N)(N)(N)(N)(N)AACTTTTAGGATCTATATTTGGATACTT
chr5snp86_S0_Sub0_mip0_ref	ACCAACTAAACTTCCTATACCGCTT(N:25252525)(N)(N)(N)AGATCGGAAGAGCACACGTGACTCGCCAAGCTGAAG(N)(N)(N)(N)(N)(N)(N)(N)(N)(N)CGAGATAATCATCTACTGGAGGT
chr5snp86_S0_Sub0_mip1_ref	CTACTTCGTATTCATTAAGTAAAGCTTCTTG(N:25252525)(N)(N)(N)AGATCGGAAGAGCACACGTGACTCGCCAAGCTGAAG(N)(N)(N)(N)(N)(N)(N)(N)(N)(N)ATGTTAATAACAAAGAATAGGAATATCAC
chr5snp86_S0_Sub0_mip2_ref	GTTCATCAACTTTTACAACTTAGGAAAAAGAG(N:25252525)(N)(N)(N)AGATCGGAAGAGCACACGTGACTCGCCAAGCTGAAG(N)(N)(N)(N)(N)(N)(N)(N)(N)(N)GTCCCCTATTCTTAGAGTACAATTT
chr5snp96_S0_Sub0_mip0_ref	AATTTATGCTGGTTCAAGGGAAAATTAC(N:25252525)(N)(N)(N)AGATCGGAAGAGCACACGTGACTCGCCAAGCTGAAG(N)(N)(N)(N)(N)(N)(N)(N)(N)(N)TCAACTACTACACATGCAACATAT
chr5snp96_S0_Sub0_mip1_ref	TCTTCTTTATAACCAAATGTTCTCTCTCAG(N:25252525)(N)(N)(N)AGATCGGAAGAGCACACGTGACTCGCCAAGCTGAAG(N)(N)(N)(N)(N)(N)(N)(N)(N)(N)ACTTATCTCAGTATATTTATTAAAATCTCC
chr6snp100_S0_Sub0_mip0_ref	CCATAATCTGATCACTCCTTTTTGTGT(N:25252525)(N)(N)(N)AGATCGGAAGAGCACACGTGACTCGCCAAGCTGAAG(N)(N)(N)(N)(N)(N)(N)(N)(N)(N)TCTGTGATGATGGTTATTATCATAATTA
chr6snp100_S0_Sub0_mip1_ref	AAACGCTTAAATGACTATGAAAAGAATTCT(N:25252525)(N)(N)(N)AGATCGGAAGAGCACACGTGACTCGCCAAGCTGAAG(N)(N)(N)(N)(N)(N)(N)(N)(N)(N)AGAAATATGATGTATGTACAAGTAATCA
chr6snp104_S0_Sub0_mip0_ref	TTAACCATAGAAAGGATAATAAAGAAAAATTGAAA(N:25252525)(N)(N)(N)AGATCGGAAGAGCACACGTGACTCGCCAAGCTGAAG(N)(N)(N)(N)(N)(N)(N)(N)(N)(N)ACACAATTCTTGTCATTTTGTAGAG
chr6snp104_S0_Sub0_mip1_ref	GGGACGACATATTTTATACTATTCCTAGAG(N:25252525)(N)(N)(N)AGATCGGAAGAGCACACGTGACTCGCCAAGCTGAAG(N)(N)(N)(N)(N)(N)(N)(N)(N)(N)GAAAGAAAGAATCTATTTTTATTTCAAGAT
chr6snp106_S0_Sub0_mip0_ref	ATAATTTCTCCTTTCAAATTACGAAACACA(N:25252525)(N)(N)(N)AGATCGGAAGAGCACACGTGACTCGCCAAGCTGAAG(N)(N)(N)(N)(N)(N)(N)(N)(N)(N)CGCACATATAAAATATATACTTCTATATATATATA
chr6snp107_S0_Sub0_mip0_ref	AGGAACAACTCCATTATCATTTGATAGTAA(N:25252525)(N)(N)(N)AGATCGGAAGAGCACACGTGACTCGCCAAGCTGAAG(N)(N)(N)(N)(N)(N)(N)(N)(N)(N)TCAGAAGACAGAAATATTTTTATTATTATATAC
chr6snp107_S0_Sub0_mip1_ref	ATGTTAGTGATGCTTTAATAAATTCTATAAAACAT(N:25252525)(N)(N)(N)AGATCGGAAGAGCACACGTGACTCGCCAAGCTGAAG(N)(N)(N)(N)(N)(N)(N)(N)(N)(N)TTGAAAGAATTAAATATAGATGAAAATAAATTC
chr6snp107_S0_Sub0_mip2_ref	CAAGTCTCCACTTTTTCAAAATCATATACT(N:25252525)(N)(N)(N)AGATCGGAAGAGCACACGTGACTCGCCAAGCTGAAG(N)(N)(N)(N)(N)(N)(N)(N)(N)(N)TTATCAATAATATTCTTCTGTTCAATATGT
chr6snp114_S0_Sub0_mip0_ref	AGCTTTTCGCATTAACAGTTCATAAAAA(N:25252525)(N)(N)(N)AGATCGGAAGAGCACACGTGACTCGCCAAGCTGAAG(N)(N)(N)(N)(N)(N)(N)(N)(N)(N)GTATTTATATATATGACATATGCACATGC
chr6snp116_S0_Sub0_mip0_ref	GGAAATGCATTACCAATTAATTATGATCGA(N:25252525)(N)(N)(N)AGATCGGAAGAGCACACGTGACTCGCCAAGCTGAAG(N)(N)(N)(N)(N)(N)(N)(N)(N)(N)GAATGTTCATAACAATATACCATTTATTG
chr6snp12_S0_Sub0_mip0_ref	TACGTTTTATGTATTTTGCGTACTCATCA(N:25252525)(N)(N)(N)AGATCGGAAGAGCACACGTGACTCGCCAAGCTGAAG(N)(N)(N)(N)(N)(N)(N)(N)(N)(N)TTCATAATAAAAATTATAAAAATAATCAGATGA
chr6snp12_S0_Sub0_mip1_ref	AAGATAGGGCAATGCATAAAGATATTCAAC(N:25252525)(N)(N)(N)AGATCGGAAGAGCACACGTGACTCGCCAAGCTGAAG(N)(N)(N)(N)(N)(N)(N)(N)(N)(N)CAGGACATACGAAGAGGTTATAAA
chr6snp122_S0_Sub0_mip0_ref	TTTATAAATTACGTTGAGGAAGAGAATTATAGTT(N:25252525)(N)(N)(N)AGATCGGAAGAGCACACGTGACTCGCCAAGCTGAAG(N)(N)(N)(N)(N)(N)(N)(N)(N)(N)AATGAAgATGAAAATGAAGGAGAAG
chr6snp124_S0_Sub0_mip0_ref	TTAAACACATCCTATACATTTCTTTATCCTTC(N:25252525)(N)(N)(N)AGATCGGAAGAGCACACGTGACTCGCCAAGCTGAAG(N)(N)(N)(N)(N)(N)(N)(N)(N)(N)AGAGAATAAAACAATTTCAACACTGA
chr6snp125_S0_Sub0_mip0_ref	CAAAATAACATAAAGAAAAGGGAAGATGAAAA(N:25252525)(N)(N)(N)AGATCGGAAGAGCACACGTGACTCGCCAAGCTGAAG(N)(N)(N)(N)(N)(N)(N)(N)(N)(N)TCTCTTGAACGTATAAACATATATTTTG
chr6snp125_S0_Sub0_mip1_ref	AGGAAAATTCATAGGTACAAAAGGGTAC(N:25252525)(N)(N)(N)AGATCGGAAGAGCACACGTGACTCGCCAAGCTGAAG(N)(N)(N)(N)(N)(N)(N)(N)(N)(N)CGTAAACTTCCATTTTTCAAATCAA
chr6snp13_S0_Sub0_mip0_ref	AGGTTCCTTTTTATCATCCTCTTTTGAA(N:25252525)(N)(N)(N)AGATCGGAAGAGCACACGTGACTCGCCAAGCTGAAG(N)(N)(N)(N)(N)(N)(N)(N)(N)(N)AAAATATCACACAAATAGTTTTCATTTTT
chr6snp13_S0_Sub0_mip1_ref	AAAGACAACTTTAAACAAAAAGGATGATTATC(N:25252525)(N)(N)(N)AGATCGGAAGAGCACACGTGACTCGCCAAGCTGAAG(N)(N)(N)(N)(N)(N)(N)(N)(N)(N)GTACAAAAGACAAAATCTATATAAAATTAAAAA
chr6snp143_S0_Sub0_mip0_ref	CAATTTCGTTCTTTATATTTATATCATGTTGACT(N:25252525)(N)(N)(N)AGATCGGAAGAGCACACGTGACTCGCCAAGCTGAAG(N)(N)(N)(N)(N)(N)(N)(N)(N)(N)TGATTTTGATCATATTGTATATCATTAAATATA
chr6snp143_S0_Sub0_mip1_ref	AAAACATCCTTATCCTTACAAACAAACAC(N:25252525)(N)(N)(N)AGATCGGAAGAGCACACGTGACTCGCCAAGCTGAAG(N)(N)(N)(N)(N)(N)(N)(N)(N)(N)CACAATTCTGATATAAATCTTTCATCAT
chr6snp147_S0_Sub0_mip0_ref	CTTTTTATTTTCCCTTCTTTTCTTTTATTTCCTC(N:25252525)(N)(N)(N)AGATCGGAAGAGCACACGTGACTCGCCAAGCTGAAG(N)(N)(N)(N)(N)(N)(N)(N)(N)(N)CATTACATTCATTTATTACTTTATCAATATATT
chr6snp152_S0_Sub0_mip0_ref	AATAAATGACCGACTTTATTTTATTCATTTATGAA(N:25252525)(N)(N)(N)AGATCGGAAGAGCACACGTGACTCGCCAAGCTGAAG(N)(N)(N)(N)(N)(N)(N)(N)(N)(N)TCAAAGAAGAAAATTAAGAAATATAAAAGC
chr6snp152_S0_Sub0_mip1_ref	TAATGTAATTTTTAAACCTGAACTTTGTTCAC(N:25252525)(N)(N)(N)AGATCGGAAGAGCACACGTGACTCGCCAAGCTGAAG(N)(N)(N)(N)(N)(N)(N)(N)(N)(N)TTTGTTTTATTTTCtTATGCtTTAATAGG
chr6snp159_S0_Sub0_mip0_ref	CATTTTGTTTCCTATAAATATGTTTTCGCG(N:25252525)(N)(N)(N)AGATCGGAAGAGCACACGTGACTCGCCAAGCTGAAG(N)(N)(N)(N)(N)(N)(N)(N)(N)(N)ATTTGTATCTCCTATACCAGCAATAA
chr6snp159_S0_Sub0_mip1_ref	CATTATATGGAGAAAGAAGAACAAGATGC(N:25252525)(N)(N)(N)AGATCGGAAGAGCACACGTGACTCGCCAAGCTGAAG(N)(N)(N)(N)(N)(N)(N)(N)(N)(N)GACATTCCATAACGTTCTTCAGA
chr6snp159_S0_Sub0_mip2_ref	AACCGTTGTGATATTTTATTCATCTTACAAAA(N:25252525)(N)(N)(N)AGATCGGAAGAGCACACGTGACTCGCCAAGCTGAAG(N)(N)(N)(N)(N)(N)(N)(N)(N)(N)AAAATGCTTTTTCCTTACCTCGT
chr6snp159_S0_Sub0_mip3_ref	CTTTATCCAGAATAATACTCAAAAGACATTCC(N:25252525)(N)(N)(N)AGATCGGAAGAGCACACGTGACTCGCCAAGCTGAAG(N)(N)(N)(N)(N)(N)(N)(N)(N)(N)CCCAATTAAATCAATAAATAAATACATACA
chr6snp159_S0_Sub0_mip4_ref	GTTGGGTTTATATTTCATTATCATCCTTCC(N:25252525)(N)(N)(N)AGATCGGAAGAGCACACGTGACTCGCCAAGCTGAAG(N)(N)(N)(N)(N)(N)(N)(N)(N)(N)TCAAATTTAATCATCTCCATTCTTCA
chr6snp165_S0_Sub0_mip0_ref	TCATGTTGTTTTTGCATATATCTCCTGTG(N:25252525)(N)(N)(N)AGATCGGAAGAGCACACGTGACTCGCCAAGCTGAAG(N)(N)(N)(N)(N)(N)(N)(N)(N)(N)CCTTTGAATATAAATCATTAATTATATTTCTTT
chr6snp166_S0_Sub0_mip0_ref	TGTTCATGCAAAATGTTGTTCTGTTC(N:25252525)(N)(N)(N)AGATCGGAAGAGCACACGTGACTCGCCAAGCTGAAG(N)(N)(N)(N)(N)(N)(N)(N)(N)(N)GTTATGTATATGGTCAGAAATAATATCATT
chr6snp17_S0_Sub0_mip0_ref	ATAAAACATTATAATCACTTACAAAATGCTTCATA(N:25252525)(N)(N)(N)AGATCGGAAGAGCACACGTGACTCGCCAAGCTGAAG(N)(N)(N)(N)(N)(N)(N)(N)(N)(N)AAAAACAAATTAAAATATATAAAGAAAGAAATG
chr6snp180_S0_Sub0_mip0_ref	CGAATGGAATCTTTTAATATGTATAAAGAGGG(N:25252525)(N)(N)(N)AGATCGGAAGAGCACACGTGACTCGCCAAGCTGAAG(N)(N)(N)(N)(N)(N)(N)(N)(N)(N)ATTACTCAGACCTGGAAGTGTATA
chr6snp180_S0_Sub0_mip1_ref	ACATAGCTCCGTGACATATTGTATCAC(N:25252525)(N)(N)(N)AGATCGGAAGAGCACACGTGACTCGCCAAGCTGAAG(N)(N)(N)(N)(N)(N)(N)(N)(N)(N)ACAAGAATTACTCCTATGATAATTATTTAAT
chr6snp189_S0_Sub0_mip0_ref	AAGATGAAGAAAAGGAGATAAACAAGAATG(N:25252525)(N)(N)(N)AGATCGGAAGAGCACACGTGACTCGCCAAGCTGAAG(N)(N)(N)(N)(N)(N)(N)(N)(N)(N)GAGATTAACAAGACGGAAGATGAA
chr6snp2_S0_Sub0_mip0_ref	ACTTATAAAAACATATACCCCATCGCAT(N:25252525)(N)(N)(N)AGATCGGAAGAGCACACGTGACTCGCCAAGCTGAAG(N)(N)(N)(N)(N)(N)(N)(N)(N)(N)CCATTCCGAACGAATTCAGTATT
chr6snp20_S0_Sub0_mip0_ref	CCATGCCCTTATATAATTATAAAACTAATGAAATG(N:25252525)(N)(N)(N)AGATCGGAAGAGCACACGTGACTCGCCAAGCTGAAG(N)(N)(N)(N)(N)(N)(N)(N)(N)(N)AAATAAAGAACAGAATATAATTTACCAAAAA
chr6snp20_S0_Sub0_mip1_ref	CATCACAAGCATAATTATCATAAGTATTACTCT(N:25252525)(N)(N)(N)AGATCGGAAGAGCACACGTGACTCGCCAAGCTGAAG(N)(N)(N)(N)(N)(N)(N)(N)(N)(N)TTTAATTACAATTGCTTTATTTACATTAAAAT
chr6snp202_S0_Sub0_mip0_ref	TCGAAAAAGAGGAATTATGAAGAGTTAAAAG(N:25252525)(N)(N)(N)AGATCGGAAGAGCACACGTGACTCGCCAAGCTGAAG(N)(N)(N)(N)(N)(N)(N)(N)(N)(N)AATAAATGCGATACAAGGATATTATGA
chr6snp202_S0_Sub0_mip1_ref	CCCTTATTCATTTTATTTTTGTAGGTATAAAAAGT(N:25252525)(N)(N)(N)AGATCGGAAGAGCACACGTGACTCGCCAAGCTGAAG(N)(N)(N)(N)(N)(N)(N)(N)(N)(N)AAAGAAAATACAAGTTGGGAAAGC
chr6snp205_S0_Sub0_mip0_ref	CAGTGTAATTTTATTTCATCCTTGTCATAATC(N:25252525)(N)(N)(N)AGATCGGAAGAGCACACGTGACTCGCCAAGCTGAAG(N)(N)(N)(N)(N)(N)(N)(N)(N)(N)CATATGTTTTATATTAAAAGGAATCCATATTT
chr6snp206_S0_Sub0_mip0_ref	CGTCTGGAACTACAAGTAAAGTTAAAATAG(N:25252525)(N)(N)(N)AGATCGGAAGAGCACACGTGACTCGCCAAGCTGAAG(N)(N)(N)(N)(N)(N)(N)(N)(N)(N)TTACTTATTCATATATAAATAATGGAAGAAAG
chr6snp206_S0_Sub0_mip1_ref	TTTCAAATTCGTGTTTTGTGGTAAACA(N:25252525)(N)(N)(N)AGATCGGAAGAGCACACGTGACTCGCCAAGCTGAAG(N)(N)(N)(N)(N)(N)(N)(N)(N)(N)TCTTCAGCTAGCTCTTTTATATAAATAC
chr6snp206_S0_Sub0_mip2_ref	GCAATTTTCTTATAATGAATTATATGAAGAAATCG(N:25252525)(N)(N)(N)AGATCGGAAGAGCACACGTGACTCGCCAAGCTGAAG(N)(N)(N)(N)(N)(N)(N)(N)(N)(N)TTATTATATAATACGCCACATACTTTGA
chr6snp218_S0_Sub0_mip0_ref	TCAATATATTGAATGGTCACCTTGATCAT(N:25252525)(N)(N)(N)AGATCGGAAGAGCACACGTGACTCGCCAAGCTGAAG(N)(N)(N)(N)(N)(N)(N)(N)(N)(N)CTTTTCATATGTTTATAAATATATTTAAAGAAAAT
chr6snp218_S0_Sub0_mip1_ref	AAGAAATATCACTAATATGAAGAGAGGAAGAT(N:25252525)(N)(N)(N)AGATCGGAAGAGCACACGTGACTCGCCAAGCTGAAG(N)(N)(N)(N)(N)(N)(N)(N)(N)(N)TGTTCTTCTTTTGTTTGATTATATATTTTT
chr6snp219_S0_Sub0_mip0_ref	AGCGTAGTTATAGCTTATGGGGAAAT(N:25252525)(N)(N)(N)AGATCGGAAGAGCACACGTGACTCGCCAAGCTGAAG(N)(N)(N)(N)(N)(N)(N)(N)(N)(N)TGTGGAACCGGGTAATTATATATATATA
chr6snp219_S0_Sub0_mip1_ref	GCTTTATATGTAGATTTCATAACAGTGACATC(N:25252525)(N)(N)(N)AGATCGGAAGAGCACACGTGACTCGCCAAGCTGAAG(N)(N)(N)(N)(N)(N)(N)(N)(N)(N)CCTAAGTTTCCTAAAGTATAGGAGAA
chr6snp222_S0_Sub0_mip0_ref	GTTTCCCATATAGTAAATAATGATGTATGTTCT(N:25252525)(N)(N)(N)AGATCGGAAGAGCACACGTGACTCGCCAAGCTGAAG(N)(N)(N)(N)(N)(N)(N)(N)(N)(N)CAAATACTTATATGATAAAAAGAAGACATC
chr6snp222_S0_Sub0_mip1_ref	AAAACGGTTGTTGTACCCTATGCA(N:25252525)(N)(N)(N)AGATCGGAAGAGCACACGTGACTCGCCAAGCTGAAG(N)(N)(N)(N)(N)(N)(N)(N)(N)(N)CATCTCCATTATTATACGATATATCTTTATATA
chr6snp224_S0_Sub0_mip0_ref	GCTTGTTTGTTTTTCTTGTTCATTATATTTATC(N:25252525)(N)(N)(N)AGATCGGAAGAGCACACGTGACTCGCCAAGCTGAAG(N)(N)(N)(N)(N)(N)(N)(N)(N)(N)CTATAATATATTTTATTTTCTTCTTGTTCATTT
chr6snp224_S0_Sub0_mip1_ref	TTATTTTACCCTCACCACAAACCACC(N:25252525)(N)(N)(N)AGATCGGAAGAGCACACGTGACTCGCCAAGCTGAAG(N)(N)(N)(N)(N)(N)(N)(N)(N)(N)GGAAAATATAATTAAAACCAATTCATTTATAA
chr6snp225_S0_Sub0_mip0_ref	TGACAAAGATAAATGATAAAAATTGGATTGATC(N:25252525)(N)(N)(N)AGATCGGAAGAGCACACGTGACTCGCCAAGCTGAAG(N)(N)(N)(N)(N)(N)(N)(N)(N)(N)AAAAAGAAGAAGTTTTATTCTGTTCAT
chr6snp230_S0_Sub0_mip0_ref	ATACTGTTTCGTCTATTATGGCTGTTG(N:25252525)(N)(N)(N)AGATCGGAAGAGCACACGTGACTCGCCAAGCTGAAG(N)(N)(N)(N)(N)(N)(N)(N)(N)(N)CATTGTTCTTTATCTTTTTCGACAATA
chr6snp230_S0_Sub0_mip1_ref	ACAACTCATTATGAAAGGAAGATATTATGCC(N:25252525)(N)(N)(N)AGATCGGAAGAGCACACGTGACTCGCCAAGCTGAAG(N)(N)(N)(N)(N)(N)(N)(N)(N)(N)AATAGTGGGGATCAATTACAACAT
chr6snp232_S0_Sub0_mip0_ref	CAGAAGAAAAGTTTACAAATGATCCTACAT(N:25252525)(N)(N)(N)AGATCGGAAGAGCACACGTGACTCGCCAAGCTGAAG(N)(N)(N)(N)(N)(N)(N)(N)(N)(N)GTAGTGATCAAACATTTACTAGTAAAAA
chr6snp235_S0_Sub0_mip0_ref	GGTTACAATATGTTATGTTTGTGTAAGCA(N:25252525)(N)(N)(N)AGATCGGAAGAGCACACGTGACTCGCCAAGCTGAAG(N)(N)(N)(N)(N)(N)(N)(N)(N)(N)CGCGAAACATTATTTATAACATCAC
chr6snp236_S0_Sub0_mip0_ref	GTGTGTAGTATGTCTTAATGATCCTCTG(N:25252525)(N)(N)(N)AGATCGGAAGAGCACACGTGACTCGCCAAGCTGAAG(N)(N)(N)(N)(N)(N)(N)(N)(N)(N)GTTCGGATTTTACACTATATATGAATC
chr6snp239_S0_Sub0_mip0_ref	GAAAATGTAGTTGACCCATCCAATGTC(N:25252525)(N)(N)(N)AGATCGGAAGAGCACACGTGACTCGCCAAGCTGAAG(N)(N)(N)(N)(N)(N)(N)(N)(N)(N)AATAATGTGTTTTATATATTATGCTTCTATTAT
chr6snp241_S0_Sub0_mip0_ref	TTATTTCTCGGAAATGTATTATGACCCG(N:25252525)(N)(N)(N)AGATCGGAAGAGCACACGTGACTCGCCAAGCTGAAG(N)(N)(N)(N)(N)(N)(N)(N)(N)(N)CCACTAATTAGTACCTTAAATAATCAGA
chr6snp244_S0_Sub0_mip0_ref	GTAATATTAGTTTACTTATGAACCCATTAGGAA(N:25252525)(N)(N)(N)AGATCGGAAGAGCACACGTGACTCGCCAAGCTGAAG(N)(N)(N)(N)(N)(N)(N)(N)(N)(N)CGTGAGAATATCAACATATTAAATAATAAG
chr6snp250_S0_Sub0_mip0_ref	ACCACGCTCAATGATTATATATATCCATG(N:25252525)(N)(N)(N)AGATCGGAAGAGCACACGTGACTCGCCAAGCTGAAG(N)(N)(N)(N)(N)(N)(N)(N)(N)(N)ATCATGAATATGTGTATTTATTTATTTATTTTT
chr6snp262_S0_Sub0_mip0_ref	TGCCTTTCTTTAATGTATGTTGATGAGA(N:25252525)(N)(N)(N)AGATCGGAAGAGCACACGTGACTCGCCAAGCTGAAG(N)(N)(N)(N)(N)(N)(N)(N)(N)(N)ATGTATATATAAATGAATAAATATATAGACACATA
chr6snp263_S0_Sub0_mip0_ref	AAAGTTCTGCAATAAAATAAGGTCATTGAA(N:25252525)(N)(N)(N)AGATCGGAAGAGCACACGTGACTCGCCAAGCTGAAG(N)(N)(N)(N)(N)(N)(N)(N)(N)(N)AAGGTTGTATTAATGTAAATATGTATATGT
chr6snp263_S0_Sub0_mip1_ref	TTCTTTTGAAGGAACATAACCCTGAGT(N:25252525)(N)(N)(N)AGATCGGAAGAGCACACGTGACTCGCCAAGCTGAAG(N)(N)(N)(N)(N)(N)(N)(N)(N)(N)CACCTACAGCACATAAATTATAAATAAA
chr6snp268_S0_Sub0_mip0_ref	CATGATTTTAATGTTTCTTCTCATATATATACACC(N:25252525)(N)(N)(N)AGATCGGAAGAGCACACGTGACTCGCCAAGCTGAAG(N)(N)(N)(N)(N)(N)(N)(N)(N)(N)TCTTAAATATATTTCAGATAATATACCTCTTT
chr6snp271_S0_Sub0_mip0_ref	TCAAACTGGGAACAAATATTTAAATGGTTAC(N:25252525)(N)(N)(N)AGATCGGAAGAGCACACGTGACTCGCCAAGCTGAAG(N)(N)(N)(N)(N)(N)(N)(N)(N)(N)AAAAATATATCATATATTGACAAGGCAT
chr6snp271_S0_Sub0_mip1_ref	TGTTTTTATTACGAGGATAATATCTCATATTTTGA(N:25252525)(N)(N)(N)AGATCGGAAGAGCACACGTGACTCGCCAAGCTGAAG(N)(N)(N)(N)(N)(N)(N)(N)(N)(N)ATGACACCAAACAAATCAATTAACTA
chr6snp271_S0_Sub0_mip2_ref	TGAATTACATAATAATAGTCCATTTTTGATATGCT(N:25252525)(N)(N)(N)AGATCGGAAGAGCACACGTGACTCGCCAAGCTGAAG(N)(N)(N)(N)(N)(N)(N)(N)(N)(N)CAGCTGTTGTTTCATTTCATCATA
chr6snp279_S0_Sub0_mip0_ref	ATAACGATACCACCTGTTTCTGTTTG(N:25252525)(N)(N)(N)AGATCGGAAGAGCACACGTGACTCGCCAAGCTGAAG(N)(N)(N)(N)(N)(N)(N)(N)(N)(N)GCCATGGGCTCTTTATACATAATA
chr6snp279_S0_Sub0_mip1_ref	GTGCTAGTTTACCATTCTTAGGTGTTC(N:25252525)(N)(N)(N)AGATCGGAAGAGCACACGTGACTCGCCAAGCTGAAG(N)(N)(N)(N)(N)(N)(N)(N)(N)(N)GAACCAATCAATCCAGAAACATG
chr6snp279_S0_Sub0_mip2_ref	GTATCCATTCATCTCCATATTTCATTAATGC(N:25252525)(N)(N)(N)AGATCGGAAGAGCACACGTGACTCGCCAAGCTGAAG(N)(N)(N)(N)(N)(N)(N)(N)(N)(N)TTCTGTTTGCCAATATGTATCTACT
chr6snp287_S0_Sub0_mip0_ref	TTGATTGGCACAAGTAGTATATTCCAAATC(N:25252525)(N)(N)(N)AGATCGGAAGAGCACACGTGACTCGCCAAGCTGAAG(N)(N)(N)(N)(N)(N)(N)(N)(N)(N)GAATACATAACTTAAGAAAGAGTAGTAATT
chr6snp287_S0_Sub0_mip1_ref	CAGAGGGAAAATGCAAAAAGTAAAATGC(N:25252525)(N)(N)(N)AGATCGGAAGAGCACACGTGACTCGCCAAGCTGAAG(N)(N)(N)(N)(N)(N)(N)(N)(N)(N)ACTCAGTTGAATATAACTATGGAAGA
chr6snp288_S0_Sub0_mip0_ref	GACATCTGCATTTAGTATTTTATATACAGTGGT(N:25252525)(N)(N)(N)AGATCGGAAGAGCACACGTGACTCGCCAAGCTGAAG(N)(N)(N)(N)(N)(N)(N)(N)(N)(N)CAAAAACAAATTCAATTTTATTTATTTTTGTTA
chr6snp291_S0_Sub0_mip0_ref	ACGAAGTTACATTTATTATAAATTTGTTCTTTTGA(N:25252525)(N)(N)(N)AGATCGGAAGAGCACACGTGACTCGCCAAGCTGAAG(N)(N)(N)(N)(N)(N)(N)(N)(N)(N)TTAATAGATTAAATATTTAAATGGTAAATATTGAA
chr6snp296_S0_Sub0_mip0_ref	TGTGTTAATGTTGTGCATAAATGTTTGA(N:25252525)(N)(N)(N)AGATCGGAAGAGCACACGTGACTCGCCAAGCTGAAG(N)(N)(N)(N)(N)(N)(N)(N)(N)(N)ATATATGTACATACTTTTTACGTTCAATAT
chr6snp300_S0_Sub0_mip0_ref	GAGAGTTTTCTTATGGAACATTTTATTTTATTTGT(N:25252525)(N)(N)(N)AGATCGGAAGAGCACACGTGACTCGCCAAGCTGAAG(N)(N)(N)(N)(N)(N)(N)(N)(N)(N)GTTATATGCATATTTTCGTACAATATTTT
chr6snp300_S0_Sub0_mip1_ref	TCATTTATTTATAGGCTTATAAATTTTTGCGG(N:25252525)(N)(N)(N)AGATCGGAAGAGCACACGTGACTCGCCAAGCTGAAG(N)(N)(N)(N)(N)(N)(N)(N)(N)(N)CAGTTATGAAGTATTTTACATATAAGGG
chr6snp301_S0_Sub0_mip0_ref	GTCATAAGTGTTAAATATATTCACACACACA(N:25252525)(N)(N)(N)AGATCGGAAGAGCACACGTGACTCGCCAAGCTGAAG(N)(N)(N)(N)(N)(N)(N)(N)(N)(N)ATCGAATGTTATAGGTATAGGAGGA
chr6snp301_S0_Sub0_mip1_ref	TAACCTTGCATGCAATTAGAGCACA(N:25252525)(N)(N)(N)AGATCGGAAGAGCACACGTGACTCGCCAAGCTGAAG(N)(N)(N)(N)(N)(N)(N)(N)(N)(N)CATATACATGTGTATGGACTACTTTTT
chr6snp302_S0_Sub0_mip0_ref	ACAAAACCAAATGACAATCCAAAATCTAT(N:25252525)(N)(N)(N)AGATCGGAAGAGCACACGTGACTCGCCAAGCTGAAG(N)(N)(N)(N)(N)(N)(N)(N)(N)(N)TAATAGACATATTAATATTACTAGGAATACATT
chr6snp302_S0_Sub0_mip1_ref	TATGTATTTAATTTCCCGACCTTATTCACA(N:25252525)(N)(N)(N)AGATCGGAAGAGCACACGTGACTCGCCAAGCTGAAG(N)(N)(N)(N)(N)(N)(N)(N)(N)(N)AAAAGATAGGAAATAAATATTATAAAACCATT
chr6snp305_S0_Sub0_mip0_ref	ACATATAGTTTTCGTACCACAAGGATTT(N:25252525)(N)(N)(N)AGATCGGAAGAGCACACGTGACTCGCCAAGCTGAAG(N)(N)(N)(N)(N)(N)(N)(N)(N)(N)AGCATACAACAAATAGAACATTTATATATA
chr6snp305_S0_Sub0_mip1_ref	ATCATTGTAGTAACATGGATAGGAATAATTTC(N:25252525)(N)(N)(N)AGATCGGAAGAGCACACGTGACTCGCCAAGCTGAAG(N)(N)(N)(N)(N)(N)(N)(N)(N)(N)GGATGAATAAAATATCATTATATAATAACTTATTT
chr6snp31_S0_Sub0_mip0_ref	GCTTTTGTTGATTGGTTTAATAGTGGTAC(N:25252525)(N)(N)(N)AGATCGGAAGAGCACACGTGACTCGCCAAGCTGAAG(N)(N)(N)(N)(N)(N)(N)(N)(N)(N)GTAAGAAACATTTTAATATTTTACAGAAAAAG
chr6snp31_S0_Sub0_mip1_ref	AAAAATTATTATTTTCTTGGTTATCATTTCCTACT(N:25252525)(N)(N)(N)AGATCGGAAGAGCACACGTGACTCGCCAAGCTGAAG(N)(N)(N)(N)(N)(N)(N)(N)(N)(N)GTTCACAATATATGTTCATGTGTCC
chr6snp318_S0_Sub0_mip0_ref	AGAAGAGATTATACAAATATCTGTCCTTTAGG(N:25252525)(N)(N)(N)AGATCGGAAGAGCACACGTGACTCGCCAAGCTGAAG(N)(N)(N)(N)(N)(N)(N)(N)(N)(N)GGTTGGATAAAAATACAAGATATTATTAATA
chr6snp319_S0_Sub0_mip0_ref	AAAAAGGATTCAAAAGTAAAATGTTAGAGTAAC(N:25252525)(N)(N)(N)AGATCGGAAGAGCACACGTGACTCGCCAAGCTGAAG(N)(N)(N)(N)(N)(N)(N)(N)(N)(N)CAAATGTTTTATAAACAATTGAACTTGG
chr6snp322_S0_Sub0_mip0_ref	ACGAAGAGGAGAATTAAGAATTATTCAAAGA(N:25252525)(N)(N)(N)AGATCGGAAGAGCACACGTGACTCGCCAAGCTGAAG(N)(N)(N)(N)(N)(N)(N)(N)(N)(N)CCATGGCATGGTATGTTTTTAC
chr6snp322_S0_Sub0_mip1_ref	ACATTCATAATCATCAGTATGTTCATTATACAC(N:25252525)(N)(N)(N)AGATCGGAAGAGCACACGTGACTCGCCAAGCTGAAG(N)(N)(N)(N)(N)(N)(N)(N)(N)(N)CCTTTAAGTTCACTTATTTTATATTTATTATTAA
chr6snp322_S0_Sub0_mip2_ref	TTTTGAATTAGATGGACCATGGCATG(N:25252525)(N)(N)(N)AGATCGGAAGAGCACACGTGACTCGCCAAGCTGAAG(N)(N)(N)(N)(N)(N)(N)(N)(N)(N)TAGATTTCGAATTCCCAACGAATA
chr6snp322_S0_Sub0_mip3_ref	TCCAAAATATATACATCATACATTTCTGGGA(N:25252525)(N)(N)(N)AGATCGGAAGAGCACACGTGACTCGCCAAGCTGAAG(N)(N)(N)(N)(N)(N)(N)(N)(N)(N)CATTTGTCCATTTCTTATGCATTTC
chr6snp325_S0_Sub0_mip0_ref	CTTCTTTCTCTCCTTTATTAATCCATGCT(N:25252525)(N)(N)(N)AGATCGGAAGAGCACACGTGACTCGCCAAGCTGAAG(N)(N)(N)(N)(N)(N)(N)(N)(N)(N)TTGATATATTTCTTGTACCCTTGGA
chr6snp326_S0_Sub0_mip0_ref	ACTTTGCATCCCTCTTAAAAATGAACT(N:25252525)(N)(N)(N)AGATCGGAAGAGCACACGTGACTCGCCAAGCTGAAG(N)(N)(N)(N)(N)(N)(N)(N)(N)(N)ACTTTGGTATTATATTAATACATAATTTTATCT
chr6snp326_S0_Sub0_mip1_ref	ATACAAGCCTATTATATACAACATTACTTTGG(N:25252525)(N)(N)(N)AGATCGGAAGAGCACACGTGACTCGCCAAGCTGAAG(N)(N)(N)(N)(N)(N)(N)(N)(N)(N)CAGTTAATTTTAAAAGATGTTTATAAAACTG
chr6snp335_S0_Sub0_mip0_ref	GTAAATTTCAACATGTAAGAGTAAAAACAAAAC(N:25252525)(N)(N)(N)AGATCGGAAGAGCACACGTGACTCGCCAAGCTGAAG(N)(N)(N)(N)(N)(N)(N)(N)(N)(N)GGTTATGAGTTTATAATTTTAAGGTTCTAT
chr6snp335_S0_Sub0_mip1_ref	GGTTGAACCTTTTACATTATAATGGTTATGAG(N:25252525)(N)(N)(N)AGATCGGAAGAGCACACGTGACTCGCCAAGCTGAAG(N)(N)(N)(N)(N)(N)(N)(N)(N)(N)ATCTTTCTATAAACCTTTGTTTCAAATAT
chr6snp338_S0_Sub0_mip0_ref	ATGTTCTCTTATTTCAAATAATGTGTGTAAAAA(N:25252525)(N)(N)(N)AGATCGGAAGAGCACACGTGACTCGCCAAGCTGAAG(N)(N)(N)(N)(N)(N)(N)(N)(N)(N)TCTCATAATTTTTATAATATTATAAATGTGAAC
chr6snp338_S0_Sub0_mip1_ref	GCAACCGTTTAATATATAAAGACATAATGTTC(N:25252525)(N)(N)(N)AGATCGGAAGAGCACACGTGACTCGCCAAGCTGAAG(N)(N)(N)(N)(N)(N)(N)(N)(N)(N)CCAAATTTTACTACAAATAACCCCA
chr6snp338_S0_Sub0_mip2_ref	ATATATTAAAAAGTTCTATATGCAAGATACACCA(N:25252525)(N)(N)(N)AGATCGGAAGAGCACACGTGACTCGCCAAGCTGAAG(N)(N)(N)(N)(N)(N)(N)(N)(N)(N)AAACCTATGGACATTATATATTCCCA
chr6snp338_S0_Sub0_mip3_ref	CTATTTTTAATATTTTCGTTTTGTGCATTGTTT(N:25252525)(N)(N)(N)AGATCGGAAGAGCACACGTGACTCGCCAAGCTGAAG(N)(N)(N)(N)(N)(N)(N)(N)(N)(N)TTTTTGTTCATTAGAATGATTTAAGATATTA
chr6snp348_S0_Sub0_mip0_ref	TATTGAAGACTTAAATTTGAAGGATGAATTCC(N:25252525)(N)(N)(N)AGATCGGAAGAGCACACGTGACTCGCCAAGCTGAAG(N)(N)(N)(N)(N)(N)(N)(N)(N)(N)CTGTATTATTTTCTTTAAATATTAATAACTCC
chr6snp348_S0_Sub0_mip1_ref	AATTTCTCTAAAAATAACTCCTCACTTGTAC(N:25252525)(N)(N)(N)AGATCGGAAGAGCACACGTGACTCGCCAAGCTGAAG(N)(N)(N)(N)(N)(N)(N)(N)(N)(N)CCAAATCATTTACAAATCCATCAAAT
chr6snp35_S0_Sub0_mip0_ref	CTTCTTTCCCACAATGTTCATGTCTC(N:25252525)(N)(N)(N)AGATCGGAAGAGCACACGTGACTCGCCAAGCTGAAG(N)(N)(N)(N)(N)(N)(N)(N)(N)(N)TCGTTTCTTTTATTTTCTTTATTCTCC
chr6snp35_S0_Sub0_mip1_ref	AAGAAGAAGAAGACGAATGGTGATGG(N:25252525)(N)(N)(N)AGATCGGAAGAGCACACGTGACTCGCCAAGCTGAAG(N)(N)(N)(N)(N)(N)(N)(N)(N)(N)GTTAATAGTTTGAAGAATAGGGATATAAC
chr6snp352_S0_Sub0_mip0_ref	TCTCTCTTTAATTTATATAATAAATTAGCCTGTCT(N:25252525)(N)(N)(N)AGATCGGAAGAGCACACGTGACTCGCCAAGCTGAAG(N)(N)(N)(N)(N)(N)(N)(N)(N)(N)CAATTCATATATTTTAATTTAGATTTATTATCATT
chr6snp352_S0_Sub0_mip1_ref	TTCTTATATTTCTAGTGTACCCGGAGG(N:25252525)(N)(N)(N)AGATCGGAAGAGCACACGTGACTCGCCAAGCTGAAG(N)(N)(N)(N)(N)(N)(N)(N)(N)(N)GGAGAATGAGAATATGTAATAACAAAAT
chr6snp359_S0_Sub0_mip0_ref	GAAAAACAAAGATACTGTTTCTTTTCGCT(N:25252525)(N)(N)(N)AGATCGGAAGAGCACACGTGACTCGCCAAGCTGAAG(N)(N)(N)(N)(N)(N)(N)(N)(N)(N)ATTTTATGTATTTCTAAACAAATTATTTATTGT
chr6snp359_S0_Sub0_mip1_ref	ATTTGTTTGTTTTATTCATGTGTTATTTAATCATT(N:25252525)(N)(N)(N)AGATCGGAAGAGCACACGTGACTCGCCAAGCTGAAG(N)(N)(N)(N)(N)(N)(N)(N)(N)(N)ATAGTATATTTACTTATGTTTCTTTTAACATAT
chr6snp359_S0_Sub0_mip2_ref	ACGTGTATTGAATAAGAGAATAGAATTCAAAA(N:25252525)(N)(N)(N)AGATCGGAAGAGCACACGTGACTCGCCAAGCTGAAG(N)(N)(N)(N)(N)(N)(N)(N)(N)(N)GACAAATAATTACAACTTAATTTCATTTTTC
chr6snp359_S0_Sub0_mip3_ref	GAAGAATTACGAAAAATTGAAGATGTATGTG(N:25252525)(N)(N)(N)AGATCGGAAGAGCACACGTGACTCGCCAAGCTGAAG(N)(N)(N)(N)(N)(N)(N)(N)(N)(N)ACCTTGGATATATGAATTTATAAATTATTTATC
chr6snp389_S0_Sub0_mip0_ref	TGCTTATATCCAAATGACGTATTTTCTTTT(N:25252525)(N)(N)(N)AGATCGGAAGAGCACACGTGACTCGCCAAGCTGAAG(N)(N)(N)(N)(N)(N)(N)(N)(N)(N)TTATTCAATTTTTATCGGCTGTTTTT
chr6snp389_S0_Sub0_mip1_ref	GTCATTCAAAATAAGGATATTTCAAATGGAAG(N:25252525)(N)(N)(N)AGATCGGAAGAGCACACGTGACTCGCCAAGCTGAAG(N)(N)(N)(N)(N)(N)(N)(N)(N)(N)GGTTCTTATAGTTTTATATACATATTATTGTTA
chr6snp54_S0_Sub0_mip0_ref	TATGACGAACAATTTTATGAAGATGATGATC(N:25252525)(N)(N)(N)AGATCGGAAGAGCACACGTGACTCGCCAAGCTGAAG(N)(N)(N)(N)(N)(N)(N)(N)(N)(N)AGATTGTTATTCAAGCGATCAAAC
chr6snp54_S0_Sub0_mip1_ref	TTAGGCTAACCTTTTGATGTGGTGA(N:25252525)(N)(N)(N)AGATCGGAAGAGCACACGTGACTCGCCAAGCTGAAG(N)(N)(N)(N)(N)(N)(N)(N)(N)(N)TGAAATATTTCATCATAATATCCATCATTA
chr6snp58_S0_Sub0_mip0_ref	TTTTATGTTCCTTTATATTAACACAAGAACGA(N:25252525)(N)(N)(N)AGATCGGAAGAGCACACGTGACTCGCCAAGCTGAAG(N)(N)(N)(N)(N)(N)(N)(N)(N)(N)CAAAAGCTATAACATTCACCACATT
chr6snp584_S0_Sub0_mip0_ref	CAAAAGCAATAATAATAATAATTGTGGTAGTAGTG(N:25252525)(N)(N)(N)AGATCGGAAGAGCACACGTGACTCGCCAAGCTGAAG(N)(N)(N)(N)(N)(N)(N)(N)(N)(N)AAAAAGAAGCACCCAACAATAAT
chr6snp69_S0_Sub0_mip0_ref	GCTCATTAAAATTAAATGGGATACCCGA(N:25252525)(N)(N)(N)AGATCGGAAGAGCACACGTGACTCGCCAAGCTGAAG(N)(N)(N)(N)(N)(N)(N)(N)(N)(N)ATTTATTTATTTATATACATATGCACAAAATTT
chr6snp74_S0_Sub0_mip0_ref	AAGCTGCTCCTCTTTACTTATTTGATG(N:25252525)(N)(N)(N)AGATCGGAAGAGCACACGTGACTCGCCAAGCTGAAG(N)(N)(N)(N)(N)(N)(N)(N)(N)(N)AAAAGGGTATATAACAATACATACATGT
chr6snp8_S0_Sub0_mip0_ref	TTCATCTTTTATGTTGTCCATATGATTTCC(N:25252525)(N)(N)(N)AGATCGGAAGAGCACACGTGACTCGCCAAGCTGAAG(N)(N)(N)(N)(N)(N)(N)(N)(N)(N)GTTTGTACAAAATGATTTATTATATCAATG
chr6snp8_S0_Sub0_mip1_ref	TCAATTTTTCAAATAGACGGGAATTTTACC(N:25252525)(N)(N)(N)AGATCGGAAGAGCACACGTGACTCGCCAAGCTGAAG(N)(N)(N)(N)(N)(N)(N)(N)(N)(N)GGTGATGAAGGTGTTACATAAGAA
chr6snp85_S0_Sub0_mip0_ref	TGTGAACAATAATAATGTGAATATGCCAC(N:25252525)(N)(N)(N)AGATCGGAAGAGCACACGTGACTCGCCAAGCTGAAG(N)(N)(N)(N)(N)(N)(N)(N)(N)(N)GAACTCTAATAATAATATGAATCAAGCG
chr6snp88_S0_Sub0_mip0_ref	TTTTTCATATCATCAGGTAAATCTATCCCTT(N:25252525)(N)(N)(N)AGATCGGAAGAGCACACGTGACTCGCCAAGCTGAAG(N)(N)(N)(N)(N)(N)(N)(N)(N)(N)GTTGATTCTTATCATAAAGGTAATTATTATT
chr6snp88_S0_Sub0_mip1_ref	AAGAAAAGGAAATAAATGTTTTGATGATAAAAATT(N:25252525)(N)(N)(N)AGATCGGAAGAGCACACGTGACTCGCCAAGCTGAAG(N)(N)(N)(N)(N)(N)(N)(N)(N)(N)AATATGAGGAGTGGTGATAATTATGA
chr6snp90_S0_Sub0_mip0_ref	CACCCATTTGTACAAAGAAAGGAAAAAT(N:25252525)(N)(N)(N)AGATCGGAAGAGCACACGTGACTCGCCAAGCTGAAG(N)(N)(N)(N)(N)(N)(N)(N)(N)(N)ATTATGAGGAGGATGACGATGAT
chr6snp92_S0_Sub0_mip0_ref	CAGGTGTTACGGTTTCTTTATCTTTAAATTC(N:25252525)(N)(N)(N)AGATCGGAAGAGCACACGTGACTCGCCAAGCTGAAG(N)(N)(N)(N)(N)(N)(N)(N)(N)(N)TTTTTATGTATGTATTATATTAATGTTGTGT
chr6snp92_S0_Sub0_mip1_ref	TCATTCATGCATCGAAGGTACAAATG(N:25252525)(N)(N)(N)AGATCGGAAGAGCACACGTGACTCGCCAAGCTGAAG(N)(N)(N)(N)(N)(N)(N)(N)(N)(N)GTACAGGATAATATTGATCATATACATGA
chr6snp98_S0_Sub0_mip0_ref	TAAATCTTTCAAATATGTTTTATTCCTTAATGTGA(N:25252525)(N)(N)(N)AGATCGGAAGAGCACACGTGACTCGCCAAGCTGAAG(N)(N)(N)(N)(N)(N)(N)(N)(N)(N)TTTTTCCCTATATAAATAGCTGTACATT
chr6snp98_S0_Sub0_mip1_ref	AAACCTGAACATGTGCATATATACAACT(N:25252525)(N)(N)(N)AGATCGGAAGAGCACACGTGACTCGCCAAGCTGAAG(N)(N)(N)(N)(N)(N)(N)(N)(N)(N)ACAAATTATATAATATATCTCTTTATGTATATGAA
chr6snp99_S0_Sub0_mip0_ref	CCACATGTCATGATTATATTTAAAAGATATGC(N:25252525)(N)(N)(N)AGATCGGAAGAGCACACGTGACTCGCCAAGCTGAAG(N)(N)(N)(N)(N)(N)(N)(N)(N)(N)TTCTTAAATATAAGACACAAAAAGGTTC
chr7snp1219_S0_Sub0_mip0_ref	CGCAGTGTATACTGTTTTATATAATACACATAAA(N:25252525)(N)(N)(N)AGATCGGAAGAGCACACGTGACTCGCCAAGCTGAAG(N)(N)(N)(N)(N)(N)(N)(N)(N)(N)TGTTTTAATTATTTTGAAACTTTCATATAAC
chr7snp164_S0_Sub0_mip0_ref	TGATCCTTTTAAAAAGGATATGGTTAAACC(N:25252525)(N)(N)(N)AGATCGGAAGAGCACACGTGACTCGCCAAGCTGAAG(N)(N)(N)(N)(N)(N)(N)(N)(N)(N)ACAACTCCAAAATATCCATTCGT
chr7snp164_S0_Sub0_mip1_ref	CTTCATATTCTACAACTTCCTCTTTTTCTTTC(N:25252525)(N)(N)(N)AGATCGGAAGAGCACACGTGACTCGCCAAGCTGAAG(N)(N)(N)(N)(N)(N)(N)(N)(N)(N)CAACTTCAATTATTTCATATTCTATTTCTT
chr7snp164_S0_Sub0_mip2_ref	AGTGGAATATGTAGAAATTGAAGTAGACG(N:25252525)(N)(N)(N)AGATCGGAAGAGCACACGTGACTCGCCAAGCTGAAG(N)(N)(N)(N)(N)(N)(N)(N)(N)(N)GTAACATAACAGGAACGAAGGAA
chr7snp172_S0_Sub0_mip0_ref	AGAAGAATTGTCACCGACACAAGT(N:25252525)(N)(N)(N)AGATCGGAAGAGCACACGTGACTCGCCAAGCTGAAG(N)(N)(N)(N)(N)(N)(N)(N)(N)(N)ACATATAAATACAAATAAACACACATATATATA
chr7snp172_S0_Sub0_mip1_ref	GTTTCATGTTATCATTACGTACAATTCATGA(N:25252525)(N)(N)(N)AGATCGGAAGAGCACACGTGACTCGCCAAGCTGAAG(N)(N)(N)(N)(N)(N)(N)(N)(N)(N)CTTCAACTTACTAGTTTACATTTAATTAAT
chr7snp172_S0_Sub0_mip2_ref	AAATCATGTGAAAGAATAATAATAGAAAAGGAAAA(N:25252525)(N)(N)(N)AGATCGGAAGAGCACACGTGACTCGCCAAGCTGAAG(N)(N)(N)(N)(N)(N)(N)(N)(N)(N)TAGTTGTTTATATGAAGGAAGTAAATAAAA
chr7snp188_S0_Sub0_mip0_ref	AAGACCTCCCTTAAGAAACAAAATAGAAT(N:25252525)(N)(N)(N)AGATCGGAAGAGCACACGTGACTCGCCAAGCTGAAG(N)(N)(N)(N)(N)(N)(N)(N)(N)(N)ACATTTATGTATTCATTTAACTTTGTGT
chr7snp188_S0_Sub0_mip1_ref	GTTTGAATATTTGTTTCTAGTATGAGTTAAAGG(N:25252525)(N)(N)(N)AGATCGGAAGAGCACACGTGACTCGCCAAGCTGAAG(N)(N)(N)(N)(N)(N)(N)(N)(N)(N)AGAATTATATGTAGGTCTATTAATTGTTTG
chr7snp188_S0_Sub0_mip2_ref	ATGTACTACAAGGTTACAAGGAAAACC(N:25252525)(N)(N)(N)AGATCGGAAGAGCACACGTGACTCGCCAAGCTGAAG(N)(N)(N)(N)(N)(N)(N)(N)(N)(N)CTATCTCGAAAAGAAATGAACAAGT
chr7snp188_S0_Sub0_mip3_ref	TCATTTGGTGATTTAGGATTATATAAACTAGAAT(N:25252525)(N)(N)(N)AGATCGGAAGAGCACACGTGACTCGCCAAGCTGAAG(N)(N)(N)(N)(N)(N)(N)(N)(N)(N)CTTTAAATTTATCTTTAATATCTTCTCGAAG
chr7snp188_S0_Sub0_mip4_ref	TTGACGATTTGGATCACTTCTATTAACA(N:25252525)(N)(N)(N)AGATCGGAAGAGCACACGTGACTCGCCAAGCTGAAG(N)(N)(N)(N)(N)(N)(N)(N)(N)(N)CTGTATCGTATACTATATGTTTTGCTC
chr7snp223_S0_Sub0_mip0_ref	TACCCTAATCTTTTCTGACATCAATATAAACAC(N:25252525)(N)(N)(N)AGATCGGAAGAGCACACGTGACTCGCCAAGCTGAAG(N)(N)(N)(N)(N)(N)(N)(N)(N)(N)AAAAATGTATATCAGGATATTTCTTAATATAAT
chr7snp223_S0_Sub0_mip1_ref	GAGGATGCAAGAAATTAATCGAAAGATAAA(N:25252525)(N)(N)(N)AGATCGGAAGAGCACACGTGACTCGCCAAGCTGAAG(N)(N)(N)(N)(N)(N)(N)(N)(N)(N)TGTGTGTATTGGTAAGTAAATTATTTTT
chr7snp234_S0_Sub0_mip0_ref	ATATCCCACCTTATGGTTGTTATTAAACA(N:25252525)(N)(N)(N)AGATCGGAAGAGCACACGTGACTCGCCAAGCTGAAG(N)(N)(N)(N)(N)(N)(N)(N)(N)(N)GAATAATGAAAAGGAGAATATAAATAAGGA
chr7snp234_S0_Sub0_mip1_ref	TTTTTATGTATAACTTTTTAAATACGGTGGATATT(N:25252525)(N)(N)(N)AGATCGGAAGAGCACACGTGACTCGCCAAGCTGAAG(N)(N)(N)(N)(N)(N)(N)(N)(N)(N)AAAAAGATAATTATGGAAAGGTTAAGTG
chr7snp234_S0_Sub0_mip2_ref	CCTGTGTTAATTAACCTAATTATGGATATCAG(N:25252525)(N)(N)(N)AGATCGGAAGAGCACACGTGACTCGCCAAGCTGAAG(N)(N)(N)(N)(N)(N)(N)(N)(N)(N)CGTTTTATATTATATATTCAAGATGAGAAAT
chr7snp234_S0_Sub0_mip3_ref	TTCTCATTCTTTTGTACAACATATCTATTATCTT(N:25252525)(N)(N)(N)AGATCGGAAGAGCACACGTGACTCGCCAAGCTGAAG(N)(N)(N)(N)(N)(N)(N)(N)(N)(N)TATATTACTACTACTACGAAGATTTTCTT
chr7snp238_S0_Sub0_mip0_ref	CTTCAAACACATTTGCGTAAGTTGC(N:25252525)(N)(N)(N)AGATCGGAAGAGCACACGTGACTCGCCAAGCTGAAG(N)(N)(N)(N)(N)(N)(N)(N)(N)(N)CGATATCATGTAATACAATCCCCA
chr7snp242_S0_Sub0_mip0_ref	CATCACCATCATCATTTCCATATGCT(N:25252525)(N)(N)(N)AGATCGGAAGAGCACACGTGACTCGCCAAGCTGAAG(N)(N)(N)(N)(N)(N)(N)(N)(N)(N)CTTGAATCATCATAATAAACATCATCAT
chr7snp257_S0_Sub0_mip0_ref	TGTATATCCTTTTTACCAAGCACTCATAC(N:25252525)(N)(N)(N)AGATCGGAAGAGCACACGTGACTCGCCAAGCTGAAG(N)(N)(N)(N)(N)(N)(N)(N)(N)(N)ATGTTCGTATACGCTACCAAATAA
chr7snp257_S0_Sub0_mip1_ref	TGTTCTTATTTGTAATGTATGAAGCCCG(N:25252525)(N)(N)(N)AGATCGGAAGAGCACACGTGACTCGCCAAGCTGAAG(N)(N)(N)(N)(N)(N)(N)(N)(N)(N)AGATATGACATATGGTAAAACACAAA
chr7snp267_S0_Sub0_mip0_ref	CAAGATAATATACCATATAATAACTCCTCTAGTGA(N:25252525)(N)(N)(N)AGATCGGAAGAGCACACGTGACTCGCCAAGCTGAAG(N)(N)(N)(N)(N)(N)(N)(N)(N)(N)AATGCTAGCCAAGATAATATACCAT
chr7snp274_S0_Sub0_mip0_ref	GAGGATACAAATAAAATAAATGTTGAAGATGAAG(N:25252525)(N)(N)(N)AGATCGGAAGAGCACACGTGACTCGCCAAGCTGAAG(N)(N)(N)(N)(N)(N)(N)(N)(N)(N)GATATTAACAATAGTGAAAAGGTTGTAA
chr7snp274_S0_Sub0_mip1_ref	CATAATCTTTCTCAATTCTTTTGAGTATTTCC(N:25252525)(N)(N)(N)AGATCGGAAGAGCACACGTGACTCGCCAAGCTGAAG(N)(N)(N)(N)(N)(N)(N)(N)(N)(N)AATTTCAACATCTTTATCTAGAGTATGT
chr7snp283_S0_Sub0_mip0_ref	GATGTACGTTCATTATCCTTTTTATTCCTAC(N:25252525)(N)(N)(N)AGATCGGAAGAGCACACGTGACTCGCCAAGCTGAAG(N)(N)(N)(N)(N)(N)(N)(N)(N)(N)GTCACCTTTATATTATTACCTTTTGTC
chr7snp283_S0_Sub0_mip1_ref	TGTGAATATTTTGGATGATGGAGTACG(N:25252525)(N)(N)(N)AGATCGGAAGAGCACACGTGACTCGCCAAGCTGAAG(N)(N)(N)(N)(N)(N)(N)(N)(N)(N)TTAGAAGAGGAAAGGTTAGCCAT
chr7snp286_S0_Sub0_mip0_ref	TCAAAAGAGAAGAATGTTTCAAAAGAGAAT(N:25252525)(N)(N)(N)AGATCGGAAGAGCACACGTGACTCGCCAAGCTGAAG(N)(N)(N)(N)(N)(N)(N)(N)(N)(N)AGAAGAAGGATAATAAGAAAAAGAAGG
chr7snp286_S0_Sub0_mip1_ref	TTGTCTTCATCCTTTACATCTTCTTCAC(N:25252525)(N)(N)(N)AGATCGGAAGAGCACACGTGACTCGCCAAGCTGAAG(N)(N)(N)(N)(N)(N)(N)(N)(N)(N)CTTAGGTACCTTATCTAATCCTTTTTC
chr7snp291_S0_Sub0_mip0_ref	ATTCATAAGGGATAAAAACAAGAATGAGAAG(N:25252525)(N)(N)(N)AGATCGGAAGAGCACACGTGACTCGCCAAGCTGAAG(N)(N)(N)(N)(N)(N)(N)(N)(N)(N)ACAAACTTTGTAAATATTGAAGTATATCC
chr7snp294_S0_Sub0_mip0_ref	GATATGAACAAGGCAGATATGAACAAGG(N:25252525)(N)(N)(N)AGATCGGAAGAGCACACGTGACTCGCCAAGCTGAAG(N)(N)(N)(N)(N)(N)(N)(N)(N)(N)TCCAAGTGTAAGTCATCAAACTG
chr7snp306_S0_Sub0_mip0_ref	TGGACATATCAATACATATATCCCTTTTGATG(N:25252525)(N)(N)(N)AGATCGGAAGAGCACACGTGACTCGCCAAGCTGAAG(N)(N)(N)(N)(N)(N)(N)(N)(N)(N)CATATAGATGTTAATCATTGGATATATATATTATA
chr7snp306_S0_Sub0_mip1_ref	ATTATAGGAATAATTTTGTTTTAGATCCTTCAGA(N:25252525)(N)(N)(N)AGATCGGAAGAGCACACGTGACTCGCCAAGCTGAAG(N)(N)(N)(N)(N)(N)(N)(N)(N)(N)TTTTGTCTATACTGTCATGTATTATTTTT
chr7snp316_S0_Sub0_mip0_ref	CTGAGGATAAAAGATAAAATGATTCGAAAGG(N:25252525)(N)(N)(N)AGATCGGAAGAGCACACGTGACTCGCCAAGCTGAAG(N)(N)(N)(N)(N)(N)(N)(N)(N)(N)TTTATTTGTTTATGTGAAAAGTATACCA
chr7snp327_S0_Sub0_mip0_ref	TCCATGTCTTCCTTATTTTGTACTTTGG(N:25252525)(N)(N)(N)AGATCGGAAGAGCACACGTGACTCGCCAAGCTGAAG(N)(N)(N)(N)(N)(N)(N)(N)(N)(N)ATGTGTGATATATTTTGTGTATATTTTATATAT
chr7snp334_S0_Sub0_mip0_ref	AAATGTACATGTTCAGACGATTTGGG(N:25252525)(N)(N)(N)AGATCGGAAGAGCACACGTGACTCGCCAAGCTGAAG(N)(N)(N)(N)(N)(N)(N)(N)(N)(N)ATATGTTGTGATATATTTATATGTATCAGTT
chr7snp338_S0_Sub0_mip0_ref	GGAGAATCTGTAATTCTTTGTCCTACAAC(N:25252525)(N)(N)(N)AGATCGGAAGAGCACACGTGACTCGCCAAGCTGAAG(N)(N)(N)(N)(N)(N)(N)(N)(N)(N)GATATAATTGGGTGACGAGCATT
chr7snp338_S0_Sub0_mip1_ref	AGCATTAAAACAAAAAGCTGATGCAG(N:25252525)(N)(N)(N)AGATCGGAAGAGCACACGTGACTCGCCAAGCTGAAG(N)(N)(N)(N)(N)(N)(N)(N)(N)(N)AGAATTTGGATGGTCCGCAA
chr7snp345_S0_Sub0_mip0_ref	CGAGATAATTGTATAAGTGATATCTAAAAAGGAG(N:25252525)(N)(N)(N)AGATCGGAAGAGCACACGTGACTCGCCAAGCTGAAG(N)(N)(N)(N)(N)(N)(N)(N)(N)(N)TATTTATTTATATATTTTGTTTTCTTACAATTAAG
chr7snp347_S0_Sub0_mip0_ref	ACGCATTAATCATTTAAAGTACCATTTTGT(N:25252525)(N)(N)(N)AGATCGGAAGAGCACACGTGACTCGCCAAGCTGAAG(N)(N)(N)(N)(N)(N)(N)(N)(N)(N)TTTTTATATTACACATTCGTACATACATA
chr7snp349_S0_Sub0_mip0_ref	GAAAATATACAAGCAAGCGATCTTACAC(N:25252525)(N)(N)(N)AGATCGGAAGAGCACACGTGACTCGCCAAGCTGAAG(N)(N)(N)(N)(N)(N)(N)(N)(N)(N)GAACATCTAAATAAAAACTTTCTTCTAAAA
chr7snp349_S0_Sub0_mip1_ref	TGTGCATTATGATATTCGATTTCGTAGT(N:25252525)(N)(N)(N)AGATCGGAAGAGCACACGTGACTCGCCAAGCTGAAG(N)(N)(N)(N)(N)(N)(N)(N)(N)(N)AATTTATTCAATACGTTATTACAAGTCC
chr7snp349_S0_Sub0_mip2_ref	ATCATTATGATTATTTTTCGAACGAAAGAAAC(N:25252525)(N)(N)(N)AGATCGGAAGAGCACACGTGACTCGCCAAGCTGAAG(N)(N)(N)(N)(N)(N)(N)(N)(N)(N)CAAGTTATAAGAACAGTAATAATAACGG
chr7snp349_S0_Sub0_mip3_ref	CCCCCTtTAATTCTTTGGAATATTTATTATTTAAT(N:25252525)(N)(N)(N)AGATCGGAAGAGCACACGTGACTCGCCAAGCTGAAG(N)(N)(N)(N)(N)(N)(N)(N)(N)(N)AACCTTTTAAAATTACAATTAAATGTCTT
chr7snp349_S0_Sub0_mip4_ref	ACATATCACTATATCTACTTATGCTATAGGAAAAG(N:25252525)(N)(N)(N)AGATCGGAAGAGCACACGTGACTCGCCAAGCTGAAG(N)(N)(N)(N)(N)(N)(N)(N)(N)(N)GGGAAAATGTTAACCATAAATAATACAT
chr7snp359_S0_Sub0_mip0_ref	TGGGAACTTGCTGCATATATATTCCT(N:25252525)(N)(N)(N)AGATCGGAAGAGCACACGTGACTCGCCAAGCTGAAG(N)(N)(N)(N)(N)(N)(N)(N)(N)(N)CGGGTCATTCCATTTATTACTAATAT
chr7snp359_S0_Sub0_mip1_ref	TTCTGTATCTTTTGGTATAGCTTCAAAGG(N:25252525)(N)(N)(N)AGATCGGAAGAGCACACGTGACTCGCCAAGCTGAAG(N)(N)(N)(N)(N)(N)(N)(N)(N)(N)GAATAATCCCAACTAATAACTACAGC
chr7snp359_S0_Sub0_mip2_ref	CCCTGAATTTCAAAACACAGTTCATTATC(N:25252525)(N)(N)(N)AGATCGGAAGAGCACACGTGACTCGCCAAGCTGAAG(N)(N)(N)(N)(N)(N)(N)(N)(N)(N)CCATATAGGAAATGTTGTAAGACAC
chr7snp359_S0_Sub0_mip3_ref	TGGTGATTATAAAGACCATTTTAATCAACATG(N:25252525)(N)(N)(N)AGATCGGAAGAGCACACGTGACTCGCCAAGCTGAAG(N)(N)(N)(N)(N)(N)(N)(N)(N)(N)TGTTATACTAAGGATCCAAATAAAAAGA
chr7snp368_S0_Sub0_mip0_ref	CACCCTTTGTAATAATATTTTCATTTTTACTTTG(N:25252525)(N)(N)(N)AGATCGGAAGAGCACACGTGACTCGCCAAGCTGAAG(N)(N)(N)(N)(N)(N)(N)(N)(N)(N)CCATGTTCATCTTTTATACATTTATCATT
chr7snp368_S0_Sub0_mip1_ref	CTTTTGTTACCCTTTGTTGAGGAGC(N:25252525)(N)(N)(N)AGATCGGAAGAGCACACGTGACTCGCCAAGCTGAAG(N)(N)(N)(N)(N)(N)(N)(N)(N)(N)AATAAGGTACACATCGATAATAATGAAT
chr7snp369_S0_Sub0_mip0_ref	AAAGAAAAAGGAGAAGAGAAAAATTTACATATGG(N:25252525)(N)(N)(N)AGATCGGAAGAGCACACGTGACTCGCCAAGCTGAAG(N)(N)(N)(N)(N)(N)(N)(N)(N)(N)GAGAGAAGAGAAAGATGTAATAAATGA
chr7snp369_S0_Sub0_mip1_ref	CCAAAAATCTAAATGTTCGTAATAAGATAAAACAG(N:25252525)(N)(N)(N)AGATCGGAAGAGCACACGTGACTCGCCAAGCTGAAG(N)(N)(N)(N)(N)(N)(N)(N)(N)(N)AAACAAATCTGATTTTTCAACATTATTTA
chr7snp369_S0_Sub0_mip2_ref	TTTATAGAGACCCAATTTACTTTGAGAGAAG(N:25252525)(N)(N)(N)AGATCGGAAGAGCACACGTGACTCGCCAAGCTGAAG(N)(N)(N)(N)(N)(N)(N)(N)(N)(N)TGTATATTGAATGAAGTAATTAATGATAAAA
chr7snp370_S0_Sub0_mip0_ref	GATCCTCTTTTAAATAATGTATATATTGTTGTGC(N:25252525)(N)(N)(N)AGATCGGAAGAGCACACGTGACTCGCCAAGCTGAAG(N)(N)(N)(N)(N)(N)(N)(N)(N)(N)CTCTTCGCCCACATTTTCAAA
chr7snp370_S0_Sub0_mip1_ref	AAGAAAAGGAGCTTATAAATTTTGATCATATTATT(N:25252525)(N)(N)(N)AGATCGGAAGAGCACACGTGACTCGCCAAGCTGAAG(N)(N)(N)(N)(N)(N)(N)(N)(N)(N)TGATATAAAATCTTACTATAAGAAGGTAAAG
chr7snp370_S0_Sub0_mip2_ref	TTCTATTAAGAAGATACTTATTTTGTGTTGTTTG(N:25252525)(N)(N)(N)AGATCGGAAGAGCACACGTGACTCGCCAAGCTGAAG(N)(N)(N)(N)(N)(N)(N)(N)(N)(N)TTGTTGTGCAGTATCCATTTTATTA
chr7snp370_S0_Sub0_mip3_ref	AAATAGTACACTTACTTTGAATAACATACATATGA(N:25252525)(N)(N)(N)AGATCGGAAGAGCACACGTGACTCGCCAAGCTGAAG(N)(N)(N)(N)(N)(N)(N)(N)(N)(N)AGTTGATAATGAGTTTATACAAGTAACA
chr7snp370_S0_Sub0_mip4_ref	AGATAATAAGGAAGAAAACATAAAAGATTTGAAG(N:25252525)(N)(N)(N)AGATCGGAAGAGCACACGTGACTCGCCAAGCTGAAG(N)(N)(N)(N)(N)(N)(N)(N)(N)(N)TGTTAGAACATTATATACAGAAAGGTTA
chr7snp370_S0_Sub0_mip5_ref	TCCATATAAGATGTATATAAATATCGTCATTTTGA(N:25252525)(N)(N)(N)AGATCGGAAGAGCACACGTGACTCGCCAAGCTGAAG(N)(N)(N)(N)(N)(N)(N)(N)(N)(N)CATCATTAAAAATATCATCCATATTAGTATG
chr7snp375_S0_Sub0_mip0_ref	CATCAAATAATACAATAACATCGAATGAAGGT(N:25252525)(N)(N)(N)AGATCGGAAGAGCACACGTGACTCGCCAAGCTGAAG(N)(N)(N)(N)(N)(N)(N)(N)(N)(N)GAATACTATATGTATGATAGATCAAAATAAATT
chr7snp377_S0_Sub0_mip0_ref	CCCTTATTATTATGCTTATTAATAGAAAGAGGC(N:25252525)(N)(N)(N)AGATCGGAAGAGCACACGTGACTCGCCAAGCTGAAG(N)(N)(N)(N)(N)(N)(N)(N)(N)(N)ACAAAGATAATTATAATAGTAAAGGAACC
chr7snp385_S0_Sub0_mip0_ref	TCAAGTAAGACCTGGTAAAATCGAAAAT(N:25252525)(N)(N)(N)AGATCGGAAGAGCACACGTGACTCGCCAAGCTGAAG(N)(N)(N)(N)(N)(N)(N)(N)(N)(N)CTGGGATAGTGATATCTTTATAAATATGA
chr7snp385_S0_Sub0_mip1_ref	TATTTCCATTTGTATCTTGACATTTCAACTC(N:25252525)(N)(N)(N)AGATCGGAAGAGCACACGTGACTCGCCAAGCTGAAG(N)(N)(N)(N)(N)(N)(N)(N)(N)(N)GTATATCTTAATATATATGAGTTTTCATTTTCT
chr7snp385_S0_Sub0_mip2_ref	TGTGAAAAATGACCATACCAATTATTATCAAA(N:25252525)(N)(N)(N)AGATCGGAAGAGCACACGTGACTCGCCAAGCTGAAG(N)(N)(N)(N)(N)(N)(N)(N)(N)(N)AAAGTGAGTATTCTTATAAGACAGGT
chr7snp388_S0_Sub0_mip0_ref	GAAATAAATAAAGAAAGAGGTCGTTACCCC(N:25252525)(N)(N)(N)AGATCGGAAGAGCACACGTGACTCGCCAAGCTGAAG(N)(N)(N)(N)(N)(N)(N)(N)(N)(N)ATAATTCCTATGATAGCGATGATTCT
chr7snp388_S0_Sub0_mip1_ref	CTCCTGAGAGGTTATATAATTACTATAACACTG(N:25252525)(N)(N)(N)AGATCGGAAGAGCACACGTGACTCGCCAAGCTGAAG(N)(N)(N)(N)(N)(N)(N)(N)(N)(N)TTCTCATCACTCATTTTATCATACAC
chr7snp388_S0_Sub0_mip2_ref	GCAAAAATGTTTGAGGGGGATCTT(N:25252525)(N)(N)(N)AGATCGGAAGAGCACACGTGACTCGCCAAGCTGAAG(N)(N)(N)(N)(N)(N)(N)(N)(N)(N)CGCACAATCTTGTATTAAGCAAC
chr7snp391_S0_Sub0_mip0_ref	GTTTTAGCAACAAAAAGATATACTAGATTTCC(N:25252525)(N)(N)(N)AGATCGGAAGAGCACACGTGACTCGCCAAGCTGAAG(N)(N)(N)(N)(N)(N)(N)(N)(N)(N)GGAAAGTAAACAAACGTATGAAGAA
chr7snp391_S0_Sub0_mip1_ref	AATTAAATCATTCATTTCTTTATACCTCTCTCG(N:25252525)(N)(N)(N)AGATCGGAAGAGCACACGTGACTCGCCAAGCTGAAG(N)(N)(N)(N)(N)(N)(N)(N)(N)(N)TCTATAGCACATAATATATTATTTTCATTTATC
chr7snp395_S0_Sub0_mip0_ref	GATATGCATGATAATTTAAATTTTGACAAAGAAAG(N:25252525)(N)(N)(N)AGATCGGAAGAGCACACGTGACTCGCCAAGCTGAAG(N)(N)(N)(N)(N)(N)(N)(N)(N)(N)CTATTGTAATGATAATTATACTTGTGAAGA
chr7snp395_S0_Sub0_mip1_ref	CACTATGATAGTTATCGTAATTTATCTTATCATCA(N:25252525)(N)(N)(N)AGATCGGAAGAGCACACGTGACTCGCCAAGCTGAAG(N)(N)(N)(N)(N)(N)(N)(N)(N)(N)CACTTTTTAGTAAATGAATTTTATTCTTATC
chr7snp400_S0_Sub0_mip0_ref	GCGTAACATATTTACTCAGAGAAGAGATAA(N:25252525)(N)(N)(N)AGATCGGAAGAGCACACGTGACTCGCCAAGCTGAAG(N)(N)(N)(N)(N)(N)(N)(N)(N)(N)ATATTGTTTTTATTTTTATCTAAAATACAAAGT
chr7snp401_S0_Sub0_mip0_ref	TCAAGCTTTCTTATATTTAAAAGTTTAGGTCT(N:25252525)(N)(N)(N)AGATCGGAAGAGCACACGTGACTCGCCAAGCTGAAG(N)(N)(N)(N)(N)(N)(N)(N)(N)(N)AAAAGAATTGTCAATTGTAAATTGTCT
chr7snp402_S0_Sub0_mip0_ref	GTGTATGACCCACTCAAGCAATTTT(N:25252525)(N)(N)(N)AGATCGGAAGAGCACACGTGACTCGCCAAGCTGAAG(N)(N)(N)(N)(N)(N)(N)(N)(N)(N)CTTCTTTTGATTGGTCTGTTGATAA
chr7snp402_S0_Sub0_mip1_ref	CTCAACATATTTTATATCTGTTTATGTCCAATCA(N:25252525)(N)(N)(N)AGATCGGAAGAGCACACGTGACTCGCCAAGCTGAAG(N)(N)(N)(N)(N)(N)(N)(N)(N)(N)AATCAGATCCATATAATCAATTCATGA
chr7snp402_S0_Sub0_mip2_ref	ACATATCCTAAAGATTTCCCAGATACATCT(N:25252525)(N)(N)(N)AGATCGGAAGAGCACACGTGACTCGCCAAGCTGAAG(N)(N)(N)(N)(N)(N)(N)(N)(N)(N)GATATTTTATTGTATGTCCAGCTAAAAA
chr7snp409_S0_Sub0_mip0_ref	GGATATTTATACATCCAAGTTGTTTAAAAGATG(N:25252525)(N)(N)(N)AGATCGGAAGAGCACACGTGACTCGCCAAGCTGAAG(N)(N)(N)(N)(N)(N)(N)(N)(N)(N)CGCAATTCACCAAACCTATACA
chr7snp409_S0_Sub0_mip1_ref	AGGTGATTATTTTTATCGACAACTTGTATATC(N:25252525)(N)(N)(N)AGATCGGAAGAGCACACGTGACTCGCCAAGCTGAAG(N)(N)(N)(N)(N)(N)(N)(N)(N)(N)CTCTATTTATATCATCGTTTAATAAGTTCT
chr7snp411_S0_Sub0_mip0_ref	GATGTATGTCCTATAACCCTTATAGAGTTCC(N:25252525)(N)(N)(N)AGATCGGAAGAGCACACGTGACTCGCCAAGCTGAAG(N)(N)(N)(N)(N)(N)(N)(N)(N)(N)TTTTTAACCTAGAATCAATTCCGTG
chr7snp411_S0_Sub0_mip1_ref	TGAGCATCTGCATCGTTATTATTTATTTC(N:25252525)(N)(N)(N)AGATCGGAAGAGCACACGTGACTCGCCAAGCTGAAG(N)(N)(N)(N)(N)(N)(N)(N)(N)(N)TGAAAACATCTTTTAAAAATATTCCTCT
chr7snp415_S0_Sub0_mip0_ref	AAAATGCCCCTAGGTGTATCATTAAGAG(N:25252525)(N)(N)(N)AGATCGGAAGAGCACACGTGACTCGCCAAGCTGAAG(N)(N)(N)(N)(N)(N)(N)(N)(N)(N)GTCTGTATATTTTAATAATTAGCAAATTTTT
chr7snp417_S0_Sub0_mip0_ref	ACTAGTAGTAAGGATAATAGACCACCTAGT(N:25252525)(N)(N)(N)AGATCGGAAGAGCACACGTGACTCGCCAAGCTGAAG(N)(N)(N)(N)(N)(N)(N)(N)(N)(N)AGACAACATTTTTCATGAAGCAAA
chr7snp432_S0_Sub0_mip0_ref	AAAAACAGTGTAATAATAAAAGAAAACAGACAT(N:25252525)(N)(N)(N)AGATCGGAAGAGCACACGTGACTCGCCAAGCTGAAG(N)(N)(N)(N)(N)(N)(N)(N)(N)(N)GATAAAGAAAAATTTAAAGAATTAAAACAAGT
chr7snp437_S0_Sub0_mip0_ref	TCATCAAGATTTATCATCTTACAACTAGAGG(N:25252525)(N)(N)(N)AGATCGGAAGAGCACACGTGACTCGCCAAGCTGAAG(N)(N)(N)(N)(N)(N)(N)(N)(N)(N)ACAAAGCAAAATCCATATATTCATAAAC
chr7snp437_S0_Sub0_mip1_ref	CGAAATGCTGTAATATATATGAAGATGGAAA(N:25252525)(N)(N)(N)AGATCGGAAGAGCACACGTGACTCGCCAAGCTGAAG(N)(N)(N)(N)(N)(N)(N)(N)(N)(N)CATGTTATATTTAAAAATTAAAAGTAATTATGATA
chr7snp444_S0_Sub0_mip0_ref	AGAAAAGAATTAAGAAAATATGGCTAAAGTGG(N:25252525)(N)(N)(N)AGATCGGAAGAGCACACGTGACTCGCCAAGCTGAAG(N)(N)(N)(N)(N)(N)(N)(N)(N)(N)TGAATTTTTAAAGTATAAGCATAAGAGG
chr7snp444_S0_Sub0_mip1_ref	ATTAACTAAATTCTTGAATTGTTTAATTCGCC(N:25252525)(N)(N)(N)AGATCGGAAGAGCACACGTGACTCGCCAAGCTGAAG(N)(N)(N)(N)(N)(N)(N)(N)(N)(N)CCACAAAAAGACCCAAGTAGAAA
chr7snp444_S0_Sub0_mip2_ref	CTCATTGATTCAGAAAAAGAAGAAATTAAATAATG(N:25252525)(N)(N)(N)AGATCGGAAGAGCACACGTGACTCGCCAAGCTGAAG(N)(N)(N)(N)(N)(N)(N)(N)(N)(N)AGGCTTTGTATAAACGCATATTTG
chr7snp446_S0_Sub0_mip0_ref	AATTTTTATGATAAAAGATCCATTTGATATATGCT(N:25252525)(N)(N)(N)AGATCGGAAGAGCACACGTGACTCGCCAAGCTGAAG(N)(N)(N)(N)(N)(N)(N)(N)(N)(N)GTTTTGGAATGTGTTTTGTTATCAA
chr7snp447_S0_Sub0_mip0_ref	AACATATGAATTATTCTACCATATACGATAATACC(N:25252525)(N)(N)(N)AGATCGGAAGAGCACACGTGACTCGCCAAGCTGAAG(N)(N)(N)(N)(N)(N)(N)(N)(N)(N)TCTTCCTTTTATGGAAAAATAATTTCTT
chr7snp447_S0_Sub0_mip1_ref	CTTGTTCATATTTTTAACGAATGGAAAAATTATAC(N:25252525)(N)(N)(N)AGATCGGAAGAGCACACGTGACTCGCCAAGCTGAAG(N)(N)(N)(N)(N)(N)(N)(N)(N)(N)TCTTAAAAGTGCTTATGATAAATTTGTT
chr7snp455_S0_Sub0_mip0_ref	CTTTTTCAAAATTATCCATATCATATGGAAAGG(N:25252525)(N)(N)(N)AGATCGGAAGAGCACACGTGACTCGCCAAGCTGAAG(N)(N)(N)(N)(N)(N)(N)(N)(N)(N)TCTCTATCTTCTTGTCCTTTTGATG
chr7snp455_S0_Sub0_mip1_ref	TTATTACAACAATTACAAAGAAAGAGAAAGAATC(N:25252525)(N)(N)(N)AGATCGGAAGAGCACACGTGACTCGCCAAGCTGAAG(N)(N)(N)(N)(N)(N)(N)(N)(N)(N)AGATAAAAACAATCTTTCTTTAGATTACC
chr7snp471_S0_Sub0_mip0_ref	CTATTCTGAACTTCCTTTGTTAATAAATTACTAAG(N:25252525)(N)(N)(N)AGATCGGAAGAGCACACGTGACTCGCCAAGCTGAAG(N)(N)(N)(N)(N)(N)(N)(N)(N)(N)CTTCCTTATTTAAATTTCTCATATTATTATAAC
chr7snp471_S0_Sub0_mip1_ref	CATAAGGAAATTCTCCCCTTCTATGTTAT(N:25252525)(N)(N)(N)AGATCGGAAGAGCACACGTGACTCGCCAAGCTGAAG(N)(N)(N)(N)(N)(N)(N)(N)(N)(N)TTTCTTCATTCTGTAACTCTTCTTTT
chr7snp471_S0_Sub0_mip2_ref	CATCATTTCGTCATTTATTTTTCTTTCTTTTTC(N:25252525)(N)(N)(N)AGATCGGAAGAGCACACGTGACTCGCCAAGCTGAAG(N)(N)(N)(N)(N)(N)(N)(N)(N)(N)CATATCAGAATTTATATTTTTGATATTTTGTAA
chr7snp497_S0_Sub0_mip0_ref	GTTGATTTTCATAATTTTCTTCAAGCTCTG(N:25252525)(N)(N)(N)AGATCGGAAGAGCACACGTGACTCGCCAAGCTGAAG(N)(N)(N)(N)(N)(N)(N)(N)(N)(N)TTTTTATATTTTCCAATTCTGTATTTATTTTT
chr7snp500_S0_Sub0_mip0_ref	CTTGTCTACAAAAAGAAAAAGAAATAAACGAAC(N:25252525)(N)(N)(N)AGATCGGAAGAGCACACGTGACTCGCCAAGCTGAAG(N)(N)(N)(N)(N)(N)(N)(N)(N)(N)CGTATTGAATTGGATGAAGAGAAAA
chr7snp503_S0_Sub0_mip0_ref	GAACAATATATACAATTAGAAAAGGACAAAGAAA(N:25252525)(N)(N)(N)AGATCGGAAGAGCACACGTGACTCGCCAAGCTGAAG(N)(N)(N)(N)(N)(N)(N)(N)(N)(N)AAACAAAATTATACAAATAAATTCTCATTTAA
chr7snp503_S0_Sub0_mip1_ref	AGAATTAAATATACAAGTAGAACAAGAAAAATTGA(N:25252525)(N)(N)(N)AGATCGGAAGAGCACACGTGACTCGCCAAGCTGAAG(N)(N)(N)(N)(N)(N)(N)(N)(N)(N)ATGAAATAAAACAAAAGTTGGAAAAAG
chr7snp503_S0_Sub0_mip2_ref	TCCTTTTCCAACTGTAGTGTTACCTT(N:25252525)(N)(N)(N)AGATCGGAAGAGCACACGTGACTCGCCAAGCTGAAG(N)(N)(N)(N)(N)(N)(N)(N)(N)(N)TTTTTAGTGTTCTCTTTTTCTTCTTG
chr7snp535_S0_Sub0_mip0_ref	CCATTTATAAAAAGAAAACGGTAAGATAAAGG(N:25252525)(N)(N)(N)AGATCGGAAGAGCACACGTGACTCGCCAAGCTGAAG(N)(N)(N)(N)(N)(N)(N)(N)(N)(N)CATAGTTTACAATGTTATCGTATCTATTT
chr7snp535_S0_Sub0_mip1_ref	CCCTTATCTTTATATACACCAAATCTGTTGG(N:25252525)(N)(N)(N)AGATCGGAAGAGCACACGTGACTCGCCAAGCTGAAG(N)(N)(N)(N)(N)(N)(N)(N)(N)(N)TTGGGAATTGTCTTCCTACTATTG
chr7snp535_S0_Sub0_mip2_ref	GCTATAAGGTAAATAAAATAAACCCTGTAATCTG(N:25252525)(N)(N)(N)AGATCGGAAGAGCACACGTGACTCGCCAAGCTGAAG(N)(N)(N)(N)(N)(N)(N)(N)(N)(N)TTTATATAAGTGCTTGCTAAGGAGT
chr7snp535_S0_Sub0_mip3_ref	CTTTGTGGGTTACTTATTTTGATGTTCG(N:25252525)(N)(N)(N)AGATCGGAAGAGCACACGTGACTCGCCAAGCTGAAG(N)(N)(N)(N)(N)(N)(N)(N)(N)(N)CGTATTTTACTATACATCATGAGAATTT
chr7snp535_S0_Sub0_mip4_ref	CACCTTGCATAAAATTTGGGAATTTGT(N:25252525)(N)(N)(N)AGATCGGAAGAGCACACGTGACTCGCCAAGCTGAAG(N)(N)(N)(N)(N)(N)(N)(N)(N)(N)CATTATTGTGTACGCGAATAATCA
chr7snp541_S0_Sub0_mip0_ref	TTTGTAGATAATAAAGCTAGTTGTTTTTCATATTT(N:25252525)(N)(N)(N)AGATCGGAAGAGCACACGTGACTCGCCAAGCTGAAG(N)(N)(N)(N)(N)(N)(N)(N)(N)(N)GAAGATGATGAATTTATATTTAAAAGTTTATTA
chr7snp541_S0_Sub0_mip1_ref	AGAAATATGGAAAAGCTTAAAATTATATGTGAAG(N:25252525)(N)(N)(N)AGATCGGAAGAGCACACGTGACTCGCCAAGCTGAAG(N)(N)(N)(N)(N)(N)(N)(N)(N)(N)TGGCTCTTTACTTACAGTCAAAAA
chr7snp541_S0_Sub0_mip2_ref	GCTGGTTTTGTTTATTTTATTTGTAGAAGATG(N:25252525)(N)(N)(N)AGATCGGAAGAGCACACGTGACTCGCCAAGCTGAAG(N)(N)(N)(N)(N)(N)(N)(N)(N)(N)GTTATATGTGTTATCATTTTGATTAATACA
chr7snp550_S0_Sub0_mip0_ref	TAATAATAACAGGGACGGCCAATGA(N:25252525)(N)(N)(N)AGATCGGAAGAGCACACGTGACTCGCCAAGCTGAAG(N)(N)(N)(N)(N)(N)(N)(N)(N)(N)TTGTATACACTAAATAAGGAAAGTGC
chr7snp551_S0_Sub0_mip0_ref	GCGGAATTTTTAAATTTAAATGAATATGATGATAA(N:25252525)(N)(N)(N)AGATCGGAAGAGCACACGTGACTCGCCAAGCTGAAG(N)(N)(N)(N)(N)(N)(N)(N)(N)(N)ACGATGACGATAACTTATTTATGGA
chr7snp551_S0_Sub0_mip1_ref	GTGTTATCGTCATAATTTTGATCATCACTAT(N:25252525)(N)(N)(N)AGATCGGAAGAGCACACGTGACTCGCCAAGCTGAAG(N)(N)(N)(N)(N)(N)(N)(N)(N)(N)TTTATTCTTTTCTTCTTCCGTTAAGT
chr7snp554_S0_Sub0_mip0_ref	ATGTTTTGACATAATTTCGGGACCAT(N:25252525)(N)(N)(N)AGATCGGAAGAGCACACGTGACTCGCCAAGCTGAAG(N)(N)(N)(N)(N)(N)(N)(N)(N)(N)TTTCTAGTTCATTATTACTTTTACTTCTTT
chr7snp554_S0_Sub0_mip1_ref	CACCATGTATTATTTTTATTGATGAAATTGATTCA(N:25252525)(N)(N)(N)AGATCGGAAGAGCACACGTGACTCGCCAAGCTGAAG(N)(N)(N)(N)(N)(N)(N)(N)(N)(N)GGAAAACATCTATTGCTAAAGCTATA
chr7snp557_S0_Sub0_mip0_ref	GAATTTATTATTAAGTGTAAGCATCATGGTATTAA(N:25252525)(N)(N)(N)AGATCGGAAGAGCACACGTGACTCGCCAAGCTGAAG(N)(N)(N)(N)(N)(N)(N)(N)(N)(N)TTGATTCTCTAAATATGGTAAATATATAAATAC
chr7snp558_S0_Sub0_mip0_ref	TTAAAACAAAATTAACAAAATCTTGATCTTTCATT(N:25252525)(N)(N)(N)AGATCGGAAGAGCACACGTGACTCGCCAAGCTGAAG(N)(N)(N)(N)(N)(N)(N)(N)(N)(N)TGTTCATATACCTTTTCTAATACTTTTAAA
chr7snp558_S0_Sub0_mip1_ref	GTTGTCCTTTAATTAATGCGTGTGAAA(N:25252525)(N)(N)(N)AGATCGGAAGAGCACACGTGACTCGCCAAGCTGAAG(N)(N)(N)(N)(N)(N)(N)(N)(N)(N)CATTTTAATAATTTCTAGAGGGTAATCAT
chr7snp579_S0_Sub0_mip0_ref	GTGGAAAAAGAAAAGTAAAATCTGTGGG(N:25252525)(N)(N)(N)AGATCGGAAGAGCACACGTGACTCGCCAAGCTGAAG(N)(N)(N)(N)(N)(N)(N)(N)(N)(N)AACATACATCATTAAATGAAAATGCAA
chr7snp579_S0_Sub0_mip1_ref	AAATATATCATTACAACATTAATGTGAAATGATCT(N:25252525)(N)(N)(N)AGATCGGAAGAGCACACGTGACTCGCCAAGCTGAAG(N)(N)(N)(N)(N)(N)(N)(N)(N)(N)AAAAGGATAATTTAAAAAGAGAATAATATAATG
chr7snp579_S0_Sub0_mip2_ref	AAAATATTACACATATATTTATGATACTTTGCCAC(N:25252525)(N)(N)(N)AGATCGGAAGAGCACACGTGACTCGCCAAGCTGAAG(N)(N)(N)(N)(N)(N)(N)(N)(N)(N)CAATTAATATAGTCGTCAAATTTTAATTAATTA
chr7snp689_S0_Sub0_mip0_ref	GGTATTACAAATTGGGAATGAGAAATGTC(N:25252525)(N)(N)(N)AGATCGGAAGAGCACACGTGACTCGCCAAGCTGAAG(N)(N)(N)(N)(N)(N)(N)(N)(N)(N)TTTATATCTTATTAACAATAAATTGGATCAC
chr7snp689_S0_Sub0_mip1_ref	CCCATTTTCGTTTGAAAAATTATACATATGAAC(N:25252525)(N)(N)(N)AGATCGGAAGAGCACACGTGACTCGCCAAGCTGAAG(N)(N)(N)(N)(N)(N)(N)(N)(N)(N)CATTTTAAAACATCACTACTTTGGTATA
chr7snp693_S0_Sub0_mip0_ref	ATTTCACAATTTTAATGACAAATGCATCATT(N:25252525)(N)(N)(N)AGATCGGAAGAGCACACGTGACTCGCCAAGCTGAAG(N)(N)(N)(N)(N)(N)(N)(N)(N)(N)AGTTCAATATTTAATATTATTTTACATCATGA
chr7snp694_S0_Sub0_mip0_ref	ACCCTTTTCTTGAACATAAGTATTTTCATC(N:25252525)(N)(N)(N)AGATCGGAAGAGCACACGTGACTCGCCAAGCTGAAG(N)(N)(N)(N)(N)(N)(N)(N)(N)(N)GTTATATATATTATCTAAATATTTATCTCTCATCT
chr7snp694_S0_Sub0_mip1_ref	GACAATTAATTTATGACGAAGCAGATGG(N:25252525)(N)(N)(N)AGATCGGAAGAGCACACGTGACTCGCCAAGCTGAAG(N)(N)(N)(N)(N)(N)(N)(N)(N)(N)CCATTTAAATAAAACTCTTAAGAATAGATATA
chr7snp694_S0_Sub0_mip2_ref	GTGTGAATCAAAATATAAACAAGCTATTAGAAT(N:25252525)(N)(N)(N)AGATCGGAAGAGCACACGTGACTCGCCAAGCTGAAG(N)(N)(N)(N)(N)(N)(N)(N)(N)(N)AGTGACAACATTTTAGAAGAAATACA
chr7snp697_S0_Sub0_mip0_ref	AAATAAAGATTTAGAAGAACAAATAAATCTGATGT(N:25252525)(N)(N)(N)AGATCGGAAGAGCACACGTGACTCGCCAAGCTGAAG(N)(N)(N)(N)(N)(N)(N)(N)(N)(N)AATTTACAAATAAATAATGATAATATAATGGAG
chr7snp697_S0_Sub0_mip1_ref	AAAATATAAGGTTAATTTATCTGTTGAAAATTCGA(N:25252525)(N)(N)(N)AGATCGGAAGAGCACACGTGACTCGCCAAGCTGAAG(N)(N)(N)(N)(N)(N)(N)(N)(N)(N)AATCATTTATATCCATCTGTAGCCA
chr7snp699_S0_Sub0_mip0_ref	GTAAACCCGTCCATCTGTAAAAAGAA(N:25252525)(N)(N)(N)AGATCGGAAGAGCACACGTGACTCGCCAAGCTGAAG(N)(N)(N)(N)(N)(N)(N)(N)(N)(N)CTAAATTACTAATAGAATTTAGTAGAGCAC
chr7snp699_S0_Sub0_mip1_ref	ATTTTCCTGTAAGTGGACAAGAATATTCT(N:25252525)(N)(N)(N)AGATCGGAAGAGCACACGTGACTCGCCAAGCTGAAG(N)(N)(N)(N)(N)(N)(N)(N)(N)(N)AAAAGGAGTTTATGGATATGGTGTA
chr7snp700_S0_Sub0_mip0_ref	TTTCAGATCCAATATATCCAAAATACCTGAAG(N:25252525)(N)(N)(N)AGATCGGAAGAGCACACGTGACTCGCCAAGCTGAAG(N)(N)(N)(N)(N)(N)(N)(N)(N)(N)GTTTGTCATTTTGCACCTCATTAT
chr7snp700_S0_Sub0_mip1_ref	TTAGAATATTTTTAAACCAATAATCTGGCCAA(N:25252525)(N)(N)(N)AGATCGGAAGAGCACACGTGACTCGCCAAGCTGAAG(N)(N)(N)(N)(N)(N)(N)(N)(N)(N)ATTTTTGTATAGGTGTTTTCCAAGT
chr7snp700_S0_Sub0_mip2_ref	CAAATGTCTTTTAAAACAAAATTTATTTCAAAGTT(N:25252525)(N)(N)(N)AGATCGGAAGAGCACACGTGACTCGCCAAGCTGAAG(N)(N)(N)(N)(N)(N)(N)(N)(N)(N)ATACCTGAAGAAGTTGTACCTGA
chr7snp704_S0_Sub0_mip0_ref	GGTTAGAAGCAAAATTATCAGCAGTTG(N:25252525)(N)(N)(N)AGATCGGAAGAGCACACGTGACTCGCCAAGCTGAAG(N)(N)(N)(N)(N)(N)(N)(N)(N)(N)CACTATATAAAGAATCATTTTTAAATAATTCAT
chr7snp704_S0_Sub0_mip1_ref	TGTAAATGGACAATCTTTCTCAAACAATG(N:25252525)(N)(N)(N)AGATCGGAAGAGCACACGTGACTCGCCAAGCTGAAG(N)(N)(N)(N)(N)(N)(N)(N)(N)(N)ATGAATAATCTCTTTTATCAAGAACATAAT
chr7snp705_S0_Sub0_mip0_ref	TCCATTGGAATAGCTTCATAAATATTTTCATC(N:25252525)(N)(N)(N)AGATCGGAAGAGCACACGTGACTCGCCAAGCTGAAG(N)(N)(N)(N)(N)(N)(N)(N)(N)(N)CTACTACTATTAACAATATTTTCATTATTTGA
chr7snp705_S0_Sub0_mip1_ref	TCATTGATATAATCATGACATATTGTACATACAG(N:25252525)(N)(N)(N)AGATCGGAAGAGCACACGTGACTCGCCAAGCTGAAG(N)(N)(N)(N)(N)(N)(N)(N)(N)(N)TCCTTTTCAACTAATATTTGTTCATAAT
chr7snp706_S0_Sub0_mip0_ref	AGATATAAAGGAACAAATGACAGATCCTG(N:25252525)(N)(N)(N)AGATCGGAAGAGCACACGTGACTCGCCAAGCTGAAG(N)(N)(N)(N)(N)(N)(N)(N)(N)(N)CGTTGAAGACAATGTAGTAAAACC
chr7snp708_S0_Sub0_mip0_ref	GTAACCATTTTACTTTTATGTCGAACCAT(N:25252525)(N)(N)(N)AGATCGGAAGAGCACACGTGACTCGCCAAGCTGAAG(N)(N)(N)(N)(N)(N)(N)(N)(N)(N)AAGAGGAGCCTGTTGAAAATATG
chr7snp711_S0_Sub0_mip0_ref	ACGAAAAACAAAGTAGAGAACATTACTTAGG(N:25252525)(N)(N)(N)AGATCGGAAGAGCACACGTGACTCGCCAAGCTGAAG(N)(N)(N)(N)(N)(N)(N)(N)(N)(N)CGTTTTATTAGTTTAATTTTCGATTTCC
chr7snp716_S0_Sub0_mip0_ref	AATATAGACACATACTTTTACACACACCA(N:25252525)(N)(N)(N)AGATCGGAAGAGCACACGTGACTCGCCAAGCTGAAG(N)(N)(N)(N)(N)(N)(N)(N)(N)(N)CATAAGAATTATAATGAAATGGATTATTTAATT
chr7snp722_S0_Sub0_mip0_ref	CTTCTGATAAGAGATTAAGTACACGTTCTA(N:25252525)(N)(N)(N)AGATCGGAAGAGCACACGTGACTCGCCAAGCTGAAG(N)(N)(N)(N)(N)(N)(N)(N)(N)(N)ATGAATCTTTTATTGTGTGAACTGG
chr7snp722_S0_Sub0_mip1_ref	AGGATGAAAAATTAGGATCCTGCTGG(N:25252525)(N)(N)(N)AGATCGGAAGAGCACACGTGACTCGCCAAGCTGAAG(N)(N)(N)(N)(N)(N)(N)(N)(N)(N)CAGCTGCATTCTATATGAATATTAAAC
chr7snp725_S0_Sub0_mip0_ref	CGTTACACAACAATTCTGTAGCAAGA(N:25252525)(N)(N)(N)AGATCGGAAGAGCACACGTGACTCGCCAAGCTGAAG(N)(N)(N)(N)(N)(N)(N)(N)(N)(N)CTCCCCTTTTTGATATCCTCTTTT
chr7snp727_S0_Sub0_mip0_ref	ACAACAAAATATAATTGAACATATAGGATCGG(N:25252525)(N)(N)(N)AGATCGGAAGAGCACACGTGACTCGCCAAGCTGAAG(N)(N)(N)(N)(N)(N)(N)(N)(N)(N)GCAAATCATGTACATCTAATACACC
chr7snp727_S0_Sub0_mip1_ref	TGTATGGTCCTTGTCTATTGGAAAACC(N:25252525)(N)(N)(N)AGATCGGAAGAGCACACGTGACTCGCCAAGCTGAAG(N)(N)(N)(N)(N)(N)(N)(N)(N)(N)CTCAACAACTATATCAGTAATTAAAGAAA
chr7snp728_S0_Sub0_mip0_ref	AACACTACCTCCAATGTCTTTCCAT(N:25252525)(N)(N)(N)AGATCGGAAGAGCACACGTGACTCGCCAAGCTGAAG(N)(N)(N)(N)(N)(N)(N)(N)(N)(N)CATCATTTTTATTATCACCATCATTTTT
chr7snp734_S0_Sub0_mip0_ref	CGTATATATGGTAACATAAGGATAAATCTAACAA(N:25252525)(N)(N)(N)AGATCGGAAGAGCACACGTGACTCGCCAAGCTGAAG(N)(N)(N)(N)(N)(N)(N)(N)(N)(N)TTTATTTATTGGAATATACAACATATACTTATT
chr7snp739_S0_Sub0_mip0_ref	TCAAATTCGTCATCATCAAAATCGTCT(N:25252525)(N)(N)(N)AGATCGGAAGAGCACACGTGACTCGCCAAGCTGAAG(N)(N)(N)(N)(N)(N)(N)(N)(N)(N)CAACTTCTTCTTGAACTGAGAGAA
chr7snp739_S0_Sub0_mip1_ref	AAAATGATCCAGCCGAAGAAGGTA(N:25252525)(N)(N)(N)AGATCGGAAGAGCACACGTGACTCGCCAAGCTGAAG(N)(N)(N)(N)(N)(N)(N)(N)(N)(N)TGCCGATGTTGAAGAAAAAGAA
chr7snp740_S0_Sub0_mip0_ref	TGTTGACTACATAATGTTTATAGCAATTTTTATAT(N:25252525)(N)(N)(N)AGATCGGAAGAGCACACGTGACTCGCCAAGCTGAAG(N)(N)(N)(N)(N)(N)(N)(N)(N)(N)TGTGAAATTTTAAATAAAGAGAAATTGTT
chr7snp740_S0_Sub0_mip1_ref	GATATATATCCCAAAATAGATGTGTGCACA(N:25252525)(N)(N)(N)AGATCGGAAGAGCACACGTGACTCGCCAAGCTGAAG(N)(N)(N)(N)(N)(N)(N)(N)(N)(N)AACAACTTATCATCATTATATTTGTTATTAT
chr7snp741_S0_Sub0_mip0_ref	GAGATTTGTCGAATTTAATAAGGATCCATT(N:25252525)(N)(N)(N)AGATCGGAAGAGCACACGTGACTCGCCAAGCTGAAG(N)(N)(N)(N)(N)(N)(N)(N)(N)(N)GTGTATAACTCAGATGTGACATATG
chr7snp741_S0_Sub0_mip1_ref	AGCCCCACTACATTCATATAATCCTAC(N:25252525)(N)(N)(N)AGATCGGAAGAGCACACGTGACTCGCCAAGCTGAAG(N)(N)(N)(N)(N)(N)(N)(N)(N)(N)CCGGACCATTTTCTTCAATTATTT
chr7snp747_S0_Sub0_mip0_ref	TGTCCTTTTTCAAAATGCTACTACTACAC(N:25252525)(N)(N)(N)AGATCGGAAGAGCACACGTGACTCGCCAAGCTGAAG(N)(N)(N)(N)(N)(N)(N)(N)(N)(N)TTTTCCTTTCTTTCTCTTTACTTATAAAA
chr7snp747_S0_Sub0_mip1_ref	CAAAACAGTTAGAAGAAGAACAAATGCT(N:25252525)(N)(N)(N)AGATCGGAAGAGCACACGTGACTCGCCAAGCTGAAG(N)(N)(N)(N)(N)(N)(N)(N)(N)(N)GGAACATGAGGATCCTACAAAAA
chr7snp764_S0_Sub0_mip0_ref	ATGTCAAATATCAATACTGTTAAGATTGATTATTC(N:25252525)(N)(N)(N)AGATCGGAAGAGCACACGTGACTCGCCAAGCTGAAG(N)(N)(N)(N)(N)(N)(N)(N)(N)(N)GAATATTTTTATATCTATAGAATTCATTCTTATTT
chr7snp764_S0_Sub0_mip1_ref	TTCAGAATAATAAAATGGGTGCAATAGTTT(N:25252525)(N)(N)(N)AGATCGGAAGAGCACACGTGACTCGCCAAGCTGAAG(N)(N)(N)(N)(N)(N)(N)(N)(N)(N)TACAAGGAATAAATTAATTTGAAAAATAGAA
chr7snp768_S0_Sub0_mip0_ref	GCCTGGAACTTATAATTTAGCAGTGTAAC(N:25252525)(N)(N)(N)AGATCGGAAGAGCACACGTGACTCGCCAAGCTGAAG(N)(N)(N)(N)(N)(N)(N)(N)(N)(N)TAGTATTTTTGAATTTACATTTTTAAGAAAAA
chr7snp768_S0_Sub0_mip1_ref	TTTGTTTGAACCTTTTTAATATTGTTACAACTTC(N:25252525)(N)(N)(N)AGATCGGAAGAGCACACGTGACTCGCCAAGCTGAAG(N)(N)(N)(N)(N)(N)(N)(N)(N)(N)TGTATTATAAAATAATTAAAATGAAAACTATGT
chr7snp777_S0_Sub0_mip0_ref	CATGTACTTTTATTTCTTTCATTTCACCATC(N:25252525)(N)(N)(N)AGATCGGAAGAGCACACGTGACTCGCCAAGCTGAAG(N)(N)(N)(N)(N)(N)(N)(N)(N)(N)GGGCACGTAATATATTCATTTGTTA
chr7snp777_S0_Sub0_mip1_ref	GAAGTTGTAATTGAAGGTAATGAAGTATATGC(N:25252525)(N)(N)(N)AGATCGGAAGAGCACACGTGACTCGCCAAGCTGAAG(N)(N)(N)(N)(N)(N)(N)(N)(N)(N)CCAAATGCCCTCATTATAGTGC
chr7snp791_S0_Sub0_mip0_ref	TCCAGAACGTAAGCATACATATACTCC(N:25252525)(N)(N)(N)AGATCGGAAGAGCACACGTGACTCGCCAAGCTGAAG(N)(N)(N)(N)(N)(N)(N)(N)(N)(N)AGACAATAAAATGGTAAGAAAATGAAAG
chr7snp792_S0_Sub0_mip0_ref	GAACATAATAACACAAATTTATTGGTAATGAACC(N:25252525)(N)(N)(N)AGATCGGAAGAGCACACGTGACTCGCCAAGCTGAAG(N)(N)(N)(N)(N)(N)(N)(N)(N)(N)CAAGAAACGAATCAAATGATTAATGG
chr7snp792_S0_Sub0_mip1_ref	GTGGGTTTTATCATTATGTTCGAAAAATTTAAG(N:25252525)(N)(N)(N)AGATCGGAAGAGCACACGTGACTCGCCAAGCTGAAG(N)(N)(N)(N)(N)(N)(N)(N)(N)(N)TGATTATTTTCATTCATATTATTCAACATG
chr7snp794_S0_Sub0_mip0_ref	GAATGTATAATACTTTAAAGGTTATTAGGGACA(N:25252525)(N)(N)(N)AGATCGGAAGAGCACACGTGACTCGCCAAGCTGAAG(N)(N)(N)(N)(N)(N)(N)(N)(N)(N)TGCTACTAAAAATTATTTTAATATTTACAGA
chr7snp817_S0_Sub0_mip0_ref	ATGGAAAGTACAATATGTATGTTTCTGAAGG(N:25252525)(N)(N)(N)AGATCGGAAGAGCACACGTGACTCGCCAAGCTGAAG(N)(N)(N)(N)(N)(N)(N)(N)(N)(N)TTAACAAATTATTCCTCAATAACTTTAGT
chr7snp817_S0_Sub0_mip1_ref	CTGATATGTTCATAGGTACGACAATTTACA(N:25252525)(N)(N)(N)AGATCGGAAGAGCACACGTGACTCGCCAAGCTGAAG(N)(N)(N)(N)(N)(N)(N)(N)(N)(N)GTTGACCCATTTTGGCTGTTT
chr7snp819_S0_Sub0_mip0_ref	TTTATGTATGTGTAGAGAGTACGGAATATTT(N:25252525)(N)(N)(N)AGATCGGAAGAGCACACGTGACTCGCCAAGCTGAAG(N)(N)(N)(N)(N)(N)(N)(N)(N)(N)AAAGTGTGTTCTCCTTTTTATAAATAAT
chr7snp821_S0_Sub0_mip0_ref	ATCATTGACACTTATTTCTTACCATTATGTG(N:25252525)(N)(N)(N)AGATCGGAAGAGCACACGTGACTCGCCAAGCTGAAG(N)(N)(N)(N)(N)(N)(N)(N)(N)(N)ACATGTTCCTTTTTATAATTAGTGTTTT
chr7snp824_S0_Sub0_mip0_ref	CGGGTAATTTCTTACCATTAAATTTATTATTTTCA(N:25252525)(N)(N)(N)AGATCGGAAGAGCACACGTGACTCGCCAAGCTGAAG(N)(N)(N)(N)(N)(N)(N)(N)(N)(N)CATAAGGAAAATTATAGAATCAATACTTGA
chr7snp824_S0_Sub0_mip1_ref	GTTGTATATAGTGTATTAAAAACAAATGAGGAAAG(N:25252525)(N)(N)(N)AGATCGGAAGAGCACACGTGACTCGCCAAGCTGAAG(N)(N)(N)(N)(N)(N)(N)(N)(N)(N)GTGGATTTTCTACATATCAAGGTAAA
chr7snp825_S0_Sub0_mip0_ref	AGCATACGGAGAAGGAAAAGAAAAAG(N:25252525)(N)(N)(N)AGATCGGAAGAGCACACGTGACTCGCCAAGCTGAAG(N)(N)(N)(N)(N)(N)(N)(N)(N)(N)GCTGATCAGAATTGTGATATACATAAT
chr7snp833_S0_Sub0_mip0_ref	TGTTGAGGGCTATATAATTATGGTTTGG(N:25252525)(N)(N)(N)AGATCGGAAGAGCACACGTGACTCGCCAAGCTGAAG(N)(N)(N)(N)(N)(N)(N)(N)(N)(N)ATTCTCTCTTTATAATTTATTAAACCTCAT
chr7snp833_S0_Sub0_mip1_ref	TTGAGGAGAATATATAAAAATTTGATAGCAGG(N:25252525)(N)(N)(N)AGATCGGAAGAGCACACGTGACTCGCCAAGCTGAAG(N)(N)(N)(N)(N)(N)(N)(N)(N)(N)ATGACAATTTATTTTTATGAAAATATAGTAAAA
chr7snp838_S0_Sub0_mip0_ref	GGTATATATTGTTGGAACACAGTATGTAATAC(N:25252525)(N)(N)(N)AGATCGGAAGAGCACACGTGACTCGCCAAGCTGAAG(N)(N)(N)(N)(N)(N)(N)(N)(N)(N)TCTATAAAGGATAATTTAATGATTCAAGAA
chr7snp838_S0_Sub0_mip1_ref	AGCTATAACATATGTTTGTTTCCATATATTATCA(N:25252525)(N)(N)(N)AGATCGGAAGAGCACACGTGACTCGCCAAGCTGAAG(N)(N)(N)(N)(N)(N)(N)(N)(N)(N)CTCCTATAGAATTTTGTTGTTTTAAATTAT
chr7snp838_S0_Sub0_mip2_ref	ATTCAGCTTTACAAAGAAAACAATCTATAAAGG(N:25252525)(N)(N)(N)AGATCGGAAGAGCACACGTGACTCGCCAAGCTGAAG(N)(N)(N)(N)(N)(N)(N)(N)(N)(N)GCGAATCCATATTACATATTACAACA
chr7snp840_S0_Sub0_mip0_ref	GATTTTTCCAGTGAGTTTACAGTAATATCAT(N:25252525)(N)(N)(N)AGATCGGAAGAGCACACGTGACTCGCCAAGCTGAAG(N)(N)(N)(N)(N)(N)(N)(N)(N)(N)AGGTATAAAATATCGTTATAATTTTCATCTA
chr7snp840_S0_Sub0_mip1_ref	ACAAAATTCTCAATTAATTCGTTTAAACATTTTT(N:25252525)(N)(N)(N)AGATCGGAAGAGCACACGTGACTCGCCAAGCTGAAG(N)(N)(N)(N)(N)(N)(N)(N)(N)(N)TGTTTATATTATCATGAACATTCCTTTC
chr7snp850_S0_Sub0_mip0_ref	CACCATTATCTGTGTTACTTTTAATTTCATTTG(N:25252525)(N)(N)(N)AGATCGGAAGAGCACACGTGACTCGCCAAGCTGAAG(N)(N)(N)(N)(N)(N)(N)(N)(N)(N)TTCCACCATCGTAATTGCTTTT
chr7snp850_S0_Sub0_mip1_ref	GTGAGTTTAAAAGTAATTCTGATGGTGGT(N:25252525)(N)(N)(N)AGATCGGAAGAGCACACGTGACTCGCCAAGCTGAAG(N)(N)(N)(N)(N)(N)(N)(N)(N)(N)AGTGAATTTAATAGCAATTACGATGA
chr7snp852_S0_Sub0_mip0_ref	CTTTTCATAAAAATTACGCATAATTTAAATAGCC(N:25252525)(N)(N)(N)AGATCGGAAGAGCACACGTGACTCGCCAAGCTGAAG(N)(N)(N)(N)(N)(N)(N)(N)(N)(N)AGTAGACTAAAATTATTTCATTACTATTGT
chr7snp857_S0_Sub0_mip0_ref	GAATTTAGAGAGAAACTTTGGGAAGCTATG(N:25252525)(N)(N)(N)AGATCGGAAGAGCACACGTGACTCGCCAAGCTGAAG(N)(N)(N)(N)(N)(N)(N)(N)(N)(N)GACATCTTGCTATGGGAAATGAT
chr7snp857_S0_Sub0_mip1_ref	TCTGCCTTAGTTGAATAACCTCCAA(N:25252525)(N)(N)(N)AGATCGGAAGAGCACACGTGACTCGCCAAGCTGAAG(N)(N)(N)(N)(N)(N)(N)(N)(N)(N)ACAATTATTTATATTATTTTTATGCTCAGAT
chr7snp858_S0_Sub0_mip0_ref	CGTATGCCATTCAAATTTACTTCTAATAATCC(N:25252525)(N)(N)(N)AGATCGGAAGAGCACACGTGACTCGCCAAGCTGAAG(N)(N)(N)(N)(N)(N)(N)(N)(N)(N)TGAATATTCAGCATCACAATTATTCA
chr7snp858_S0_Sub0_mip1_ref	ACGACAATACAATTAAGGAAAAGCGT(N:25252525)(N)(N)(N)AGATCGGAAGAGCACACGTGACTCGCCAAGCTGAAG(N)(N)(N)(N)(N)(N)(N)(N)(N)(N)AGGAAAATGCGGAAAATTATTTAATC
chr7snp858_S0_Sub0_mip2_ref	ACCTATTAATGATAAAAGAGCATATTCTTGC(N:25252525)(N)(N)(N)AGATCGGAAGAGCACACGTGACTCGCCAAGCTGAAG(N)(N)(N)(N)(N)(N)(N)(N)(N)(N)GGATGTGATAAAAATTCCGTTGATA
chr7snp858_S0_Sub0_mip3_ref	TCCAATAATCAGTACCTCCTATAATATCTCT(N:25252525)(N)(N)(N)AGATCGGAAGAGCACACGTGACTCGCCAAGCTGAAG(N)(N)(N)(N)(N)(N)(N)(N)(N)(N)CATGATATCACATTCCATACATCTTT
chr7snp858_S0_Sub0_mip4_ref	TTCAAGGATAAAACTGTTTGTAAAGAAGATG(N:25252525)(N)(N)(N)AGATCGGAAGAGCACACGTGACTCGCCAAGCTGAAG(N)(N)(N)(N)(N)(N)(N)(N)(N)(N)GATTTGAGCAATAGAAAATTAGTAGGA
chr7snp865_S0_Sub0_mip0_ref	TGAAATAGCACACAGAACGGAAACT(N:25252525)(N)(N)(N)AGATCGGAAGAGCACACGTGACTCGCCAAGCTGAAG(N)(N)(N)(N)(N)(N)(N)(N)(N)(N)GAAGATGAATTTAAGGAAGAATTACATT
chr7snp865_S0_Sub0_mip1_ref	TTTCCTCAGGAACTGCTTCTTGC(N:25252525)(N)(N)(N)AGATCGGAAGAGCACACGTGACTCGCCAAGCTGAAG(N)(N)(N)(N)(N)(N)(N)(N)(N)(N)TCTCCTACACTTTGTTGTGGAT
chr7snp866_S0_Sub0_mip0_ref	AGTTTCCTGTACTTGTTGATTGACTG(N:25252525)(N)(N)(N)AGATCGGAAGAGCACACGTGACTCGCCAAGCTGAAG(N)(N)(N)(N)(N)(N)(N)(N)(N)(N)ACTATTATTCTGAACAAATAAAATAATCCA
chr8snp102_S0_Sub0_mip0_ref	CACCTGTCCATTTTAAGCCATGC(N:25252525)(N)(N)(N)AGATCGGAAGAGCACACGTGACTCGCCAAGCTGAAG(N)(N)(N)(N)(N)(N)(N)(N)(N)(N)CCCACTACAATCCATACACCT
chr8snp104_S0_Sub0_mip0_ref	GGTGACAAAACATATGTATTTTCCTTTTACA(N:25252525)(N)(N)(N)AGATCGGAAGAGCACACGTGACTCGCCAAGCTGAAG(N)(N)(N)(N)(N)(N)(N)(N)(N)(N)CAAGCATTGTAAATATTAATTTGATATATATAT
chr8snp107_S0_Sub0_mip0_ref	TTATCTAAAATATCCATGTTTAAAGAAATGATAGC(N:25252525)(N)(N)(N)AGATCGGAAGAGCACACGTGACTCGCCAAGCTGAAG(N)(N)(N)(N)(N)(N)(N)(N)(N)(N)CGTTAATATAGATTTGATCACATATATATTG
chr8snp107_S0_Sub0_mip1_ref	TGTAATGAATCCAAACATATTAAATGTATAAATGA(N:25252525)(N)(N)(N)AGATCGGAAGAGCACACGTGACTCGCCAAGCTGAAG(N)(N)(N)(N)(N)(N)(N)(N)(N)(N)CATGACAATCTGGATTTTAATTTACTAA
chr8snp114_S0_Sub0_mip0_ref	GCTGCACATTTATATTTTGGATTGCG(N:25252525)(N)(N)(N)AGATCGGAAGAGCACACGTGACTCGCCAAGCTGAAG(N)(N)(N)(N)(N)(N)(N)(N)(N)(N)CCCTACACTTTGATTTATATGCCA
chr8snp115_S0_Sub0_mip0_ref	GTACATTGAACTATATTATTAATAACTACATTCGC(N:25252525)(N)(N)(N)AGATCGGAAGAGCACACGTGACTCGCCAAGCTGAAG(N)(N)(N)(N)(N)(N)(N)(N)(N)(N)TCAAATGAAATAAACGGACTATAAAAAT
chr8snp115_S0_Sub0_mip1_ref	TGTAATACTTTTATTAACAACATAAAGTTAAGGTT(N:25252525)(N)(N)(N)AGATCGGAAGAGCACACGTGACTCGCCAAGCTGAAG(N)(N)(N)(N)(N)(N)(N)(N)(N)(N)AATCTAATGATTTAAGAAAGATTATGAAGA
chr8snp118_S0_Sub0_mip0_ref	TGATGATAAGAATATACAAATGAATGAAGATGG(N:25252525)(N)(N)(N)AGATCGGAAGAGCACACGTGACTCGCCAAGCTGAAG(N)(N)(N)(N)(N)(N)(N)(N)(N)(N)TGTATGATAAAATATATCCTGATGCAA
chr8snp118_S0_Sub0_mip1_ref	GATGTTTCTCGTACACATTCGATGTAC(N:25252525)(N)(N)(N)AGATCGGAAGAGCACACGTGACTCGCCAAGCTGAAG(N)(N)(N)(N)(N)(N)(N)(N)(N)(N)CACATGTTTTAATATAATTATCACTATATTTATC
chr8snp119_S0_Sub0_mip0_ref	GATGATATGGATAATAATACATCATACAATATGCC(N:25252525)(N)(N)(N)AGATCGGAAGAGCACACGTGACTCGCCAAGCTGAAG(N)(N)(N)(N)(N)(N)(N)(N)(N)(N)TGATAACAAACATTTGGATTTAAACC
chr8snp121_S0_Sub0_mip0_ref	GTTACTATCATCCTGTGAATTATTTAAAATTTTCA(N:25252525)(N)(N)(N)AGATCGGAAGAGCACACGTGACTCGCCAAGCTGAAG(N)(N)(N)(N)(N)(N)(N)(N)(N)(N)TGTACATTTATAATGTTTATATTTTGTGTG
chr8snp121_S0_Sub0_mip1_ref	ATAAACACTTGCCAAATGTTATATATTTATAAACT(N:25252525)(N)(N)(N)AGATCGGAAGAGCACACGTGACTCGCCAAGCTGAAG(N)(N)(N)(N)(N)(N)(N)(N)(N)(N)GTATCATCATTTTAATAAAAACAAATTAAATG
chr8snp130_S0_Sub0_mip0_ref	CTGCATACAAATTTATGTTTTTCTTTTACCTC(N:25252525)(N)(N)(N)AGATCGGAAGAGCACACGTGACTCGCCAAGCTGAAG(N)(N)(N)(N)(N)(N)(N)(N)(N)(N)TTGTACCTCTAGTCCGCTAAAAA
chr8snp130_S0_Sub0_mip1_ref	CACCATCATCTACTATAAAACCATTTTTGT(N:25252525)(N)(N)(N)AGATCGGAAGAGCACACGTGACTCGCCAAGCTGAAG(N)(N)(N)(N)(N)(N)(N)(N)(N)(N)TCTTTGTATATATTTGATTACTCTTATCTTT
chr8snp130_S0_Sub0_mip2_ref	ATTAGGTGGTACTATCTCAAGTATTAGTGAAG(N:25252525)(N)(N)(N)AGATCGGAAGAGCACACGTGACTCGCCAAGCTGAAG(N)(N)(N)(N)(N)(N)(N)(N)(N)(N)CAAATATCGAGGCAGGGATATTA
chr8snp133_S0_Sub0_mip0_ref	TGTAAAGGGAATTATAACATATAGAAAAATCTGT(N:25252525)(N)(N)(N)AGATCGGAAGAGCACACGTGACTCGCCAAGCTGAAG(N)(N)(N)(N)(N)(N)(N)(N)(N)(N)CACTCATATACAAATAATAATACGTTTAAAT
chr8snp178_S0_Sub0_mip0_ref	AAATTATTACTGTTTGTATTATGACTCCCTTC(N:25252525)(N)(N)(N)AGATCGGAAGAGCACACGTGACTCGCCAAGCTGAAG(N)(N)(N)(N)(N)(N)(N)(N)(N)(N)ACTCATCATTATCATAATAATTGTCTATATC
chr8snp178_S0_Sub0_mip1_ref	CAACAAATTGTTGGAACATAAATGATGATG(N:25252525)(N)(N)(N)AGATCGGAAGAGCACACGTGACTCGCCAAGCTGAAG(N)(N)(N)(N)(N)(N)(N)(N)(N)(N)TTACAGTGAAATTGCGTCGTC
chr8snp18_S0_Sub0_mip0_ref	TGTAATATCAAAAACAACCCTAAACAACATG(N:25252525)(N)(N)(N)AGATCGGAAGAGCACACGTGACTCGCCAAGCTGAAG(N)(N)(N)(N)(N)(N)(N)(N)(N)(N)AAATGGATGTTATATATGAACATGTAAAA
chr8snp181_S0_Sub0_mip0_ref	GACATGACGATTAAACATACATCACATAAG(N:25252525)(N)(N)(N)AGATCGGAAGAGCACACGTGACTCGCCAAGCTGAAG(N)(N)(N)(N)(N)(N)(N)(N)(N)(N)TTACATTTAATATTCTTATGTTATTCAAAATG
chr8snp185_S0_Sub0_mip0_ref	GTGGAAACCATCAAAATTTTAGATATTGATAAT(N:25252525)(N)(N)(N)AGATCGGAAGAGCACACGTGACTCGCCAAGCTGAAG(N)(N)(N)(N)(N)(N)(N)(N)(N)(N)AAAAACTTAATAGATTCTATAAATAATACAAATAA
chr8snp187_S0_Sub0_mip0_ref	GTCTATACAAAGTACATATAACATGAACAAGT(N:25252525)(N)(N)(N)AGATCGGAAGAGCACACGTGACTCGCCAAGCTGAAG(N)(N)(N)(N)(N)(N)(N)(N)(N)(N)ATTACAAAATGATTTTATATTAAATGATGAATT
chr8snp187_S0_Sub0_mip1_ref	AGGACAATATTTTGAAGAAATAGATATGGAAC(N:25252525)(N)(N)(N)AGATCGGAAGAGCACACGTGACTCGCCAAGCTGAAG(N)(N)(N)(N)(N)(N)(N)(N)(N)(N)CTTGATGATGATTGTGATATATATGTATATA
chr8snp187_S0_Sub0_mip2_ref	TTGTTTCTGTTTTTACCAAAGTAGTTTGC(N:25252525)(N)(N)(N)AGATCGGAAGAGCACACGTGACTCGCCAAGCTGAAG(N)(N)(N)(N)(N)(N)(N)(N)(N)(N)TTTTATACTATTCCAAGGTAATTTCCAT
chr8snp191_S0_Sub0_mip0_ref	AACATTACAATTCTTATGATATTCTAATTCAAGTC(N:25252525)(N)(N)(N)AGATCGGAAGAGCACACGTGACTCGCCAAGCTGAAG(N)(N)(N)(N)(N)(N)(N)(N)(N)(N)AGGAGATGTACAAGATGTTAATGATA
chr8snp191_S0_Sub0_mip1_ref	TCAGGACATTTAGAGATGACTATGGAG(N:25252525)(N)(N)(N)AGATCGGAAGAGCACACGTGACTCGCCAAGCTGAAG(N)(N)(N)(N)(N)(N)(N)(N)(N)(N)GCTGGAAAGTTCTATAAAAGCATTA
chr8snp20_S0_Sub0_mip0_ref	TCGCTTGTAGTTATGCATTAGTACCT(N:25252525)(N)(N)(N)AGATCGGAAGAGCACACGTGACTCGCCAAGCTGAAG(N)(N)(N)(N)(N)(N)(N)(N)(N)(N)CGTATACCTTCAAAATATATAGACAAAA
chr8snp203_S0_Sub0_mip0_ref	ACATGAAATATGTTCGAATTATTTCCCAG(N:25252525)(N)(N)(N)AGATCGGAAGAGCACACGTGACTCGCCAAGCTGAAG(N)(N)(N)(N)(N)(N)(N)(N)(N)(N)TTTTTGTGATGACTGTATATATGTCA
chr8snp203_S0_Sub0_mip1_ref	AAATAGGAATTCATCTTTTTACAATTATAGACAAA(N:25252525)(N)(N)(N)AGATCGGAAGAGCACACGTGACTCGCCAAGCTGAAG(N)(N)(N)(N)(N)(N)(N)(N)(N)(N)AACAATCATTTGCTGATGAGTTTAA
chr8snp205_S0_Sub0_mip0_ref	AGAACTAATAAAAGGGTTCCTGTTTGTAT(N:25252525)(N)(N)(N)AGATCGGAAGAGCACACGTGACTCGCCAAGCTGAAG(N)(N)(N)(N)(N)(N)(N)(N)(N)(N)GGATAAATTATGTTCTTCTATATTATATTCATTA
chr8snp205_S0_Sub0_mip1_ref	TCTGATTTTTCACAATGTCATCATTATATGTAG(N:25252525)(N)(N)(N)AGATCGGAAGAGCACACGTGACTCGCCAAGCTGAAG(N)(N)(N)(N)(N)(N)(N)(N)(N)(N)AGGGGATGAAATAAATTTAAATTAAAATTAT
chr8snp205_S0_Sub0_mip2_ref	ATGTGATGATTGTTTTTGTAAATCTTCTTTTG(N:25252525)(N)(N)(N)AGATCGGAAGAGCACACGTGACTCGCCAAGCTGAAG(N)(N)(N)(N)(N)(N)(N)(N)(N)(N)TGCACGTTATATAAAATTAAAGTTTTATG
chr8snp205_S0_Sub0_mip3_ref	GATATGGATGGAATGTCTCTCAAAGGT(N:25252525)(N)(N)(N)AGATCGGAAGAGCACACGTGACTCGCCAAGCTGAAG(N)(N)(N)(N)(N)(N)(N)(N)(N)(N)AAGATTTGCTTATCTAAATAATGCCT
chr8snp217_S0_Sub0_mip0_ref	TCCTCAGATGATGAAACTCCATTACA(N:25252525)(N)(N)(N)AGATCGGAAGAGCACACGTGACTCGCCAAGCTGAAG(N)(N)(N)(N)(N)(N)(N)(N)(N)(N)AAGACTTATCATAACCATTACTAATATTATT
chr8snp219_S0_Sub0_mip0_ref	GCAATTCAACTATTAACCCCTGCAA(N:25252525)(N)(N)(N)AGATCGGAAGAGCACACGTGACTCGCCAAGCTGAAG(N)(N)(N)(N)(N)(N)(N)(N)(N)(N)TGTAATAAATTGTGTGTATCTTGTAATATA
chr8snp219_S0_Sub0_mip1_ref	CGGTCAAATTAAAATTTAAATACATACAAAAATGT(N:25252525)(N)(N)(N)AGATCGGAAGAGCACACGTGACTCGCCAAGCTGAAG(N)(N)(N)(N)(N)(N)(N)(N)(N)(N)CCTATATCTGATAAATAATCTAAGGCTT
chr8snp219_S0_Sub0_mip2_ref	AGGTTTTAAAATTGAGATGCAAATTTGAAAGA(N:25252525)(N)(N)(N)AGATCGGAAGAGCACACGTGACTCGCCAAGCTGAAG(N)(N)(N)(N)(N)(N)(N)(N)(N)(N)GGAGGAAATACTACAGGTATAAATAAAT
chr8snp225_S0_Sub0_mip0_ref	AGCATTAAATATACAAAAAGGAATAGATTCATCAC(N:25252525)(N)(N)(N)AGATCGGAAGAGCACACGTGACTCGCCAAGCTGAAG(N)(N)(N)(N)(N)(N)(N)(N)(N)(N)GTTCGATTTGTACTACTTCTCCTT
chr8snp225_S0_Sub0_mip1_ref	TTAACTCAATATATAAGGAAGAGCATAGGTG(N:25252525)(N)(N)(N)AGATCGGAAGAGCACACGTGACTCGCCAAGCTGAAG(N)(N)(N)(N)(N)(N)(N)(N)(N)(N)TTTATTATTAGCAGGTCCAAGCG
chr8snp226_S0_Sub0_mip0_ref	GAACTTTCATCATCTCCAATAAGGTATACC(N:25252525)(N)(N)(N)AGATCGGAAGAGCACACGTGACTCGCCAAGCTGAAG(N)(N)(N)(N)(N)(N)(N)(N)(N)(N)AATATGACCAAATGAAACACACAC
chr8snp229_S0_Sub0_mip0_ref	GTTATATGTCCACATTCGAACGATATCG(N:25252525)(N)(N)(N)AGATCGGAAGAGCACACGTGACTCGCCAAGCTGAAG(N)(N)(N)(N)(N)(N)(N)(N)(N)(N)CAGTAAATAAAAAGAGAATAAACAAATTAAT
chr8snp234_S0_Sub0_mip0_ref	TCATTGTATTCAATCAGATAAGCATTTTGC(N:25252525)(N)(N)(N)AGATCGGAAGAGCACACGTGACTCGCCAAGCTGAAG(N)(N)(N)(N)(N)(N)(N)(N)(N)(N)ACATATAAATGGACATATAAATAAACATATATAT
chr8snp238_S0_Sub0_mip0_ref	GTGCATATACTTAACAAATTCATTTTATCTTCC(N:25252525)(N)(N)(N)AGATCGGAAGAGCACACGTGACTCGCCAAGCTGAAG(N)(N)(N)(N)(N)(N)(N)(N)(N)(N)ATTCATAAATTCAAAATTGCTTTTATCAT
chr8snp238_S0_Sub0_mip1_ref	GCGGGTAGTTCTATTATACTTGTATCTACA(N:25252525)(N)(N)(N)AGATCGGAAGAGCACACGTGACTCGCCAAGCTGAAG(N)(N)(N)(N)(N)(N)(N)(N)(N)(N)TGAAAAAGATAAATATACAAAGCTTTCA
chr8snp247_S0_Sub0_mip0_ref	CAGAAACTTTTGATGATGTGTTTGATGATG(N:25252525)(N)(N)(N)AGATCGGAAGAGCACACGTGACTCGCCAAGCTGAAG(N)(N)(N)(N)(N)(N)(N)(N)(N)(N)TGATTCTAATTTCCACTTAACATTAAAA
chr8snp247_S0_Sub0_mip1_ref	TCTTTGAAATATTTTCCATAAATCTTTACTTAAGG(N:25252525)(N)(N)(N)AGATCGGAAGAGCACACGTGACTCGCCAAGCTGAAG(N)(N)(N)(N)(N)(N)(N)(N)(N)(N)CTATCTTTCTTAAAATATGGATCTTTACG
chr8snp247_S0_Sub0_mip2_ref	TTTTAAAATTGAACGTGAAACCCTAGC(N:25252525)(N)(N)(N)AGATCGGAAGAGCACACGTGACTCGCCAAGCTGAAG(N)(N)(N)(N)(N)(N)(N)(N)(N)(N)AACAATTAAGAATGCATTAAATGATGA
chr8snp247_S0_Sub0_mip3_ref	CCTAAAAAGTTATAAAGACTAACAAATGGAGC(N:25252525)(N)(N)(N)AGATCGGAAGAGCACACGTGACTCGCCAAGCTGAAG(N)(N)(N)(N)(N)(N)(N)(N)(N)(N)TTTCCACCAAAACAATGTCCAT
chr8snp253_S0_Sub0_mip0_ref	CGTATTTTCATTAATATGTCTATGATGGGG(N:25252525)(N)(N)(N)AGATCGGAAGAGCACACGTGACTCGCCAAGCTGAAG(N)(N)(N)(N)(N)(N)(N)(N)(N)(N)TGTTTTACAAAAAGGTGGTAATAAAAA
chr8snp253_S0_Sub0_mip1_ref	ACAACTTGATGAAAAAGGGGGTTAAA(N:25252525)(N)(N)(N)AGATCGGAAGAGCACACGTGACTCGCCAAGCTGAAG(N)(N)(N)(N)(N)(N)(N)(N)(N)(N)AAGTTATGAATATGTTTTTATATCTCAGTT
chr8snp259_S0_Sub0_mip0_ref	AGATTCTAAAGATACACAAAATACCAAACAAA(N:25252525)(N)(N)(N)AGATCGGAAGAGCACACGTGACTCGCCAAGCTGAAG(N)(N)(N)(N)(N)(N)(N)(N)(N)(N)GAAAATAATTATGAATATGACGAAACAAAA
chr8snp259_S0_Sub0_mip1_ref	TGTCCTGTTCATAATAATATCCATTTTCTTC(N:25252525)(N)(N)(N)AGATCGGAAGAGCACACGTGACTCGCCAAGCTGAAG(N)(N)(N)(N)(N)(N)(N)(N)(N)(N)TTTGTTCTGTTTTATTATTCGAATGG
chr8snp260_S0_Sub0_mip0_ref	AAACGAAAAGGTACATCATATTTTGCTG(N:25252525)(N)(N)(N)AGATCGGAAGAGCACACGTGACTCGCCAAGCTGAAG(N)(N)(N)(N)(N)(N)(N)(N)(N)(N)TTAATTTCGAATTATTGTACATTAATATATGT
chr8snp263_S0_Sub0_mip0_ref	TTGGATCATTTAAAGGACAAATTCATTTTGA(N:25252525)(N)(N)(N)AGATCGGAAGAGCACACGTGACTCGCCAAGCTGAAG(N)(N)(N)(N)(N)(N)(N)(N)(N)(N)ATATGTTATCTGGGAATATAAAATTGGT
chr8snp267_S0_Sub0_mip0_ref	TCAAATGGATCAAATAAATCTTGATGAAATTG(N:25252525)(N)(N)(N)AGATCGGAAGAGCACACGTGACTCGCCAAGCTGAAG(N)(N)(N)(N)(N)(N)(N)(N)(N)(N)CCATATTAAATCTAATTCATATAGAACAAATA
chr8snp267_S0_Sub0_mip1_ref	AGTGGAATGTTGTTTTATAGAATTATTTTCTTG(N:25252525)(N)(N)(N)AGATCGGAAGAGCACACGTGACTCGCCAAGCTGAAG(N)(N)(N)(N)(N)(N)(N)(N)(N)(N)TCATCAATTGAATTATTCATATCTTGAG
chr8snp267_S0_Sub0_mip2_ref	GTGGATCATATATATAGTATACATAATTTTGACCA(N:25252525)(N)(N)(N)AGATCGGAAGAGCACACGTGACTCGCCAAGCTGAAG(N)(N)(N)(N)(N)(N)(N)(N)(N)(N)CGGATCAACAAATGAATAAGGATAC
chr8snp269_S0_Sub0_mip0_ref	ATTGTATTATAAATATTTTTGGTACCAGTGGT(N:25252525)(N)(N)(N)AGATCGGAAGAGCACACGTGACTCGCCAAGCTGAAG(N)(N)(N)(N)(N)(N)(N)(N)(N)(N)AGTTCATTCAATAATTCAAATAAAATAATTAAT
chr8snp269_S0_Sub0_mip1_ref	CATTAATTTGATTATTTGTTAAATGACTTTGTACA(N:25252525)(N)(N)(N)AGATCGGAAGAGCACACGTGACTCGCCAAGCTGAAG(N)(N)(N)(N)(N)(N)(N)(N)(N)(N)TTTATGCCTTTAAAATCATTTAAGGTT
chr8snp274_S0_Sub0_mip0_ref	AAAAGAGCATATATATTAAATGTAACATGAAAAGA(N:25252525)(N)(N)(N)AGATCGGAAGAGCACACGTGACTCGCCAAGCTGAAG(N)(N)(N)(N)(N)(N)(N)(N)(N)(N)TTTTGAATTAAGAAAGATTATAATAAATGATAATA
chr8snp277_S0_Sub0_mip0_ref	TTTTGTGTGCAACTTTTTCAAAATATAGAC(N:25252525)(N)(N)(N)AGATCGGAAGAGCACACGTGACTCGCCAAGCTGAAG(N)(N)(N)(N)(N)(N)(N)(N)(N)(N)GCCAAAATTTTTGAGTGAAATTGG
chr8snp277_S0_Sub0_mip1_ref	GTGGATTTATAAATAGTTaGTTTACAAGCCA(N:25252525)(N)(N)(N)AGATCGGAAGAGCACACGTGACTCGCCAAGCTGAAG(N)(N)(N)(N)(N)(N)(N)(N)(N)(N)AAATAATTATATATGCTAAAGGTGATAGATA
chr8snp279_S0_Sub0_mip0_ref	AATATGTCTATATCAATGACACAAATAATGAAAAA(N:25252525)(N)(N)(N)AGATCGGAAGAGCACACGTGACTCGCCAAGCTGAAG(N)(N)(N)(N)(N)(N)(N)(N)(N)(N)AACAAATCGGTTCAATAGGACTTA
chr8snp279_S0_Sub0_mip1_ref	GGGAAAACAAAAATAACAGATAACCTGAAG(N:25252525)(N)(N)(N)AGATCGGAAGAGCACACGTGACTCGCCAAGCTGAAG(N)(N)(N)(N)(N)(N)(N)(N)(N)(N)GCAAAATGTCAAAAATAAGTAAAAGAG
chr8snp279_S0_Sub0_mip2_ref	TGGAATATTTTAAAAATCCATTAAAGTATATCTCC(N:25252525)(N)(N)(N)AGATCGGAAGAGCACACGTGACTCGCCAAGCTGAAG(N)(N)(N)(N)(N)(N)(N)(N)(N)(N)TATTTATACTTTCTTTTCTTTTCTGAGC
chr8snp279_S0_Sub0_mip3_ref	GAATTGAAGGAACTTCATCACAAATAATATTATT(N:25252525)(N)(N)(N)AGATCGGAAGAGCACACGTGACTCGCCAAGCTGAAG(N)(N)(N)(N)(N)(N)(N)(N)(N)(N)ACCATTACTCCTTTTCCTTGATG
chr8snp279_S0_Sub0_mip4_ref	CCTACTTTACAGACTATAGTAATTATAGCATTCG(N:25252525)(N)(N)(N)AGATCGGAAGAGCACACGTGACTCGCCAAGCTGAAG(N)(N)(N)(N)(N)(N)(N)(N)(N)(N)CACCAAAAATGAAAAAGAAGAAGAC
chr8snp288_S0_Sub0_mip0_ref	CAATATTTTATGTCGTTATATGCTTTTGTTCT(N:25252525)(N)(N)(N)AGATCGGAAGAGCACACGTGACTCGCCAAGCTGAAG(N)(N)(N)(N)(N)(N)(N)(N)(N)(N)TGATTTATAAGAATAATTTTACGTATTCCA
chr8snp289_S0_Sub0_mip0_ref	TCAAGAGGGAAAAGAAAAGAAAGGAAAC(N:25252525)(N)(N)(N)AGATCGGAAGAGCACACGTGACTCGCCAAGCTGAAG(N)(N)(N)(N)(N)(N)(N)(N)(N)(N)GGAGCATGCTTATTATATTGATTACA
chr8snp297_S0_Sub0_mip0_ref	TCTATATTCATTAAATGTTTAGGTGCATACTTT(N:25252525)(N)(N)(N)AGATCGGAAGAGCACACGTGACTCGCCAAGCTGAAG(N)(N)(N)(N)(N)(N)(N)(N)(N)(N)AGATATCTACAACACACATTTAATTTTT
chr8snp297_S0_Sub0_mip1_ref	AAATATGTCCACTATTTAATTACGTTGTTTATG(N:25252525)(N)(N)(N)AGATCGGAAGAGCACACGTGACTCGCCAAGCTGAAG(N)(N)(N)(N)(N)(N)(N)(N)(N)(N)TTTTTCTTTAAACGTTATTTCtAtTAGATC
chr8snp309_S0_Sub0_mip0_ref	CCTCTTCCTTTTTATTAACATATTTATAGCCG(N:25252525)(N)(N)(N)AGATCGGAAGAGCACACGTGACTCGCCAAGCTGAAG(N)(N)(N)(N)(N)(N)(N)(N)(N)(N)GGAAAAGAGCAAATATGAAAAAGGT
chr8snp309_S0_Sub0_mip1_ref	ATACTTTGACTAAGACCACCTGAAGGA(N:25252525)(N)(N)(N)AGATCGGAAGAGCACACGTGACTCGCCAAGCTGAAG(N)(N)(N)(N)(N)(N)(N)(N)(N)(N)CATGAAATTATGAGAATATCAAATGTTAAA
chr8snp31_S0_Sub0_mip0_ref	ATGTGAAAAACTTTTCGCTAGATTGTG(N:25252525)(N)(N)(N)AGATCGGAAGAGCACACGTGACTCGCCAAGCTGAAG(N)(N)(N)(N)(N)(N)(N)(N)(N)(N)TCACGCTTTTGGGCTATATATATAA
chr8snp31_S0_Sub0_mip1_ref	AAAATATATAAAACCCTCAGAGAGTACCG(N:25252525)(N)(N)(N)AGATCGGAAGAGCACACGTGACTCGCCAAGCTGAAG(N)(N)(N)(N)(N)(N)(N)(N)(N)(N)CAAGAGGTATGTCAAAGCATATTATT
chr8snp314_S0_Sub0_mip0_ref	GTTCTAAAAGAATTAAATATACGCACAAAAAGTG(N:25252525)(N)(N)(N)AGATCGGAAGAGCACACGTGACTCGCCAAGCTGAAG(N)(N)(N)(N)(N)(N)(N)(N)(N)(N)CAAACATTCTGAAAAATGATGATGG
chr8snp314_S0_Sub0_mip1_ref	CCTCCCTTAGATAAATATAATTGTTTGTTGG(N:25252525)(N)(N)(N)AGATCGGAAGAGCACACGTGACTCGCCAAGCTGAAG(N)(N)(N)(N)(N)(N)(N)(N)(N)(N)TTAGGTGTATTTGGATTTCTTTCTAC
chr8snp316_S0_Sub0_mip0_ref	GCCAACATTATTTTGTACAATAAAGGATTG(N:25252525)(N)(N)(N)AGATCGGAAGAGCACACGTGACTCGCCAAGCTGAAG(N)(N)(N)(N)(N)(N)(N)(N)(N)(N)AGAGGTAGCTATTTTATTAAAGATATTTTAA
chr8snp319_S0_Sub0_mip0_ref	TCTTTTTCTTTTTCTTCAGATAGGTACCTAC(N:25252525)(N)(N)(N)AGATCGGAAGAGCACACGTGACTCGCCAAGCTGAAG(N)(N)(N)(N)(N)(N)(N)(N)(N)(N)CATGTATATCATATGTATCTAATCTTATATTTATA
chr11snp290_S0_Sub0_mip0_ref	TTATTATTATTGTTGTAATTTTTGTCGTTTTCTTT(N:25252525)(N)(N)(N)AGATCGGAAGAGCACACGTGACTCGCCAAGCTGAAG(N)(N)(N)(N)(N)(N)(N)(N)(N)(N)CACTGTCACTATCTTCTAGTAGTTT
chr11snp290_S0_Sub0_mip1_ref	AGAAAAAGGAAAGTAAAGGTAAAAGTAAAAGT(N:25252525)(N)(N)(N)AGATCGGAAGAGCACACGTGACTCGCCAAGCTGAAG(N)(N)(N)(N)(N)(N)(N)(N)(N)(N)AAAAGATATACATGATCAAGTTGATATAAA
chr11snp292_S0_Sub0_mip0_ref	CAGCCTAGGATTAATAATACTCGTATGTATAT(N:25252525)(N)(N)(N)AGATCGGAAGAGCACACGTGACTCGCCAAGCTGAAG(N)(N)(N)(N)(N)(N)(N)(N)(N)(N)CTTGACCACATAAATGTATATTATTATTATT
chr11snp295_S0_Sub0_mip0_ref	TCATCATATCATCAGAATTTTTCATCTTAATCA(N:25252525)(N)(N)(N)AGATCGGAAGAGCACACGTGACTCGCCAAGCTGAAG(N)(N)(N)(N)(N)(N)(N)(N)(N)(N)CAAGTCGTAAATTTCTAAATAATTATTCTTT
chr11snp295_S0_Sub0_mip1_ref	AAATGATCCATATTATAAAGAGAATGTAAGAAATG(N:25252525)(N)(N)(N)AGATCGGAAGAGCACACGTGACTCGCCAAGCTGAAG(N)(N)(N)(N)(N)(N)(N)(N)(N)(N)GTTACCTATATATATTAATAATGATTTAACACC
chr11snp301_S0_Sub0_mip0_ref	TGATGAAATAAATAAAGAAAGAGAAAAAGAGGA(N:25252525)(N)(N)(N)AGATCGGAAGAGCACACGTGACTCGCCAAGCTGAAG(N)(N)(N)(N)(N)(N)(N)(N)(N)(N)GCAATTCGTTCCTCCCATATATT
chr11snp306_S0_Sub0_mip0_ref	GACCAAGCCATAAATTTAAAATACGTAGG(N:25252525)(N)(N)(N)AGATCGGAAGAGCACACGTGACTCGCCAAGCTGAAG(N)(N)(N)(N)(N)(N)(N)(N)(N)(N)ACCTGTCATAATTGTATTATTTTATTAGT
chr11snp307_S0_Sub0_mip0_ref	GCAACACAAAAGAAAAGGAAACAAAAGAA(N:25252525)(N)(N)(N)AGATCGGAAGAGCACACGTGACTCGCCAAGCTGAAG(N)(N)(N)(N)(N)(N)(N)(N)(N)(N)AATAGTACTATTAGAGCCACCAAAG
chr11snp307_S0_Sub0_mip1_ref	AGATGGAAAAAGACAACTGTTTTGCT(N:25252525)(N)(N)(N)AGATCGGAAGAGCACACGTGACTCGCCAAGCTGAAG(N)(N)(N)(N)(N)(N)(N)(N)(N)(N)AAAAGTTAAAAATGTGTTGCTGTTT
chr11snp310_S0_Sub0_mip0_ref	CGTTTGTGTAAAGGTTTCAAAACAAGG(N:25252525)(N)(N)(N)AGATCGGAAGAGCACACGTGACTCGCCAAGCTGAAG(N)(N)(N)(N)(N)(N)(N)(N)(N)(N)AAAAATAGATATATCCGTTATTAGATCTTT
chr11snp312_S0_Sub0_mip0_ref	GGATGTTCCCAATAATTCTGTCCTCTT(N:25252525)(N)(N)(N)AGATCGGAAGAGCACACGTGACTCGCCAAGCTGAAG(N)(N)(N)(N)(N)(N)(N)(N)(N)(N)ATGCGTGTTGTAATGTATTTTCG
chr11snp312_S0_Sub0_mip1_ref	GGGTAATCCATGGACGGAATATATGG(N:25252525)(N)(N)(N)AGATCGGAAGAGCACACGTGACTCGCCAAGCTGAAG(N)(N)(N)(N)(N)(N)(N)(N)(N)(N)CAACAAGAAGATTCAGGAGAAGA
chr11snp312_S0_Sub0_mip2_ref	AAAGATGGAGGTTTTGCTTTTCCTC(N:25252525)(N)(N)(N)AGATCGGAAGAGCACACGTGACTCGCCAAGCTGAAG(N)(N)(N)(N)(N)(N)(N)(N)(N)(N)AGAGTAGATTTAGGAGAAGATGCT
chr11snp312_S0_Sub0_mip3_ref	CAGCTCAAGAAAATAATGGTCCTAGATATTG(N:25252525)(N)(N)(N)AGATCGGAAGAGCACACGTGACTCGCCAAGCTGAAG(N)(N)(N)(N)(N)(N)(N)(N)(N)(N)GATGAATTGACTTTATGTTCAAGAC
chr11snp312_S0_Sub0_mip4_ref	TTGCTGGTCTAAAACAAAACATGCT(N:25252525)(N)(N)(N)AGATCGGAAGAGCACACGTGACTCGCCAAGCTGAAG(N)(N)(N)(N)(N)(N)(N)(N)(N)(N)GTGGTATATCTTCACAATTTCCATC
chr11snp312_S0_Sub0_mip5_ref	CTTTAAAAGCACCAGTGGGAAGAAAAG(N:25252525)(N)(N)(N)AGATCGGAAGAGCACACGTGACTCGCCAAGCTGAAG(N)(N)(N)(N)(N)(N)(N)(N)(N)(N)GCAGTAGTAGCAATGTATGATGAA
chr11snp312_S0_Sub0_mip6_ref	GCAGATATTCCTGAACATAAACCAACT(N:25252525)(N)(N)(N)AGATCGGAAGAGCACACGTGACTCGCCAAGCTGAAG(N)(N)(N)(N)(N)(N)(N)(N)(N)(N)GACAGTTTAAAATGCCCATGTG
chr11snp312_S0_Sub0_mip7_ref	GAAATGATGAAATGTTAGATCCTGAGGC(N:25252525)(N)(N)(N)AGATCGGAAGAGCACACGTGACTCGCCAAGCTGAAG(N)(N)(N)(N)(N)(N)(N)(N)(N)(N)ATAATTGCATCATCAGCTGCTG
chr11snp32_S0_Sub0_mip0_ref	AAAATACAAGAAATGCAAATATATTAGTGATTCAT(N:25252525)(N)(N)(N)AGATCGGAAGAGCACACGTGACTCGCCAAGCTGAAG(N)(N)(N)(N)(N)(N)(N)(N)(N)(N)TAAAGTATTTTCGCCTATAATCATAGG
chr11snp32_S0_Sub0_mip1_ref	GTAGTTACTTTCATTTTTAGTTTTCATTAGATTCA(N:25252525)(N)(N)(N)AGATCGGAAGAGCACACGTGACTCGCCAAGCTGAAG(N)(N)(N)(N)(N)(N)(N)(N)(N)(N)CCTTTAGAAACAATAATTATTGCAGTAA
chr11snp358_S0_Sub0_mip0_ref	GGTATCATAAAAATGTGAAGCATCTTTTATATATT(N:25252525)(N)(N)(N)AGATCGGAAGAGCACACGTGACTCGCCAAGCTGAAG(N)(N)(N)(N)(N)(N)(N)(N)(N)(N)CAATTATGTTTATCATTAAAATTGTTATTATTATT
chr11snp358_S0_Sub0_mip1_ref	CAGACTAATTATTGTGGCTTTACATAAAGG(N:25252525)(N)(N)(N)AGATCGGAAGAGCACACGTGACTCGCCAAGCTGAAG(N)(N)(N)(N)(N)(N)(N)(N)(N)(N)CACATTAAAAATAATATTCATGATCACG
chr11snp368_S0_Sub0_mip0_ref	AAAAATGATTATATTTTATCCTTAGATGAAGCATT(N:25252525)(N)(N)(N)AGATCGGAAGAGCACACGTGACTCGCCAAGCTGAAG(N)(N)(N)(N)(N)(N)(N)(N)(N)(N)AGTATGATAGGTATAAAATCTTTAAGAAATT
chr11snp369_S0_Sub0_mip0_ref	TATCAACAAAAATATGCACTTTTCAATATTATTTC(N:25252525)(N)(N)(N)AGATCGGAAGAGCACACGTGACTCGCCAAGCTGAAG(N)(N)(N)(N)(N)(N)(N)(N)(N)(N)TTAATTCATCAAGTTTATAAATATCCTAGT
chr11snp371_S0_Sub0_mip0_ref	ACAATATGAATAATAGGAACAATAATCAATTTAGC(N:25252525)(N)(N)(N)AGATCGGAAGAGCACACGTGACTCGCCAAGCTGAAG(N)(N)(N)(N)(N)(N)(N)(N)(N)(N)GTATCCCCAAATGAATAATGTGAAC
chr11snp371_S0_Sub0_mip1_ref	GGTAACTCTCATATTTCTAGTTCCATAATTAATAT(N:25252525)(N)(N)(N)AGATCGGAAGAGCACACGTGACTCGCCAAGCTGAAG(N)(N)(N)(N)(N)(N)(N)(N)(N)(N)TATTCACGTTGTTCATATAACCCA
chr11snp376_S0_Sub0_mip0_ref	AATCATTATTTAAGGTATCAGAAGTTGTTTCAC(N:25252525)(N)(N)(N)AGATCGGAAGAGCACACGTGACTCGCCAAGCTGAAG(N)(N)(N)(N)(N)(N)(N)(N)(N)(N)TTAAAAATTTGGGTAGGAATTCACC
chr11snp376_S0_Sub0_mip1_ref	GTGGTAATAATGTAGTTTCGTTTGGAAAG(N:25252525)(N)(N)(N)AGATCGGAAGAGCACACGTGACTCGCCAAGCTGAAG(N)(N)(N)(N)(N)(N)(N)(N)(N)(N)GGAAGAGGTTAAAATGGGTACTTA
chr11snp38_S0_Sub0_mip0_ref	GCATTTTTATTTTTGCTTTGAAAATATTTGTACC(N:25252525)(N)(N)(N)AGATCGGAAGAGCACACGTGACTCGCCAAGCTGAAG(N)(N)(N)(N)(N)(N)(N)(N)(N)(N)AGAATATATATTTATAGTACGAGTACTTTTT
chr11snp38_S0_Sub0_mip1_ref	CTGAGAAATATTAAAGTCCGCAGAAATTT(N:25252525)(N)(N)(N)AGATCGGAAGAGCACACGTGACTCGCCAAGCTGAAG(N)(N)(N)(N)(N)(N)(N)(N)(N)(N)TATTATTAGAAAGGATTTGTTAAGAATTTTT
chr11snp382_S0_Sub0_mip0_ref	CTTCTCCATTCTCTGTAAAAACAAAAGG(N:25252525)(N)(N)(N)AGATCGGAAGAGCACACGTGACTCGCCAAGCTGAAG(N)(N)(N)(N)(N)(N)(N)(N)(N)(N)GTACTATCAATTTTTGAAGTCTATGTAATA
chr11snp383_S0_Sub0_mip0_ref	AGACATATCCTCTCCTGTATGCATCAA(N:25252525)(N)(N)(N)AGATCGGAAGAGCACACGTGACTCGCCAAGCTGAAG(N)(N)(N)(N)(N)(N)(N)(N)(N)(N)TTGTATCATTTGCTTTTTCATTTGTAT
chr11snp383_S0_Sub0_mip1_ref	AAGGCGAATATATCGATACAAATAATCTAATTTTG(N:25252525)(N)(N)(N)AGATCGGAAGAGCACACGTGACTCGCCAAGCTGAAG(N)(N)(N)(N)(N)(N)(N)(N)(N)(N)ATTTTAAACAGACTTTTGACATATCTG
chr11snp383_S0_Sub0_mip2_ref	GCTAACTCTTCATTTAAAGAATTCAAAATGG(N:25252525)(N)(N)(N)AGATCGGAAGAGCACACGTGACTCGCCAAGCTGAAG(N)(N)(N)(N)(N)(N)(N)(N)(N)(N)TTGGAATATCAAACATATACTCAATATTT
chr11snp383_S0_Sub0_mip3_ref	TTTGTTTGATTTGTTTTTCTTTTAATTTCCATTTC(N:25252525)(N)(N)(N)AGATCGGAAGAGCACACGTGACTCGCCAAGCTGAAG(N)(N)(N)(N)(N)(N)(N)(N)(N)(N)ACATCATGATGAATATTATTAAATGAATTG
chr11snp383_S0_Sub0_mip4_ref	CTTATCAAAATTACCAAGATGGATACAAAGA(N:25252525)(N)(N)(N)AGATCGGAAGAGCACACGTGACTCGCCAAGCTGAAG(N)(N)(N)(N)(N)(N)(N)(N)(N)(N)GGAGTATTAAAATACCATAAATTAAAATATGA
chr11snp388_S0_Sub0_mip0_ref	TGGTGTAATATTTAATATATCTGGTTTGATGATAA(N:25252525)(N)(N)(N)AGATCGGAAGAGCACACGTGACTCGCCAAGCTGAAG(N)(N)(N)(N)(N)(N)(N)(N)(N)(N)TGTTTTCGTCATAGTATGCCTTT
chr11snp388_S0_Sub0_mip1_ref	TGTTACATCTCTCAAGCAATTTTCATACC(N:25252525)(N)(N)(N)AGATCGGAAGAGCACACGTGACTCGCCAAGCTGAAG(N)(N)(N)(N)(N)(N)(N)(N)(N)(N)GTCAAATTTATTTTTCACTAGGTTATCA
chr11snp400_S0_Sub0_mip0_ref	TGTTCATAATTATTCTTTATTCAACTAGCCAA(N:25252525)(N)(N)(N)AGATCGGAAGAGCACACGTGACTCGCCAAGCTGAAG(N)(N)(N)(N)(N)(N)(N)(N)(N)(N)CTTTACATATATATCACGCTATTCATTTT
chr11snp400_S0_Sub0_mip1_ref	AAAGTTCGGAGAGGAATATACATATATATTGA(N:25252525)(N)(N)(N)AGATCGGAAGAGCACACGTGACTCGCCAAGCTGAAG(N)(N)(N)(N)(N)(N)(N)(N)(N)(N)GAAGAAAGGATAATGTAATATTATCTAATTTT
chr11snp400_S0_Sub0_mip2_ref	GTTTAATAAAAACGTACCATTCTCAATCGT(N:25252525)(N)(N)(N)AGATCGGAAGAGCACACGTGACTCGCCAAGCTGAAG(N)(N)(N)(N)(N)(N)(N)(N)(N)(N)ATTACACACATGGCAACCTAAAA
chr11snp42_S0_Sub0_mip0_ref	TCAAGAAAATCATAACCAAATAACAAATAATGT(N:25252525)(N)(N)(N)AGATCGGAAGAGCACACGTGACTCGCCAAGCTGAAG(N)(N)(N)(N)(N)(N)(N)(N)(N)(N)AGATTATAATAATATTTAAATGTGTACAAAAATAT
chr11snp42_S0_Sub0_mip1_ref	TCGACGTCTAGCACATGTTCTCT(N:25252525)(N)(N)(N)AGATCGGAAGAGCACACGTGACTCGCCAAGCTGAAG(N)(N)(N)(N)(N)(N)(N)(N)(N)(N)AAATTCTTATTTAAAAATAACTTATTTGTTATTAA
chr11snp420_S0_Sub0_mip0_ref	CTTCTATATCTTTTTCGTACACTTCTTTGC(N:25252525)(N)(N)(N)AGATCGGAAGAGCACACGTGACTCGCCAAGCTGAAG(N)(N)(N)(N)(N)(N)(N)(N)(N)(N)CACTGTAGCTTGTTCATCATAATC
chr11snp420_S0_Sub0_mip1_ref	TAATAGTAAGGAAAATAATGTAAACAAATTTGTGA(N:25252525)(N)(N)(N)AGATCGGAAGAGCACACGTGACTCGCCAAGCTGAAG(N)(N)(N)(N)(N)(N)(N)(N)(N)(N)GCAGAATTATATTTTGAGAAATTAAAAGATA
chr11snp421_S0_Sub0_mip0_ref	TTCCTCGCTTCCTCAAATAATCCAA(N:25252525)(N)(N)(N)AGATCGGAAGAGCACACGTGACTCGCCAAGCTGAAG(N)(N)(N)(N)(N)(N)(N)(N)(N)(N)TTCTACCCTCCTTGCATCTTC
chr11snp421_S0_Sub0_mip1_ref	ATAGCAAGAAGAGTTGAAGATGCAAG(N:25252525)(N)(N)(N)AGATCGGAAGAGCACACGTGACTCGCCAAGCTGAAG(N)(N)(N)(N)(N)(N)(N)(N)(N)(N)CAGAAACAGGAAGAATAGAAGAAGA
chr11snp436_S0_Sub0_mip0_ref	GTCAACATGGTGTAAAATTAAACATGATCTT(N:25252525)(N)(N)(N)AGATCGGAAGAGCACACGTGACTCGCCAAGCTGAAG(N)(N)(N)(N)(N)(N)(N)(N)(N)(N)CCAATATATTTAATGATTTAAATGAAAATCG
chr11snp436_S0_Sub0_mip1_ref	TCTTGTATTGACGTTTTTGGATCTAAGG(N:25252525)(N)(N)(N)AGATCGGAAGAGCACACGTGACTCGCCAAGCTGAAG(N)(N)(N)(N)(N)(N)(N)(N)(N)(N)CGGTGTTTTTCTGGTATATCATTTT
chr11snp439_S0_Sub0_mip0_ref	ATGAGGTAAATATGCAACAAGATGGTG(N:25252525)(N)(N)(N)AGATCGGAAGAGCACACGTGACTCGCCAAGCTGAAG(N)(N)(N)(N)(N)(N)(N)(N)(N)(N)GGAAGAACAACATGAAATTGAATTAG
chr11snp439_S0_Sub0_mip1_ref	ACGAATTCATATTTTCATATTCCTCCTGT(N:25252525)(N)(N)(N)AGATCGGAAGAGCACACGTGACTCGCCAAGCTGAAG(N)(N)(N)(N)(N)(N)(N)(N)(N)(N)TCATCTTGTATATTTATATCACCATCTT
chr11snp441_S0_Sub0_mip0_ref	GAAGAAACAGAATTAGTTAATGAAGAGGTC(N:25252525)(N)(N)(N)AGATCGGAAGAGCACACGTGACTCGCCAAGCTGAAG(N)(N)(N)(N)(N)(N)(N)(N)(N)(N)GAAGTTGATGAAATTGAATCAGTTAC
chr11snp450_S0_Sub0_mip0_ref	CACCTACAATTTGTTCATTAACTAATTTTTCT(N:25252525)(N)(N)(N)AGATCGGAAGAGCACACGTGACTCGCCAAGCTGAAG(N)(N)(N)(N)(N)(N)(N)(N)(N)(N)CAGCAACTGATTCATCTAGTATTTG
chr11snp450_S0_Sub0_mip1_ref	GGAAGAAGTATCTGTTGATGAAGTTGTAG(N:25252525)(N)(N)(N)AGATCGGAAGAGCACACGTGACTCGCCAAGCTGAAG(N)(N)(N)(N)(N)(N)(N)(N)(N)(N)GCTACTGAAGATCTTGTTGAAGA
chr11snp466_S0_Sub0_mip0_ref	CATGTACAATGTTTCAATCgTATATTTTGTTA(N:25252525)(N)(N)(N)AGATCGGAAGAGCACACGTGACTCGCCAAGCTGAAG(N)(N)(N)(N)(N)(N)(N)(N)(N)(N)ACATTCTTTTTCATCAGGGCTG
chr11snp466_S0_Sub0_mip1_ref	GGATATAACATATAAACAAAAAGAAAAGCTTCTAG(N:25252525)(N)(N)(N)AGATCGGAAGAGCACACGTGACTCGCCAAGCTGAAG(N)(N)(N)(N)(N)(N)(N)(N)(N)(N)CCAAAATCGGAAAGAAGAAATGC
chr11snp488_S0_Sub0_mip0_ref	ATGTTTCGTACTAAAATAGATCATCATGATTT(N:25252525)(N)(N)(N)AGATCGGAAGAGCACACGTGACTCGCCAAGCTGAAG(N)(N)(N)(N)(N)(N)(N)(N)(N)(N)CACCTATGATATCTTATATATTAACCCAT
chr11snp49_S0_Sub0_mip0_ref	ATACTTATGAAACTTATATAATTTGCGAACGT(N:25252525)(N)(N)(N)AGATCGGAAGAGCACACGTGACTCGCCAAGCTGAAG(N)(N)(N)(N)(N)(N)(N)(N)(N)(N)GCATAAATTTCAAGTTGATTTGATTTG
chr11snp490_S0_Sub0_mip0_ref	TCTCTTAAATGTATTTTGGATTTACAAATATTCAT(N:25252525)(N)(N)(N)AGATCGGAAGAGCACACGTGACTCGCCAAGCTGAAG(N)(N)(N)(N)(N)(N)(N)(N)(N)(N)AAATAAAAATATCATAATAATGTGAAGAGAC
chr11snp490_S0_Sub0_mip1_ref	CTCAATGTTTCTTTTATCTTAAATATTGTGAATTC(N:25252525)(N)(N)(N)AGATCGGAAGAGCACACGTGACTCGCCAAGCTGAAG(N)(N)(N)(N)(N)(N)(N)(N)(N)(N)ACATATATATTATTAATATGTTGAGTGATTTT
chr11snp490_S0_Sub0_mip2_ref	TTCTTAATGAGTTTAAGAAACATAATATCCTATGA(N:25252525)(N)(N)(N)AGATCGGAAGAGCACACGTGACTCGCCAAGCTGAAG(N)(N)(N)(N)(N)(N)(N)(N)(N)(N)GTTTTTCAAAATAAAATTGTTCTTATATAAAAC
chr8snp319_S0_Sub0_mip1_ref	GTGTATATATTTGTGTGCTTGCACGTT(N:25252525)(N)(N)(N)AGATCGGAAGAGCACACGTGACTCGCCAAGCTGAAG(N)(N)(N)(N)(N)(N)(N)(N)(N)(N)TTCTTCTGACCAATCTTTTTCGT
chr8snp32_S0_Sub0_mip0_ref	ATGAGCCTTATCCTTACTTACATTCGA(N:25252525)(N)(N)(N)AGATCGGAAGAGCACACGTGACTCGCCAAGCTGAAG(N)(N)(N)(N)(N)(N)(N)(N)(N)(N)ACTTGTCGCTATACCTTCATCTA
chr8snp32_S0_Sub0_mip1_ref	TCCATTTACAGATGAAAGTAGTCAAGAC(N:25252525)(N)(N)(N)AGATCGGAAGAGCACACGTGACTCGCCAAGCTGAAG(N)(N)(N)(N)(N)(N)(N)(N)(N)(N)GAAGAGTCAAGTTTTGTTCAGAAG
chr8snp322_S0_Sub0_mip0_ref	AGAAGAATCAATATATGTTCAAAGCTTAAGG(N:25252525)(N)(N)(N)AGATCGGAAGAGCACACGTGACTCGCCAAGCTGAAG(N)(N)(N)(N)(N)(N)(N)(N)(N)(N)AAATGGTAATTATATTATAAACATTCCTCT
chr8snp332_S0_Sub0_mip0_ref	GCGAATTTTAAGATATACAGATGAATTCTTTTT(N:25252525)(N)(N)(N)AGATCGGAAGAGCACACGTGACTCGCCAAGCTGAAG(N)(N)(N)(N)(N)(N)(N)(N)(N)(N)AACAAAATAAAATAATAATATGCAATGATAATA
chr8snp334_S0_Sub0_mip0_ref	AAAAATATTCTTATATCCATAATTCAAACACAACC(N:25252525)(N)(N)(N)AGATCGGAAGAGCACACGTGACTCGCCAAGCTGAAG(N)(N)(N)(N)(N)(N)(N)(N)(N)(N)ACCAGTACAATAAATAATCATAATAATAATAAT
chr8snp340_S0_Sub0_mip0_ref	GGATTGATTACACTCGTTACTAGAAGAG(N:25252525)(N)(N)(N)AGATCGGAAGAGCACACGTGACTCGCCAAGCTGAAG(N)(N)(N)(N)(N)(N)(N)(N)(N)(N)TTTTCATTGAACAAGTTATTATCATTTTT
chr8snp342_S0_Sub0_mip0_ref	GATCCAAATGATTATGATGATGAACAAAGG(N:25252525)(N)(N)(N)AGATCGGAAGAGCACACGTGACTCGCCAAGCTGAAG(N)(N)(N)(N)(N)(N)(N)(N)(N)(N)CCATTTTGTTATCAGAATTATCGGA
chr8snp347_S0_Sub0_mip0_ref	TCATCCATGTCATCTGAAAAATTAGTTGTG(N:25252525)(N)(N)(N)AGATCGGAAGAGCACACGTGACTCGCCAAGCTGAAG(N)(N)(N)(N)(N)(N)(N)(N)(N)(N)GCTTCGTTCTGAACTATAAGATAATAT
chr8snp347_S0_Sub0_mip1_ref	AGACAATGATGATGCAAAAAGTGGAT(N:25252525)(N)(N)(N)AGATCGGAAGAGCACACGTGACTCGCCAAGCTGAAG(N)(N)(N)(N)(N)(N)(N)(N)(N)(N)GATAAAGAATCTTTCTATTATGGGTTTG
chr8snp348_S0_Sub0_mip0_ref	AAAAATGAGTGCACATTTAAAAAGGAAATT(N:25252525)(N)(N)(N)AGATCGGAAGAGCACACGTGACTCGCCAAGCTGAAG(N)(N)(N)(N)(N)(N)(N)(N)(N)(N)CTGTTAACAAGCCAACTCGAA
chr8snp348_S0_Sub0_mip1_ref	CTTTTATTAATGTTCCAGAAATTCTCAAACC(N:25252525)(N)(N)(N)AGATCGGAAGAGCACACGTGACTCGCCAAGCTGAAG(N)(N)(N)(N)(N)(N)(N)(N)(N)(N)CTTTATTAAGAACTATCTTATCTGTAATAGG
chr8snp348_S0_Sub0_mip2_ref	CACGACTTATACAATCAGCAAATTGC(N:25252525)(N)(N)(N)AGATCGGAAGAGCACACGTGACTCGCCAAGCTGAAG(N)(N)(N)(N)(N)(N)(N)(N)(N)(N)TGTATCTTGTGTTAATGGTATTATCAA
chr8snp348_S0_Sub0_mip3_ref	TTTTTATATAAGAATGCTTTAATTTTGGCTTGT(N:25252525)(N)(N)(N)AGATCGGAAGAGCACACGTGACTCGCCAAGCTGAAG(N)(N)(N)(N)(N)(N)(N)(N)(N)(N)GCAAATTGCACAATTCCAATTAAT
chr8snp354_S0_Sub0_mip0_ref	TTTATGTGATTTATGTAATAATCCTATAAGTCCG(N:25252525)(N)(N)(N)AGATCGGAAGAGCACACGTGACTCGCCAAGCTGAAG(N)(N)(N)(N)(N)(N)(N)(N)(N)(N)CAAGATAAATAATAATGTATATAATACTAGTGG
chr8snp354_S0_Sub0_mip1_ref	CACAAAGCAAAATTATCACATATGTTACATTC(N:25252525)(N)(N)(N)AGATCGGAAGAGCACACGTGACTCGCCAAGCTGAAG(N)(N)(N)(N)(N)(N)(N)(N)(N)(N)TGTCCATCTTTTGCTATCAATTCT
chr8snp354_S0_Sub0_mip2_ref	ATTTAATGGAATACCTAGAAAATGATTCAAGT(N:25252525)(N)(N)(N)AGATCGGAAGAGCACACGTGACTCGCCAAGCTGAAG(N)(N)(N)(N)(N)(N)(N)(N)(N)(N)AAATATTAGTACCCAGACATTGCA
chr8snp357_S0_Sub0_mip0_ref	CTGTTTCCTCATCTTCATATTCATCAAATTC(N:25252525)(N)(N)(N)AGATCGGAAGAGCACACGTGACTCGCCAAGCTGAAG(N)(N)(N)(N)(N)(N)(N)(N)(N)(N)TCATTCTCTATATTCTTAAAAGTAAGTTTT
chr8snp360_S0_Sub0_mip0_ref	TCACAAAAATCTGTTGTCTACCTTGTATG(N:25252525)(N)(N)(N)AGATCGGAAGAGCACACGTGACTCGCCAAGCTGAAG(N)(N)(N)(N)(N)(N)(N)(N)(N)(N)ACACATTTTAAGACATTCATATGGC
chr8snp360_S0_Sub0_mip1_ref	CAATAATACTTGATGAAGAAATAACAACGGA(N:25252525)(N)(N)(N)AGATCGGAAGAGCACACGTGACTCGCCAAGCTGAAG(N)(N)(N)(N)(N)(N)(N)(N)(N)(N)GAAAAACAGATAGAATGAAAAATTAACTTA
chr8snp363_S0_Sub0_mip0_ref	ATTGACACCTCATGAAATAAAGAGCG(N:25252525)(N)(N)(N)AGATCGGAAGAGCACACGTGACTCGCCAAGCTGAAG(N)(N)(N)(N)(N)(N)(N)(N)(N)(N)TGTTTCTAAATATGAAAGGGAGACA
chr8snp363_S0_Sub0_mip1_ref	ACATTTGATGAGAAGCATAAGATACGG(N:25252525)(N)(N)(N)AGATCGGAAGAGCACACGTGACTCGCCAAGCTGAAG(N)(N)(N)(N)(N)(N)(N)(N)(N)(N)CCTTCTTCATTATTATATTTCTCTCTATTT
chr8snp363_S0_Sub0_mip2_ref	GATGAGATAAAACATTTACTGGAACAAGC(N:25252525)(N)(N)(N)AGATCGGAAGAGCACACGTGACTCGCCAAGCTGAAG(N)(N)(N)(N)(N)(N)(N)(N)(N)(N)AACGTTTGGTAATTTTATTAGTAGTAAG
chr8snp363_S0_Sub0_mip3_ref	ATTCTCCTGCTTTCTTTTCTAAATAATCCG(N:25252525)(N)(N)(N)AGATCGGAAGAGCACACGTGACTCGCCAAGCTGAAG(N)(N)(N)(N)(N)(N)(N)(N)(N)(N)ACCCCTCTTTGAAATAGAACAATTA
chr8snp363_S0_Sub0_mip4_ref	TCGAATGGTTTAAAACATTCTATTGATAATGT(N:25252525)(N)(N)(N)AGATCGGAAGAGCACACGTGACTCGCCAAGCTGAAG(N)(N)(N)(N)(N)(N)(N)(N)(N)(N)AAATATTCTGGAACGAAGAGGTAAT
chr8snp366_S0_Sub0_mip0_ref	TCTTTCTACAATTCATACAATTTTCCTTCAC(N:25252525)(N)(N)(N)AGATCGGAAGAGCACACGTGACTCGCCAAGCTGAAG(N)(N)(N)(N)(N)(N)(N)(N)(N)(N)TGTGTATATACAGATCTGTTCAAGT
chr8snp367_S0_Sub0_mip0_ref	TGATATCGAAATACATTATATTTAACATGTTCAAA(N:25252525)(N)(N)(N)AGATCGGAAGAGCACACGTGACTCGCCAAGCTGAAG(N)(N)(N)(N)(N)(N)(N)(N)(N)(N)TCTTTTTCATAAATATATATTTATATACATGTAAA
chr8snp367_S0_Sub0_mip1_ref	ACTGTTTCATTATGTATGTGAGGTCAC(N:25252525)(N)(N)(N)AGATCGGAAGAGCACACGTGACTCGCCAAGCTGAAG(N)(N)(N)(N)(N)(N)(N)(N)(N)(N)GAGTTCATATATTAATATTTTTGTTGTACTT
chr8snp369_S0_Sub0_mip0_ref	CTTCACTACTATACATGTTGTTATTTATTATTCCT(N:25252525)(N)(N)(N)AGATCGGAAGAGCACACGTGACTCGCCAAGCTGAAG(N)(N)(N)(N)(N)(N)(N)(N)(N)(N)ATGAATTATCATTATTATATATATAATTTTGTTCT
chr8snp369_S0_Sub0_mip1_ref	AACGAAAAGGATATAAATTTAATAAATACAGACAA(N:25252525)(N)(N)(N)AGATCGGAAGAGCACACGTGACTCGCCAAGCTGAAG(N)(N)(N)(N)(N)(N)(N)(N)(N)(N)CGAATGAAAAGTTGGAAATAATTGATAA
chr8snp369_S0_Sub0_mip2_ref	GGACAAAAAGAATCAAATTTATTTTCTAATGAATT(N:25252525)(N)(N)(N)AGATCGGAAGAGCACACGTGACTCGCCAAGCTGAAG(N)(N)(N)(N)(N)(N)(N)(N)(N)(N)ACTATTTCTTAAAACAAATGAACACAT
chr8snp374_S0_Sub0_mip0_ref	TCGTAAACAATAATGATATGGACAATGAAAC(N:25252525)(N)(N)(N)AGATCGGAAGAGCACACGTGACTCGCCAAGCTGAAG(N)(N)(N)(N)(N)(N)(N)(N)(N)(N)GTTCAAGAAAATGATCATATTAATAATAATATATC
chr8snp374_S0_Sub0_mip1_ref	TGTATTTACACCTTCGACATTTGATATACT(N:25252525)(N)(N)(N)AGATCGGAAGAGCACACGTGACTCGCCAAGCTGAAG(N)(N)(N)(N)(N)(N)(N)(N)(N)(N)GTTTCGTTTGTATTTATTTCACTTGA
chr8snp376_S0_Sub0_mip0_ref	TTTCCTTAATATATCTGCATCATCGCTT(N:25252525)(N)(N)(N)AGATCGGAAGAGCACACGTGACTCGCCAAGCTGAAG(N)(N)(N)(N)(N)(N)(N)(N)(N)(N)CATCACTTTCGTTATAACCTTTATTATT
chr8snp378_S0_Sub0_mip0_ref	GCACCCAGAAATTTCAGAAGCTTTATC(N:25252525)(N)(N)(N)AGATCGGAAGAGCACACGTGACTCGCCAAGCTGAAG(N)(N)(N)(N)(N)(N)(N)(N)(N)(N)ACGAAATTAAACAAAAATAAAAATAAAAATAAA
chr8snp378_S0_Sub0_mip1_ref	AAAATGTAGGAGAATTAGAAGATGAAAATGAT(N:25252525)(N)(N)(N)AGATCGGAAGAGCACACGTGACTCGCCAAGCTGAAG(N)(N)(N)(N)(N)(N)(N)(N)(N)(N)TTGTCCTTACAGAAATTGATACCTT
chr8snp381_S0_Sub0_mip0_ref	CGAATGTGTTGATAAGGTTTATTATGGTG(N:25252525)(N)(N)(N)AGATCGGAAGAGCACACGTGACTCGCCAAGCTGAAG(N)(N)(N)(N)(N)(N)(N)(N)(N)(N)GACAATGATAACAAATGTGGTGATA
chr8snp384_S0_Sub0_mip0_ref	AAAAAGCTCTTTGGCCCTTCCA(N:25252525)(N)(N)(N)AGATCGGAAGAGCACACGTGACTCGCCAAGCTGAAG(N)(N)(N)(N)(N)(N)(N)(N)(N)(N)TTTTCTTATATTTATTTTTGTTCAACATAGA
chr8snp391_S0_Sub0_mip0_ref	AAAAGGATTCAAGGTAACAAATATCTTGAC(N:25252525)(N)(N)(N)AGATCGGAAGAGCACACGTGACTCGCCAAGCTGAAG(N)(N)(N)(N)(N)(N)(N)(N)(N)(N)TTTTATCATTCATATCATTCAACATTTTT
chr8snp394_S0_Sub0_mip0_ref	TAAGTATAACAGTGTATGTAGACGAAGGAG(N:25252525)(N)(N)(N)AGATCGGAAGAGCACACGTGACTCGCCAAGCTGAAG(N)(N)(N)(N)(N)(N)(N)(N)(N)(N)TTGCATTAAAAATGACGATGGTT
chr8snp394_S0_Sub0_mip1_ref	ATTATtATAATCATCGTCATTTTTAATGTAACCAT(N:25252525)(N)(N)(N)AGATCGGAAGAGCACACGTGACTCGCCAAGCTGAAG(N)(N)(N)(N)(N)(N)(N)(N)(N)(N)CGTTTCTCTTTTTCATTGCTCTC
chr8snp403_S0_Sub0_mip0_ref	ACATAAGGGTATTAAAAATGAATTCATCGAAC(N:25252525)(N)(N)(N)AGATCGGAAGAGCACACGTGACTCGCCAAGCTGAAG(N)(N)(N)(N)(N)(N)(N)(N)(N)(N)GTTAATATAAACAAGAACATAAATATGAATAAT
chr8snp403_S0_Sub0_mip1_ref	TTGGTTATCCTTGTTCATGTATATATGCT(N:25252525)(N)(N)(N)AGATCGGAAGAGCACACGTGACTCGCCAAGCTGAAG(N)(N)(N)(N)(N)(N)(N)(N)(N)(N)CATTTTGTAATATAATTTTTGTTTTTCATTTAT
chr8snp405_S0_Sub0_mip0_ref	CAGCTATTATGAGCATTCCATATTAGACAC(N:25252525)(N)(N)(N)AGATCGGAAGAGCACACGTGACTCGCCAAGCTGAAG(N)(N)(N)(N)(N)(N)(N)(N)(N)(N)AAAATTTGTTTCTACGCAAAATATATAAA
chr8snp417_S0_Sub0_mip0_ref	TCCCTTTATTATCCCCATAATGTTGTTTT(N:25252525)(N)(N)(N)AGATCGGAAGAGCACACGTGACTCGCCAAGCTGAAG(N)(N)(N)(N)(N)(N)(N)(N)(N)(N)TAAATTATAAATAGAAATATGAAATATATGGAAAT
chr8snp422_S0_Sub0_mip0_ref	TGTATCCGAACAAGTTTAATATTATAATTATTGC(N:25252525)(N)(N)(N)AGATCGGAAGAGCACACGTGACTCGCCAAGCTGAAG(N)(N)(N)(N)(N)(N)(N)(N)(N)(N)ATGTAAATATATTTTATGGTAAAATTTTTCATT
chr8snp522_S0_Sub0_mip0_ref	ATATTCCTCTAATAACATCATATGTATTTGTATCC(N:25252525)(N)(N)(N)AGATCGGAAGAGCACACGTGACTCGCCAAGCTGAAG(N)(N)(N)(N)(N)(N)(N)(N)(N)(N)CTTTTTCATTTCAATTAATATTTCTAAAATATTC
chr8snp522_S0_Sub0_mip1_ref	GTTTGAAGATTATATGGGAGACTGGGA(N:25252525)(N)(N)(N)AGATCGGAAGAGCACACGTGACTCGCCAAGCTGAAG(N)(N)(N)(N)(N)(N)(N)(N)(N)(N)ATCTTATTGGATAATTATATAGATATTTTAAAAAG
chr8snp523_S0_Sub0_mip0_ref	AATGGAAAATGAAGAATGGTTTAAAGAATTTAT(N:25252525)(N)(N)(N)AGATCGGAAGAGCACACGTGACTCGCCAAGCTGAAG(N)(N)(N)(N)(N)(N)(N)(N)(N)(N)GGAATGATGAAGTAAACAGGAAATT
chr8snp523_S0_Sub0_mip1_ref	TTTTTGCCTTTCTATCATAGGATTTCTTTT(N:25252525)(N)(N)(N)AGATCGGAAGAGCACACGTGACTCGCCAAGCTGAAG(N)(N)(N)(N)(N)(N)(N)(N)(N)(N)TTTATTTCCTCTTGAATTTCATATGTTC
chr8snp523_S0_Sub0_mip2_ref	ATAGGATATCAAAAAGAAAATATGAAGGAATGG(N:25252525)(N)(N)(N)AGATCGGAAGAGCACACGTGACTCGCCAAGCTGAAG(N)(N)(N)(N)(N)(N)(N)(N)(N)(N)AGAAGATTTTAAAGAAGAAGAATGTAAA
chr8snp523_S0_Sub0_mip3_ref	TCAAAATGTATATGGAACTGTTGGGTG(N:25252525)(N)(N)(N)AGATCGGAAGAGCACACGTGACTCGCCAAGCTGAAG(N)(N)(N)(N)(N)(N)(N)(N)(N)(N)TGTATGTAACAGCAGATATGATTATATT
chr8snp527_S0_Sub0_mip0_ref	ACAAGCATCCAAAAATATTTCCTCACT(N:25252525)(N)(N)(N)AGATCGGAAGAGCACACGTGACTCGCCAAGCTGAAG(N)(N)(N)(N)(N)(N)(N)(N)(N)(N)TTTCCATTCATTTTTCATATATTCTTTTT
chr8snp527_S0_Sub0_mip1_ref	AGAAGAAGAAATTCAGAAGGATATAATTAAAGAT(N:25252525)(N)(N)(N)AGATCGGAAGAGCACACGTGACTCGCCAAGCTGAAG(N)(N)(N)(N)(N)(N)(N)(N)(N)(N)GGATGCTTGAAATTATAATGAATATAAAG
chr8snp533_S0_Sub0_mip0_ref	TGAAGTAGCAAAATATACACATATTGAATAACT(N:25252525)(N)(N)(N)AGATCGGAAGAGCACACGTGACTCGCCAAGCTGAAG(N)(N)(N)(N)(N)(N)(N)(N)(N)(N)TCACTCTGTCTCTGAATAAAGAAAA
chr8snp533_S0_Sub0_mip1_ref	TTTCAAAGGATACAAAGGAGAAGGAGG(N:25252525)(N)(N)(N)AGATCGGAAGAGCACACGTGACTCGCCAAGCTGAAG(N)(N)(N)(N)(N)(N)(N)(N)(N)(N)AAAGGACGTTTTTATGTTAAATAATGT
chr8snp533_S0_Sub0_mip2_ref	TTTTCCCATAAACCCATTCGAGCT(N:25252525)(N)(N)(N)AGATCGGAAGAGCACACGTGACTCGCCAAGCTGAAG(N)(N)(N)(N)(N)(N)(N)(N)(N)(N)TTCCTTATCCTCACAAAAATTCTCT
chr8snp557_S0_Sub0_mip0_ref	ACATTCTTTCTAAATATATCATATGCATCTCTC(N:25252525)(N)(N)(N)AGATCGGAAGAGCACACGTGACTCGCCAAGCTGAAG(N)(N)(N)(N)(N)(N)(N)(N)(N)(N)CATATTTATAATAATTTACAGAATTTCCTaAAA
chr8snp557_S0_Sub0_mip1_ref	GAAATTTTGAAAGAAGTGGTAGATGAGC(N:25252525)(N)(N)(N)AGATCGGAAGAGCACACGTGACTCGCCAAGCTGAAG(N)(N)(N)(N)(N)(N)(N)(N)(N)(N)TTTAACAGCAACACCTTTAGTTAAA
chr8snp56_S0_Sub0_mip0_ref	TGAAAAGAGGTGGCGGTATAAAAGA(N:25252525)(N)(N)(N)AGATCGGAAGAGCACACGTGACTCGCCAAGCTGAAG(N)(N)(N)(N)(N)(N)(N)(N)(N)(N)GGAAAAGTGGAGTAAAATATGTGC
chr8snp594_S0_Sub0_mip0_ref	AATGTAATATAATAAATGGCAACAACATTTGG(N:25252525)(N)(N)(N)AGATCGGAAGAGCACACGTGACTCGCCAAGCTGAAG(N)(N)(N)(N)(N)(N)(N)(N)(N)(N)GATATGATATATGCTTATATATATTTCTTCTATAA
chr8snp68_S0_Sub0_mip0_ref	CCGTTTTTATACAATCACCACATACATCC(N:25252525)(N)(N)(N)AGATCGGAAGAGCACACGTGACTCGCCAAGCTGAAG(N)(N)(N)(N)(N)(N)(N)(N)(N)(N)GTACATATATTTATATTTATTTATATGCCCC
chr8snp68_S0_Sub0_mip1_ref	TTTTTAGGTGTTACCCAATGTTTCCAC(N:25252525)(N)(N)(N)AGATCGGAAGAGCACACGTGACTCGCCAAGCTGAAG(N)(N)(N)(N)(N)(N)(N)(N)(N)(N)AGCTGATTATGTCTACCCTTCAA
chr8snp748_S0_Sub0_mip0_ref	CTACACATTCATTTGAAAAACTTTTGTGAT(N:25252525)(N)(N)(N)AGATCGGAAGAGCACACGTGACTCGCCAAGCTGAAG(N)(N)(N)(N)(N)(N)(N)(N)(N)(N)AGATATATTCATAATATAATACAACTCACAC
chr8snp81_S0_Sub0_mip0_ref	AACATGAACACAAAGAAAAGAAATATAAACGA(N:25252525)(N)(N)(N)AGATCGGAAGAGCACACGTGACTCGCCAAGCTGAAG(N)(N)(N)(N)(N)(N)(N)(N)(N)(N)AGAGATATATCAGAAAATAAAATTAATTTAAATTA
chr8snp81_S0_Sub0_mip1_ref	TGTCTACTGATTCCCCATATTTTGCT(N:25252525)(N)(N)(N)AGATCGGAAGAGCACACGTGACTCGCCAAGCTGAAG(N)(N)(N)(N)(N)(N)(N)(N)(N)(N)CTTTATTATTTACATTTCTTATTACATTTATATCT
chr8snp82_S0_Sub0_mip0_ref	TAATATGGAAATTACAAAATTGTACCTATCGC(N:25252525)(N)(N)(N)AGATCGGAAGAGCACACGTGACTCGCCAAGCTGAAG(N)(N)(N)(N)(N)(N)(N)(N)(N)(N)CAGCATATAATATTAAGAATACGTTACTT
chr8snp82_S0_Sub0_mip1_ref	ATGTTCGCATTTAATATAATTTGGTTTAACTTT(N:25252525)(N)(N)(N)AGATCGGAAGAGCACACGTGACTCGCCAAGCTGAAG(N)(N)(N)(N)(N)(N)(N)(N)(N)(N)CATTGAAGTTATAAAACTCTTCATTAAAAA
chr8snp849_S0_Sub0_mip0_ref	GAATCAAGGAAATACAGATGTAAAGTTGG(N:25252525)(N)(N)(N)AGATCGGAAGAGCACACGTGACTCGCCAAGCTGAAG(N)(N)(N)(N)(N)(N)(N)(N)(N)(N)TCTTATATCAGGAGCAGCTATAGG
chr8snp849_S0_Sub0_mip1_ref	CATATAAATACCTCCTATAAGTGTTATTAATGCT(N:25252525)(N)(N)(N)AGATCGGAAGAGCACACGTGACTCGCCAAGCTGAAG(N)(N)(N)(N)(N)(N)(N)(N)(N)(N)ATCTAGTTTTACTCCTCTTTGAAAAG
chr8snp9_S0_Sub0_mip0_ref	ATGTATAAACGGTTGCATGTTAAAGATTAG(N:25252525)(N)(N)(N)AGATCGGAAGAGCACACGTGACTCGCCAAGCTGAAG(N)(N)(N)(N)(N)(N)(N)(N)(N)(N)ATATAATAATGTGTATCACTAATATAGAAAAAT
chr8snp9_S0_Sub0_mip1_ref	AACTGTCAAGAAGGAAATGTTAGAGC(N:25252525)(N)(N)(N)AGATCGGAAGAGCACACGTGACTCGCCAAGCTGAAG(N)(N)(N)(N)(N)(N)(N)(N)(N)(N)TTCATAATTAATTATTTTAAATATATCATTTTCTC
chr8snp93_S0_Sub0_mip0_ref	ACAAATGGGTATGCAATGATTTTAACG(N:25252525)(N)(N)(N)AGATCGGAAGAGCACACGTGACTCGCCAAGCTGAAG(N)(N)(N)(N)(N)(N)(N)(N)(N)(N)TTATTTTACAAGTATATATATTTTACAAATTATGT
chr8snp96_S0_Sub0_mip0_ref	TGGATTGATCCTTTAGAGTTGTACATAACA(N:25252525)(N)(N)(N)AGATCGGAAGAGCACACGTGACTCGCCAAGCTGAAG(N)(N)(N)(N)(N)(N)(N)(N)(N)(N)TTTTCCCTTCTAATGATGATAAATATATAAT
chr8snp96_S0_Sub0_mip1_ref	CGATCAAGACACAAGTACTTTATATACACA(N:25252525)(N)(N)(N)AGATCGGAAGAGCACACGTGACTCGCCAAGCTGAAG(N)(N)(N)(N)(N)(N)(N)(N)(N)(N)TAATATGTATATTGAAAGTATGACCAGT
chr9snp100_S0_Sub0_mip0_ref	GTATTGGAACATGATGAAATAAAAATAAGGC(N:25252525)(N)(N)(N)AGATCGGAAGAGCACACGTGACTCGCCAAGCTGAAG(N)(N)(N)(N)(N)(N)(N)(N)(N)(N)GTCATTGCCGTTAAAGACAGAA
chr9snp100_S0_Sub0_mip1_ref	AAAGGGATATAACACAATATGATGGTATCA(N:25252525)(N)(N)(N)AGATCGGAAGAGCACACGTGACTCGCCAAGCTGAAG(N)(N)(N)(N)(N)(N)(N)(N)(N)(N)GATCATTAATTCTTTCTGGAACACT
chr9snp102_S0_Sub0_mip0_ref	CTACTATTTTGAAACCCTAAAGACAATAAAACC(N:25252525)(N)(N)(N)AGATCGGAAGAGCACACGTGACTCGCCAAGCTGAAG(N)(N)(N)(N)(N)(N)(N)(N)(N)(N)CTCTTTACCCTTTTTACCTGAACT
chr9snp102_S0_Sub0_mip1_ref	GCATCTTCAAATGATGGAAAGGATGAG(N:25252525)(N)(N)(N)AGATCGGAAGAGCACACGTGACTCGCCAAGCTGAAG(N)(N)(N)(N)(N)(N)(N)(N)(N)(N)CAATGATATTTTTAATAAGTTTAAAGAACAC
chr9snp102_S0_Sub0_mip2_ref	CATTATAATATGAAACATGGAATTTAACACCTTC(N:25252525)(N)(N)(N)AGATCGGAAGAGCACACGTGACTCGCCAAGCTGAAG(N)(N)(N)(N)(N)(N)(N)(N)(N)(N)TTTGTATCTGCACAACATCCTTT
chr9snp105_S0_Sub0_mip0_ref	GCATCACTATTGTTTGATAATGTATATTATGAAA(N:25252525)(N)(N)(N)AGATCGGAAGAGCACACGTGACTCGCCAAGCTGAAG(N)(N)(N)(N)(N)(N)(N)(N)(N)(N)AGAGACATCAAATGTGTATTCTTTTT
chr9snp110_S0_Sub0_mip0_ref	TGTTAAACAAATCTATACACACGTATATGAC(N:25252525)(N)(N)(N)AGATCGGAAGAGCACACGTGACTCGCCAAGCTGAAG(N)(N)(N)(N)(N)(N)(N)(N)(N)(N)CTATGTCTTTTTATTTAATGTTCTGAATG
chr9snp110_S0_Sub0_mip1_ref	CCGTTTATATATTTATAAGAGGTATGATGAGTG(N:25252525)(N)(N)(N)AGATCGGAAGAGCACACGTGACTCGCCAAGCTGAAG(N)(N)(N)(N)(N)(N)(N)(N)(N)(N)GTACATTAAAATATTAAAGAATCTAGATAATTTT
chr9snp111_S0_Sub0_mip0_ref	CCAGTTGTTTTCATCATATTATTTGGGCT(N:25252525)(N)(N)(N)AGATCGGAAGAGCACACGTGACTCGCCAAGCTGAAG(N)(N)(N)(N)(N)(N)(N)(N)(N)(N)AAAAACTATTATTTTTCATTATATCTGTTGA
chr9snp113_S0_Sub0_mip0_ref	AACTAATGGTTTTGCAACACCAGTTG(N:25252525)(N)(N)(N)AGATCGGAAGAGCACACGTGACTCGCCAAGCTGAAG(N)(N)(N)(N)(N)(N)(N)(N)(N)(N)TTTGCGCTCCAAATGCTGA
chr9snp113_S0_Sub0_mip1_ref	ATGCATTCAAGCTTTCGACAGAAGT(N:25252525)(N)(N)(N)AGATCGGAAGAGCACACGTGACTCGCCAAGCTGAAG(N)(N)(N)(N)(N)(N)(N)(N)(N)(N)AGTGCTTTTGGTAAAACAAATACC
chr9snp118_S0_Sub0_mip0_ref	TCTTATAGTCTATGTCACTTTCTAAATTTATTGAT(N:25252525)(N)(N)(N)AGATCGGAAGAGCACACGTGACTCGCCAAGCTGAAG(N)(N)(N)(N)(N)(N)(N)(N)(N)(N)CGTTATGTGGATGATTATTATTATGATAA
chr9snp118_S0_Sub0_mip1_ref	TCCTTCCTTCATTCAGTTATATTCCAAAT(N:25252525)(N)(N)(N)AGATCGGAAGAGCACACGTGACTCGCCAAGCTGAAG(N)(N)(N)(N)(N)(N)(N)(N)(N)(N)GAAGATAAAACAAACAACAACAATAATA
chr9snp118_S0_Sub0_mip2_ref	AAGAAAATAATTCAAGAATTTACTACGTTTGAA(N:25252525)(N)(N)(N)AGATCGGAAGAGCACACGTGACTCGCCAAGCTGAAG(N)(N)(N)(N)(N)(N)(N)(N)(N)(N)AGCTAGACAAAATACAAAATGTATACA
chr9snp121_S0_Sub0_mip0_ref	GCTCATAAAGGGGAATATAAATATGATATTTCA(N:25252525)(N)(N)(N)AGATCGGAAGAGCACACGTGACTCGCCAAGCTGAAG(N)(N)(N)(N)(N)(N)(N)(N)(N)(N)CAGAGTATACATATGGAAGAGACATA
chr9snp121_S0_Sub0_mip1_ref	GACAAAATGAGTTTCCATACATTTGTAACA(N:25252525)(N)(N)(N)AGATCGGAAGAGCACACGTGACTCGCCAAGCTGAAG(N)(N)(N)(N)(N)(N)(N)(N)(N)(N)TCTTTTATTAATATATGTATTTGAGCACAT
chr9snp121_S0_Sub0_mip2_ref	CCACAATTTTAATAGGAAGAATGATCAGAG(N:25252525)(N)(N)(N)AGATCGGAAGAGCACACGTGACTCGCCAAGCTGAAG(N)(N)(N)(N)(N)(N)(N)(N)(N)(N)TTTTTAGACGATAATGTTAATATGGATATT
chr9snp126_S0_Sub0_mip0_ref	CCCTGTTGATCAATCGACATTAGATATAT(N:25252525)(N)(N)(N)AGATCGGAAGAGCACACGTGACTCGCCAAGCTGAAG(N)(N)(N)(N)(N)(N)(N)(N)(N)(N)GTATCAAATGAATATGGGTTCTATGAA
chr9snp126_S0_Sub0_mip1_ref	ACAAATAGACAATTCAATTAATTTCCAGGT(N:25252525)(N)(N)(N)AGATCGGAAGAGCACACGTGACTCGCCAAGCTGAAG(N)(N)(N)(N)(N)(N)(N)(N)(N)(N)GATGTTTGATATTATCCGTATCAATTTT
chr9snp128_S0_Sub0_mip0_ref	TCGTTCGGGATCCAGTTTTTGTG(N:25252525)(N)(N)(N)AGATCGGAAGAGCACACGTGACTCGCCAAGCTGAAG(N)(N)(N)(N)(N)(N)(N)(N)(N)(N)GTAACAGACGTATTATTTTTACATGAAT
chr9snp128_S0_Sub0_mip1_ref	GATGGTAATAGTTCTAATAATGCTGGAGAT(N:25252525)(N)(N)(N)AGATCGGAAGAGCACACGTGACTCGCCAAGCTGAAG(N)(N)(N)(N)(N)(N)(N)(N)(N)(N)GATACAAATACAAGTGATGTTATGTC
chr9snp132_S0_Sub0_mip0_ref	GTACTTTTAGATTGTTCTTTTAATGGTCCC(N:25252525)(N)(N)(N)AGATCGGAAGAGCACACGTGACTCGCCAAGCTGAAG(N)(N)(N)(N)(N)(N)(N)(N)(N)(N)TCCTTCAGCTTCTTCTAATTCTTC
chr9snp132_S0_Sub0_mip1_ref	AGGTCCATCTACTGAATCTACAAGTAC(N:25252525)(N)(N)(N)AGATCGGAAGAGCACACGTGACTCGCCAAGCTGAAG(N)(N)(N)(N)(N)(N)(N)(N)(N)(N)GCGGAAAAAGACATATTAGAAGAAA
chr9snp148_S0_Sub0_mip0_ref	TTAATTGTGTATTCACTATTAGGTAAATCTACC(N:25252525)(N)(N)(N)AGATCGGAAGAGCACACGTGACTCGCCAAGCTGAAG(N)(N)(N)(N)(N)(N)(N)(N)(N)(N)TAAAATAAGAACATATATATTATAAATCGTTTATC
chr9snp150_S0_Sub0_mip0_ref	AGCGCATAAAAGACCTTAATAATATAGTCC(N:25252525)(N)(N)(N)AGATCGGAAGAGCACACGTGACTCGCCAAGCTGAAG(N)(N)(N)(N)(N)(N)(N)(N)(N)(N)ATTGTATATCCATATATAAATTATTCATTATTTTT
chr9snp150_S0_Sub0_mip1_ref	CTTTCACAAAGACATAAAAATTTGCTCCT(N:25252525)(N)(N)(N)AGATCGGAAGAGCACACGTGACTCGCCAAGCTGAAG(N)(N)(N)(N)(N)(N)(N)(N)(N)(N)GGAACATTTTTGGTAATTAAAAATTGTT
chr9snp152_S0_Sub0_mip0_ref	GAACTTTTAAAGCTCAGTATAATTTCCTGTAAC(N:25252525)(N)(N)(N)AGATCGGAAGAGCACACGTGACTCGCCAAGCTGAAG(N)(N)(N)(N)(N)(N)(N)(N)(N)(N)CGTAATAGATCCATAATTTTAAAATAATATTTTAA
chr9snp154_S0_Sub0_mip0_ref	AGCAAAATACCATGAATCAAGCATAGT(N:25252525)(N)(N)(N)AGATCGGAAGAGCACACGTGACTCGCCAAGCTGAAG(N)(N)(N)(N)(N)(N)(N)(N)(N)(N)ACAAACCTTAAATATATTATAATTTTTGTCT
chr9snp154_S0_Sub0_mip1_ref	GGCAACCATGTTAAAGATATTAGGAAATAA(N:25252525)(N)(N)(N)AGATCGGAAGAGCACACGTGACTCGCCAAGCTGAAG(N)(N)(N)(N)(N)(N)(N)(N)(N)(N)CGTTATATATGTTACATCCATATTTTAAAAA
chr9snp155_S0_Sub0_mip0_ref	CCGATAAGGGTTGTTTTTAAATGATTGAG(N:25252525)(N)(N)(N)AGATCGGAAGAGCACACGTGACTCGCCAAGCTGAAG(N)(N)(N)(N)(N)(N)(N)(N)(N)(N)GCTTGGTCTCTTATTAATTTCCATT
chr9snp155_S0_Sub0_mip1_ref	AACAAAGTAGAAAAAGATATAGAAGAAGCAC(N:25252525)(N)(N)(N)AGATCGGAAGAGCACACGTGACTCGCCAAGCTGAAG(N)(N)(N)(N)(N)(N)(N)(N)(N)(N)AGCAAAGTTATACAACTAGCAAAAG
chr9snp155_S0_Sub0_mip2_ref	AATATTTACAATTTCTATTTGGCCATTCTGA(N:25252525)(N)(N)(N)AGATCGGAAGAGCACACGTGACTCGCCAAGCTGAAG(N)(N)(N)(N)(N)(N)(N)(N)(N)(N)TGATGATTTGTTGTAGCATTAATCA
chr9snp155_S0_Sub0_mip3_ref	AAAAATCAGCCAATTCGGTTTCAAAAA(N:25252525)(N)(N)(N)AGATCGGAAGAGCACACGTGACTCGCCAAGCTGAAG(N)(N)(N)(N)(N)(N)(N)(N)(N)(N)GAAGAAGCACAAAAAGAAAATGC
chr9snp166_S0_Sub0_mip0_ref	ATATGTTGATGTATTATTCACTTTTCCTTTTTAAT(N:25252525)(N)(N)(N)AGATCGGAAGAGCACACGTGACTCGCCAAGCTGAAG(N)(N)(N)(N)(N)(N)(N)(N)(N)(N)ATGTCATTAATGTATAATATATTTTTCACAT
chr9snp168_S0_Sub0_mip0_ref	ATATGAGGTGCAACACAATATATTATTATATATGT(N:25252525)(N)(N)(N)AGATCGGAAGAGCACACGTGACTCGCCAAGCTGAAG(N)(N)(N)(N)(N)(N)(N)(N)(N)(N)TGAAAATGATTCCTTAAATAAAAAGAAAA
chr9snp174_S0_Sub0_mip0_ref	CATTAGATTTCACTATATTATTATCGTCAAATTCG(N:25252525)(N)(N)(N)AGATCGGAAGAGCACACGTGACTCGCCAAGCTGAAG(N)(N)(N)(N)(N)(N)(N)(N)(N)(N)TGGAACGTTCATAAACAGTATATAAC
chr9snp174_S0_Sub0_mip1_ref	GGGTGATATTAATCCAAATAATTATCAATATGCT(N:25252525)(N)(N)(N)AGATCGGAAGAGCACACGTGACTCGCCAAGCTGAAG(N)(N)(N)(N)(N)(N)(N)(N)(N)(N)TTTATGAACAATATAAAGTATTAGTTACTAATT
chr9snp188_S0_Sub0_mip0_ref	GAGGAGTAGTTACTATTAAGCAACCATC(N:25252525)(N)(N)(N)AGATCGGAAGAGCACACGTGACTCGCCAAGCTGAAG(N)(N)(N)(N)(N)(N)(N)(N)(N)(N)CACATTCATATCAGAGCACATTTT
chr9snp196_S0_Sub0_mip0_ref	TCTTTAACTATGATACAGGAAGAGACAAATAC(N:25252525)(N)(N)(N)AGATCGGAAGAGCACACGTGACTCGCCAAGCTGAAG(N)(N)(N)(N)(N)(N)(N)(N)(N)(N)AAAAGAACGATATGGAAAGTATTAAAAA
chr9snp196_S0_Sub0_mip1_ref	CAGAATGTTTGCTAGATAATCTATCCTGAC(N:25252525)(N)(N)(N)AGATCGGAAGAGCACACGTGACTCGCCAAGCTGAAG(N)(N)(N)(N)(N)(N)(N)(N)(N)(N)TCTTCATATTTTTCATATTTTCCATATTTTT
chr9snp198_S0_Sub0_mip0_ref	AATATAATTCGTATTATGTGTAAAGTTGCATAAAA(N:25252525)(N)(N)(N)AGATCGGAAGAGCACACGTGACTCGCCAAGCTGAAG(N)(N)(N)(N)(N)(N)(N)(N)(N)(N)TATCAATTTATTAAATTTGCTTCCTTTTT
chr9snp205_S0_Sub0_mip0_ref	CCTTTTCTTTTACATCCTAAATAATTACTATGGA(N:25252525)(N)(N)(N)AGATCGGAAGAGCACACGTGACTCGCCAAGCTGAAG(N)(N)(N)(N)(N)(N)(N)(N)(N)(N)GCACATTTTATTTTCCTTTCACTTT
chr9snp205_S0_Sub0_mip1_ref	CTTATGAAGAGAAACATTTTTGTTTTCGGT(N:25252525)(N)(N)(N)AGATCGGAAGAGCACACGTGACTCGCCAAGCTGAAG(N)(N)(N)(N)(N)(N)(N)(N)(N)(N)AGAAACCATTTTATACGATACAATGT
chr9snp207_S0_Sub0_mip0_ref	ATTTTTGATCAAATCTATTATTTTATACCAAGGAA(N:25252525)(N)(N)(N)AGATCGGAAGAGCACACGTGACTCGCCAAGCTGAAG(N)(N)(N)(N)(N)(N)(N)(N)(N)(N)TTGAAAATTTTTGTAGCTGTATTGTT
chr9snp210_S0_Sub0_mip0_ref	TCCAATATATTATAATTTTGTTCATAAGTCTGTTC(N:25252525)(N)(N)(N)AGATCGGAAGAGCACACGTGACTCGCCAAGCTGAAG(N)(N)(N)(N)(N)(N)(N)(N)(N)(N)ATGATAAAGTCTTTTTGCAAAATTTTT
chr9snp210_S0_Sub0_mip1_ref	TTAGCCAAACGTCTTTATCTCAAATCTG(N:25252525)(N)(N)(N)AGATCGGAAGAGCACACGTGACTCGCCAAGCTGAAG(N)(N)(N)(N)(N)(N)(N)(N)(N)(N)ACTGAAGATTTCATTACACAATATGT
chr9snp211_S0_Sub0_mip0_ref	AAAGGTTTGAGGGAAGGACATATGT(N:25252525)(N)(N)(N)AGATCGGAAGAGCACACGTGACTCGCCAAGCTGAAG(N)(N)(N)(N)(N)(N)(N)(N)(N)(N)GATAATGCTTAATTTTCTTATCCTCATT
chr9snp211_S0_Sub0_mip1_ref	CATTATGTATAAAACAACCTTTTGGGGAA(N:25252525)(N)(N)(N)AGATCGGAAGAGCACACGTGACTCGCCAAGCTGAAG(N)(N)(N)(N)(N)(N)(N)(N)(N)(N)AGGTGTCAAAAATAAAAATCCTTTTT
chr9snp212_S0_Sub0_mip0_ref	CTTTTTATCAACAATATTTAAACCGCTCGT(N:25252525)(N)(N)(N)AGATCGGAAGAGCACACGTGACTCGCCAAGCTGAAG(N)(N)(N)(N)(N)(N)(N)(N)(N)(N)GCACAAAATTCAGATGTCATAACA
chr9snp212_S0_Sub0_mip1_ref	AAAAAGGATATGTAAAAGTAAATAAACAAATGGTT(N:25252525)(N)(N)(N)AGATCGGAAGAGCACACGTGACTCGCCAAGCTGAAG(N)(N)(N)(N)(N)(N)(N)(N)(N)(N)CTCCTTATGTATATACATATAAATTATTTTCG
chr9snp219_S0_Sub0_mip0_ref	CCCCCTACTAAAAGGTTTACAAATAATAATAAC(N:25252525)(N)(N)(N)AGATCGGAAGAGCACACGTGACTCGCCAAGCTGAAG(N)(N)(N)(N)(N)(N)(N)(N)(N)(N)ATGATATTATTAAAAATGGAAAGGGTAC
chr9snp219_S0_Sub0_mip1_ref	CTTTCTTATCCACACAATGCTGTTCTTC(N:25252525)(N)(N)(N)AGATCGGAAGAGCACACGTGACTCGCCAAGCTGAAG(N)(N)(N)(N)(N)(N)(N)(N)(N)(N)TTTTAAAGGTACCAGCCCCTT
chr9snp219_S0_Sub0_mip2_ref	TGGATACTTTAATAATGTTTGACAAAAAGGAG(N:25252525)(N)(N)(N)AGATCGGAAGAGCACACGTGACTCGCCAAGCTGAAG(N)(N)(N)(N)(N)(N)(N)(N)(N)(N)GGGAAAGGAAATAAATTATTTTGATAAATT
chr9snp219_S0_Sub0_mip3_ref	TTCAGAGATTCATGTTTAGTAGTGTTATTAAAAG(N:25252525)(N)(N)(N)AGATCGGAAGAGCACACGTGACTCGCCAAGCTGAAG(N)(N)(N)(N)(N)(N)(N)(N)(N)(N)CTGTTCTTCAATCAAGTTACATTTATTA
chr9snp222_S0_Sub0_mip0_ref	AACCTAAATAAACATCCATATGATTATAGTCAC(N:25252525)(N)(N)(N)AGATCGGAAGAGCACACGTGACTCGCCAAGCTGAAG(N)(N)(N)(N)(N)(N)(N)(N)(N)(N)CATATATAATACAAGAAAGTAAAAATGATTTATT
chr9snp223_S0_Sub0_mip0_ref	GAGTATTCCTTTTATGATCAACAAATAATGCT(N:25252525)(N)(N)(N)AGATCGGAAGAGCACACGTGACTCGCCAAGCTGAAG(N)(N)(N)(N)(N)(N)(N)(N)(N)(N)AATAATAAAATATTCAACACAAATGATGATA
chr9snp223_S0_Sub0_mip1_ref	TCAAGGGTATCGTTTATATTATTGAAGCT(N:25252525)(N)(N)(N)AGATCGGAAGAGCACACGTGACTCGCCAAGCTGAAG(N)(N)(N)(N)(N)(N)(N)(N)(N)(N)GTTTTATATTATTTATCATATATTGTTGATGATT
chr9snp228_S0_Sub0_mip0_ref	AAAATCTTTTGATGAAGCATATTATATTATGTGT(N:25252525)(N)(N)(N)AGATCGGAAGAGCACACGTGACTCGCCAAGCTGAAG(N)(N)(N)(N)(N)(N)(N)(N)(N)(N)CAGTAAGTATTATATAATTTTAAAGAAAGTATTTA
chr9snp234_S0_Sub0_mip0_ref	TCAAAAACTGTTTGAGTAGGATGTAACG(N:25252525)(N)(N)(N)AGATCGGAAGAGCACACGTGACTCGCCAAGCTGAAG(N)(N)(N)(N)(N)(N)(N)(N)(N)(N)GTTCAGGAGCAAATGTAGTATCTT
chr9snp234_S0_Sub0_mip1_ref	AAAAATGCAGTTGTTACTGTCCCTG(N:25252525)(N)(N)(N)AGATCGGAAGAGCACACGTGACTCGCCAAGCTGAAG(N)(N)(N)(N)(N)(N)(N)(N)(N)(N)AGGCAAACCAAATATTAAGGTACA
chr9snp235_S0_Sub0_mip0_ref	GATCCGTTGGAATGTAATAATTATTCTTAGAT(N:25252525)(N)(N)(N)AGATCGGAAGAGCACACGTGACTCGCCAAGCTGAAG(N)(N)(N)(N)(N)(N)(N)(N)(N)(N)TGGTATTTAAATGGTATGATATTCATCA
chr9snp240_S0_Sub0_mip0_ref	GGCATCTGTTGTTTTTATTGTTGGAG(N:25252525)(N)(N)(N)AGATCGGAAGAGCACACGTGACTCGCCAAGCTGAAG(N)(N)(N)(N)(N)(N)(N)(N)(N)(N)GTACAGGTAATTGTAATAAAAATGATTATG
chr9snp240_S0_Sub0_mip1_ref	GTAACATGCAAATCTCCATAATATTTGTTATC(N:25252525)(N)(N)(N)AGATCGGAAGAGCACACGTGACTCGCCAAGCTGAAG(N)(N)(N)(N)(N)(N)(N)(N)(N)(N)CTATATACATATATTCTTTTCATATCTTTATGT
chr9snp258_S0_Sub0_mip0_ref	CAGCATTATATTTCTTGACCCCATAGG(N:25252525)(N)(N)(N)AGATCGGAAGAGCACACGTGACTCGCCAAGCTGAAG(N)(N)(N)(N)(N)(N)(N)(N)(N)(N)GTTCTAATTAAGTGAATTATTAAATACATAAATC
chr9snp270_S0_Sub0_mip0_ref	AATAAAGAGCATGCTTTTCAGTTATTGC(N:25252525)(N)(N)(N)AGATCGGAAGAGCACACGTGACTCGCCAAGCTGAAG(N)(N)(N)(N)(N)(N)(N)(N)(N)(N)ATTATTTTGTTTGACATATTTTTATTATACATA
chr9snp270_S0_Sub0_mip1_ref	ATTATGCTATCTTATTTTTATATGCATCGTTTC(N:25252525)(N)(N)(N)AGATCGGAAGAGCACACGTGACTCGCCAAGCTGAAG(N)(N)(N)(N)(N)(N)(N)(N)(N)(N)GTAACCAAGGCGACAACAAAA
chr9snp275_S0_Sub0_mip0_ref	CCCAGATATGGTAAAGACATATCACTGTT(N:25252525)(N)(N)(N)AGATCGGAAGAGCACACGTGACTCGCCAAGCTGAAG(N)(N)(N)(N)(N)(N)(N)(N)(N)(N)TAAGTATACACAAATGGAACCCAG
chr9snp275_S0_Sub0_mip1_ref	TCTTCTAAAGGTAATTTCTCAACGTTCA(N:25252525)(N)(N)(N)AGATCGGAAGAGCACACGTGACTCGCCAAGCTGAAG(N)(N)(N)(N)(N)(N)(N)(N)(N)(N)CAGTAACTCTAAATCTTACGAACTTT
chr9snp275_S0_Sub0_mip2_ref	AGAATATAATGAATTTTTACAAGACAAAAGAGC(N:25252525)(N)(N)(N)AGATCGGAAGAGCACACGTGACTCGCCAAGCTGAAG(N)(N)(N)(N)(N)(N)(N)(N)(N)(N)TTATAAATTAGGAAAGCAAGCAGC
chr9snp275_S0_Sub0_mip3_ref	GAAATCATATACATCAATAGCATCAGTAACTC(N:25252525)(N)(N)(N)AGATCGGAAGAGCACACGTGACTCGCCAAGCTGAAG(N)(N)(N)(N)(N)(N)(N)(N)(N)(N)CATTGTTTGCTCTTCTGAGAATG
chr9snp275_S0_Sub0_mip4_ref	ATGCACGCATCAAGTAAATATTATATTATTCA(N:25252525)(N)(N)(N)AGATCGGAAGAGCACACGTGACTCGCCAAGCTGAAG(N)(N)(N)(N)(N)(N)(N)(N)(N)(N)GAGCATTTGAAAAGAAAGAACTTG
chr9snp275_S0_Sub0_mip5_ref	TGAAGTTTTCGTAACTAGTAAACCAGTG(N:25252525)(N)(N)(N)AGATCGGAAGAGCACACGTGACTCGCCAAGCTGAAG(N)(N)(N)(N)(N)(N)(N)(N)(N)(N)CATAAATGGATACTTACACATATACATATAT
chr9snp280_S0_Sub0_mip0_ref	TGAACATATTTGAAATATAATAATCCCCACAT(N:25252525)(N)(N)(N)AGATCGGAAGAGCACACGTGACTCGCCAAGCTGAAG(N)(N)(N)(N)(N)(N)(N)(N)(N)(N)GTTCTTATATAACCTGATAAAAGTTACAA
chr9snp304_S0_Sub0_mip0_ref	TGAAGCACATGTTAAAATAACTAAACTTAGTG(N:25252525)(N)(N)(N)AGATCGGAAGAGCACACGTGACTCGCCAAGCTGAAG(N)(N)(N)(N)(N)(N)(N)(N)(N)(N)AAAACAGACGAACAAAAGAAGGA
chr9snp304_S0_Sub0_mip1_ref	TTCAACATTACAATCGTTAATCTTTGCC(N:25252525)(N)(N)(N)AGATCGGAAGAGCACACGTGACTCGCCAAGCTGAAG(N)(N)(N)(N)(N)(N)(N)(N)(N)(N)TTTTTCGTATCATCATTTATCAATTTTT
chr9snp304_S0_Sub0_mip2_ref	AGTACAGGATTAGTTCAAAATTTTCCTAATAC(N:25252525)(N)(N)(N)AGATCGGAAGAGCACACGTGACTCGCCAAGCTGAAG(N)(N)(N)(N)(N)(N)(N)(N)(N)(N)AGTGATTTAAAAGCAATTGATGACA
chr9snp306_S0_Sub0_mip0_ref	TGAATGTACTAAACCTGATTCTTATCCAC(N:25252525)(N)(N)(N)AGATCGGAAGAGCACACGTGACTCGCCAAGCTGAAG(N)(N)(N)(N)(N)(N)(N)(N)(N)(N)ACAAACAAGAAGGTGATAAATGTG
chr9snp306_S0_Sub0_mip1_ref	CATCCACCATTATTTTCGTTACAAGTAGG(N:25252525)(N)(N)(N)AGATCGGAAGAGCACACGTGACTCGCCAAGCTGAAG(N)(N)(N)(N)(N)(N)(N)(N)(N)(N)GAATGATATTCCTAAGAAGTTAGAGG
chr9snp316_S0_Sub0_mip0_ref	CATTGAAGTAATAAGTAAACTCAAAGAAGGA(N:25252525)(N)(N)(N)AGATCGGAAGAGCACACGTGACTCGCCAAGCTGAAG(N)(N)(N)(N)(N)(N)(N)(N)(N)(N)CGTTTCAGCTGGTGAGATAAATA
chr9snp325_S0_Sub0_mip0_ref	CTCTTAAACATATTACACAATTTTGAAGGTAAG(N:25252525)(N)(N)(N)AGATCGGAAGAGCACACGTGACTCGCCAAGCTGAAG(N)(N)(N)(N)(N)(N)(N)(N)(N)(N)CGTACGTCCATCCATATATATATATTTA
chr9snp325_S0_Sub0_mip1_ref	ATGTATGTAATTTCGGAGTATGCAATAATATAA(N:25252525)(N)(N)(N)AGATCGGAAGAGCACACGTGACTCGCCAAGCTGAAG(N)(N)(N)(N)(N)(N)(N)(N)(N)(N)CAATCCTTTCTTGCTCTTTCAAAT
chr9snp331_S0_Sub0_mip0_ref	CATCAATCGAAACTACTCCAAGAGATG(N:25252525)(N)(N)(N)AGATCGGAAGAGCACACGTGACTCGCCAAGCTGAAG(N)(N)(N)(N)(N)(N)(N)(N)(N)(N)CTCAGATTATCATAGTGTTGTGGAT
chr9snp331_S0_Sub0_mip1_ref	TTCTATTTCTGACAAAGACCCTCCG(N:25252525)(N)(N)(N)AGATCGGAAGAGCACACGTGACTCGCCAAGCTGAAG(N)(N)(N)(N)(N)(N)(N)(N)(N)(N)ATTATTTCACCATTTTCTATTATTATTTCAT
chr9snp331_S0_Sub0_mip2_ref	GGAAAATGCAAATTTATTAGAAGATAGAGAAC(N:25252525)(N)(N)(N)AGATCGGAAGAGCACACGTGACTCGCCAAGCTGAAG(N)(N)(N)(N)(N)(N)(N)(N)(N)(N)CCAAGAGATGATGTTGTATATATACG
chr9snp334_S0_Sub0_mip0_ref	GGTGCATTAGAATATTTCAATAAATTTCCTCA(N:25252525)(N)(N)(N)AGATCGGAAGAGCACACGTGACTCGCCAAGCTGAAG(N)(N)(N)(N)(N)(N)(N)(N)(N)(N)ATAATATTTGCATATATTATATATATTAGTTCGT
chr9snp345_S0_Sub0_mip0_ref	CAAAATTAATATATTGAGGAATTTGAGCCATG(N:25252525)(N)(N)(N)AGATCGGAAGAGCACACGTGACTCGCCAAGCTGAAG(N)(N)(N)(N)(N)(N)(N)(N)(N)(N)ATAATTCAAAATTTTATGCACAGTAAGA
chr9snp349_S0_Sub0_mip0_ref	TTAAAGGCTATGAATAAGCATCCAATAGA(N:25252525)(N)(N)(N)AGATCGGAAGAGCACACGTGACTCGCCAAGCTGAAG(N)(N)(N)(N)(N)(N)(N)(N)(N)(N)TCGTATATTAATAACCCTGCAATCA
chr9snp349_S0_Sub0_mip1_ref	ACTGTATTTGGAATAATGGGACTAGTCT(N:25252525)(N)(N)(N)AGATCGGAAGAGCACACGTGACTCGCCAAGCTGAAG(N)(N)(N)(N)(N)(N)(N)(N)(N)(N)TTCAAAATAGTATATATACACTAATTTTTACTA
chr9snp486_S0_Sub0_mip0_ref	CATGACAGGTAACTTTTTATTAGGCTTAAA(N:25252525)(N)(N)(N)AGATCGGAAGAGCACACGTGACTCGCCAAGCTGAAG(N)(N)(N)(N)(N)(N)(N)(N)(N)(N)TCCTCATGACATTGTTTAAGGTG
chr9snp486_S0_Sub0_mip1_ref	ATTTTTCATTTCCCTTATATATAACATTAAAGGAG(N:25252525)(N)(N)(N)AGATCGGAAGAGCACACGTGACTCGCCAAGCTGAAG(N)(N)(N)(N)(N)(N)(N)(N)(N)(N)GTTTCCAGCCAAAAATGtTGtA
chr9snp531_S0_Sub0_mip0_ref	TATCGTTTTACTTATGTGTAATATTGAAACCA(N:25252525)(N)(N)(N)AGATCGGAAGAGCACACGTGACTCGCCAAGCTGAAG(N)(N)(N)(N)(N)(N)(N)(N)(N)(N)GAACATATTATTTGTATGAATACATAAGTTT
chr9snp531_S0_Sub0_mip1_ref	AAAATGTGAAAGGAATATTTTCTCCGTTT(N:25252525)(N)(N)(N)AGATCGGAAGAGCACACGTGACTCGCCAAGCTGAAG(N)(N)(N)(N)(N)(N)(N)(N)(N)(N)ATGTAAAATATTATTTTATTTCATATATCACTATT
chr9snp82_S0_Sub0_mip0_ref	CTTGTACTCTGGTTATGGCCTAAAGAT(N:25252525)(N)(N)(N)AGATCGGAAGAGCACACGTGACTCGCCAAGCTGAAG(N)(N)(N)(N)(N)(N)(N)(N)(N)(N)CTATTTTTAGTTTTATCGCTACTCTTAT
chr9snp82_S0_Sub0_mip1_ref	CCAAAAGCAAATTAATAGATGCAAAAATACC(N:25252525)(N)(N)(N)AGATCGGAAGAGCACACGTGACTCGCCAAGCTGAAG(N)(N)(N)(N)(N)(N)(N)(N)(N)(N)GTAATTAACATTATAAATACTGTAATACCATAA
chr9snp90_S0_Sub0_mip0_ref	TGCAGATGAATCCTGTAAAAATGATGA(N:25252525)(N)(N)(N)AGATCGGAAGAGCACACGTGACTCGCCAAGCTGAAG(N)(N)(N)(N)(N)(N)(N)(N)(N)(N)AATGTATAAAGGAATATTATGATTTAAATTATATT
chr9snp90_S0_Sub0_mip1_ref	TCAGTATTTAATTTATTTATCCTTTGGAAATATGG(N:25252525)(N)(N)(N)AGATCGGAAGAGCACACGTGACTCGCCAAGCTGAAG(N)(N)(N)(N)(N)(N)(N)(N)(N)(N)ACATAAATGTTCTAAGAAATATCTTTCAA
chr9snp92_S0_Sub0_mip0_ref	ATTAAAGATGCAAAAATTAACATACGCATTAG(N:25252525)(N)(N)(N)AGATCGGAAGAGCACACGTGACTCGCCAAGCTGAAG(N)(N)(N)(N)(N)(N)(N)(N)(N)(N)TTAATGTTTTAGACTAAATATAAAATTTTAAAAC
chr9snp94_S0_Sub0_mip0_ref	AAAGCAATAACCAGTTATGATTGTAAAACC(N:25252525)(N)(N)(N)AGATCGGAAGAGCACACGTGACTCGCCAAGCTGAAG(N)(N)(N)(N)(N)(N)(N)(N)(N)(N)GATACTCTTCATTTTATTATATAGAAATAATTAC
chr9snp96_S0_Sub0_mip0_ref	ATGTTTAATAATTGCACAAACCATTATATTGG(N:25252525)(N)(N)(N)AGATCGGAAGAGCACACGTGACTCGCCAAGCTGAAG(N)(N)(N)(N)(N)(N)(N)(N)(N)(N)AGATCAATTATGTAATAAAAATGTTTACTC
chr9snp96_S0_Sub0_mip1_ref	GAACAATTATAAAAACTCATGCTTCATTAATCC(N:25252525)(N)(N)(N)AGATCGGAAGAGCACACGTGACTCGCCAAGCTGAAG(N)(N)(N)(N)(N)(N)(N)(N)(N)(N)CTTGATAACCATGTTTTCAGATTATAAT
chr9snp97_S0_Sub0_mip0_ref	TTTGGGAAAATTTAATATTTTCTATAAAACATTGG(N:25252525)(N)(N)(N)AGATCGGAAGAGCACACGTGACTCGCCAAGCTGAAG(N)(N)(N)(N)(N)(N)(N)(N)(N)(N)CCCAATTTTCGTGGTTATATTAAGA
chr11snp515_S0_Sub0_mip0_ref	GATATCGTTAAGGTTAATAGATAAAATACAAGGA(N:25252525)(N)(N)(N)AGATCGGAAGAGCACACGTGACTCGCCAAGCTGAAG(N)(N)(N)(N)(N)(N)(N)(N)(N)(N)GATTATTATACTGGAACACCTCATATAA
chr11snp516_S0_Sub0_mip0_ref	GGTGTCGATATAAATGCAGATATGAACA(N:25252525)(N)(N)(N)AGATCGGAAGAGCACACGTGACTCGCCAAGCTGAAG(N)(N)(N)(N)(N)(N)(N)(N)(N)(N)GAGAATAAAACACAAGAAAATATAACTAC
chr11snp516_S0_Sub0_mip1_ref	TTTCTTCTTTACGCATATTGATTACGTCC(N:25252525)(N)(N)(N)AGATCGGAAGAGCACACGTGACTCGCCAAGCTGAAG(N)(N)(N)(N)(N)(N)(N)(N)(N)(N)CTTCTAATTCGTTATCAACTTTCTCA
chr11snp516_S0_Sub0_mip2_ref	GCAATACATCTCCATATTCATTTATTTCGT(N:25252525)(N)(N)(N)AGATCGGAAGAGCACACGTGACTCGCCAAGCTGAAG(N)(N)(N)(N)(N)(N)(N)(N)(N)(N)GCTTTTCCAAATCAAACCAATAATC
chr11snp516_S0_Sub0_mip3_ref	ATGATGCCGTAAAAGATGGTGAATAC(N:25252525)(N)(N)(N)AGATCGGAAGAGCACACGTGACTCGCCAAGCTGAAG(N)(N)(N)(N)(N)(N)(N)(N)(N)(N)TCTTGTGGGGGAGATATACAAAA
chr11snp528_S0_Sub0_mip0_ref	TATGAAAGCAATATTGATAATGAAACCATACT(N:25252525)(N)(N)(N)AGATCGGAAGAGCACACGTGACTCGCCAAGCTGAAG(N)(N)(N)(N)(N)(N)(N)(N)(N)(N)GACAGAAAAATATTTTAATTAGACAAAAGA
chr11snp528_S0_Sub0_mip1_ref	GTTCTTATTGAATTGATTCCACATATCACA(N:25252525)(N)(N)(N)AGATCGGAAGAGCACACGTGACTCGCCAAGCTGAAG(N)(N)(N)(N)(N)(N)(N)(N)(N)(N)ATTTCCTTTTCTTATCATCATTATATACAT
chr11snp536_S0_Sub0_mip0_ref	GTAAATGGTGATGATGATTGGGAAAAAC(N:25252525)(N)(N)(N)AGATCGGAAGAGCACACGTGACTCGCCAAGCTGAAG(N)(N)(N)(N)(N)(N)(N)(N)(N)(N)TGGCGGGCTCATGTTTAATAT
chr11snp536_S0_Sub0_mip1_ref	CATTTTCCTACATTTTCATATATCCAGCCC(N:25252525)(N)(N)(N)AGATCGGAAGAGCACACGTGACTCGCCAAGCTGAAG(N)(N)(N)(N)(N)(N)(N)(N)(N)(N)ATCTTGCTATCATACCCATTGTATT
chr11snp536_S0_Sub0_mip2_ref	GGGCAATATATGAATTATAATAACATGGGAC(N:25252525)(N)(N)(N)AGATCGGAAGAGCACACGTGACTCGCCAAGCTGAAG(N)(N)(N)(N)(N)(N)(N)(N)(N)(N)AAAGGAATATAAGAAGAGAGATAGAATG
chr11snp536_S0_Sub0_mip3_ref	AGGAGGATTCAACACAAATCTTGCT(N:25252525)(N)(N)(N)AGATCGGAAGAGCACACGTGACTCGCCAAGCTGAAG(N)(N)(N)(N)(N)(N)(N)(N)(N)(N)ACCTAATCCATTAATGTTTTGTACAC
chr11snp536_S0_Sub0_mip4_ref	CCACATCTAATTCAACTAAAACCATTTTACA(N:25252525)(N)(N)(N)AGATCGGAAGAGCACACGTGACTCGCCAAGCTGAAG(N)(N)(N)(N)(N)(N)(N)(N)(N)(N)TGCTTCCTTTATAGCTTTTTCTATAA
chr11snp536_S0_Sub0_mip5_ref	AATTAAGAATGGAATCGTATAGGGAGGA(N:25252525)(N)(N)(N)AGATCGGAAGAGCACACGTGACTCGCCAAGCTGAAG(N)(N)(N)(N)(N)(N)(N)(N)(N)(N)AAGAGCGGAGGGTATGAAATTA
chr11snp54_S0_Sub0_mip0_ref	ATCATAACTTTTATGTATAACACGAAAGGAAATAC(N:25252525)(N)(N)(N)AGATCGGAAGAGCACACGTGACTCGCCAAGCTGAAG(N)(N)(N)(N)(N)(N)(N)(N)(N)(N)CATAATAGTACTTTTTCTTTTTCACATATAT
chr11snp59_S0_Sub0_mip0_ref	CAAAGGATTTGTAACCATAAACTTACCAC(N:25252525)(N)(N)(N)AGATCGGAAGAGCACACGTGACTCGCCAAGCTGAAG(N)(N)(N)(N)(N)(N)(N)(N)(N)(N)AATCTAAGATATCAAGGAAATTTTGTTT
chr11snp59_S0_Sub0_mip1_ref	AATATTTTCTCCTTTCTTGAACAATAGCTAG(N:25252525)(N)(N)(N)AGATCGGAAGAGCACACGTGACTCGCCAAGCTGAAG(N)(N)(N)(N)(N)(N)(N)(N)(N)(N)CTTGGAATGATTTATAATCAAAACCTAA
chr11snp82_S0_Sub0_mip0_ref	TTCATCTCCTCCAGGAAGTTTCCG(N:25252525)(N)(N)(N)AGATCGGAAGAGCACACGTGACTCGCCAAGCTGAAG(N)(N)(N)(N)(N)(N)(N)(N)(N)(N)CTATCTAAAAATAAAAATAAATAGGATATATTACA
chr11snp82_S0_Sub0_mip1_ref	TGCAACTACTATTGAGAAGCTAAGAAATT(N:25252525)(N)(N)(N)AGATCGGAAGAGCACACGTGACTCGCCAAGCTGAAG(N)(N)(N)(N)(N)(N)(N)(N)(N)(N)GGAACAAAAGGGGCTACAAATT
chr11snp9_S0_Sub0_mip0_ref	TCTTCTTATGAGTGCATTACTAAAATTAAAATAC(N:25252525)(N)(N)(N)AGATCGGAAGAGCACACGTGACTCGCCAAGCTGAAG(N)(N)(N)(N)(N)(N)(N)(N)(N)(N)TCTCGCATAATATTCTTATATATGAATCA
chr11snp9_S0_Sub0_mip1_ref	ACTACCATGAAGAGAATTTTTATAGATAGTTCT(N:25252525)(N)(N)(N)AGATCGGAAGAGCACACGTGACTCGCCAAGCTGAAG(N)(N)(N)(N)(N)(N)(N)(N)(N)(N)GGTTAAGTATATATATTACCAATGACAC
chr11snp9_S0_Sub0_mip2_ref	TGTAAAAGGAATACAATGAAAAATTGTAGGAA(N:25252525)(N)(N)(N)AGATCGGAAGAGCACACGTGACTCGCCAAGCTGAAG(N)(N)(N)(N)(N)(N)(N)(N)(N)(N)AAATAGGAAATTAAATATACAACTTTTAAGT
chr11snp96_S0_Sub0_mip0_ref	GTTTGTAATCCACCCTCCTTAAGTAATTC(N:25252525)(N)(N)(N)AGATCGGAAGAGCACACGTGACTCGCCAAGCTGAAG(N)(N)(N)(N)(N)(N)(N)(N)(N)(N)GCGTCGTGATAATCTATAGCATT
chr11snp96_S0_Sub0_mip1_ref	AAAGGTATAAGTGAACAGAAAGCAGAG(N:25252525)(N)(N)(N)AGATCGGAAGAGCACACGTGACTCGCCAAGCTGAAG(N)(N)(N)(N)(N)(N)(N)(N)(N)(N)ACTGGACCTTTAAAAATAGAACAATT
chr11snp98_S0_Sub0_mip0_ref	GCTGATGGTTGTATTATAATTATTGTTGTTTTTAG(N:25252525)(N)(N)(N)AGATCGGAAGAGCACACGTGACTCGCCAAGCTGAAG(N)(N)(N)(N)(N)(N)(N)(N)(N)(N)TTTCTTTTTCCTTCTAACTAACTTTTT
chr12snp10_S0_Sub0_mip0_ref	ACAAGATGTAGATGACTGTAACACTGA(N:25252525)(N)(N)(N)AGATCGGAAGAGCACACGTGACTCGCCAAGCTGAAG(N)(N)(N)(N)(N)(N)(N)(N)(N)(N)AGATAAGATAAACCCTAATATGGATGT
chr12snp10_S0_Sub0_mip1_ref	ACTGAAATTTCCATTATTTTTACCTTTACGT(N:25252525)(N)(N)(N)AGATCGGAAGAGCACACGTGACTCGCCAAGCTGAAG(N)(N)(N)(N)(N)(N)(N)(N)(N)(N)ACATTTAATAGAACACTTAAACCCTC
chr12snp10_S0_Sub0_mip2_ref	GTACCCAAAGTTTTTAATAGAATGTATGCAAC(N:25252525)(N)(N)(N)AGATCGGAAGAGCACACGTGACTCGCCAAGCTGAAG(N)(N)(N)(N)(N)(N)(N)(N)(N)(N)TACCCGTATCTCATATATATGAAAGG
chr12snp10_S0_Sub0_mip3_ref	GTATTACACCATTATACAAATTCCTATTGCT(N:25252525)(N)(N)(N)AGATCGGAAGAGCACACGTGACTCGCCAAGCTGAAG(N)(N)(N)(N)(N)(N)(N)(N)(N)(N)ATCTCTACTCCATATATTTATCTTTACAC
chr12snp10_S0_Sub0_mip4_ref	CTCTAACAACACATTTATCTTATTTACCCG(N:25252525)(N)(N)(N)AGATCGGAAGAGCACACGTGACTCGCCAAGCTGAAG(N)(N)(N)(N)(N)(N)(N)(N)(N)(N)CGAAGATCCTAATTTTATTGCCTC
chr12snp101_S0_Sub0_mip0_ref	TATTATAATTCAAACCAAGAATCAAACCAAATT(N:25252525)(N)(N)(N)AGATCGGAAGAGCACACGTGACTCGCCAAGCTGAAG(N)(N)(N)(N)(N)(N)(N)(N)(N)(N)ATAACATATATGATAGTACGAATAATACAC
chr12snp104_S0_Sub0_mip0_ref	AAGAAGAACAACAAATATTGAATATGAAACAAT(N:25252525)(N)(N)(N)AGATCGGAAGAGCACACGTGACTCGCCAAGCTGAAG(N)(N)(N)(N)(N)(N)(N)(N)(N)(N)AAACCTCATCATTTCCAACTAAAAA
chr12snp106_S0_Sub0_mip0_ref	CACAATTTAGCTAGATCAATTATCCTTTCAG(N:25252525)(N)(N)(N)AGATCGGAAGAGCACACGTGACTCGCCAAGCTGAAG(N)(N)(N)(N)(N)(N)(N)(N)(N)(N)ACACAACCAAATATATAACAAAGTAAAA
chr12snp113_S0_Sub0_mip0_ref	TCTCTTTCTTATCTTTCTTGTTCTTGATAAGA(N:25252525)(N)(N)(N)AGATCGGAAGAGCACACGTGACTCGCCAAGCTGAAG(N)(N)(N)(N)(N)(N)(N)(N)(N)(N)TCCCATACATATGAATTTAAAAATGTTT
chr12snp123_S0_Sub0_mip0_ref	ATATGCTCTTCATCCACATATCTTTTCAA(N:25252525)(N)(N)(N)AGATCGGAAGAGCACACGTGACTCGCCAAGCTGAAG(N)(N)(N)(N)(N)(N)(N)(N)(N)(N)ACATATTATTATAATAACTACTACTACTACTAC
chr12snp123_S0_Sub0_mip1_ref	TAATTTGAATAATGGTAATGAGATTAATCATGAAA(N:25252525)(N)(N)(N)AGATCGGAAGAGCACACGTGACTCGCCAAGCTGAAG(N)(N)(N)(N)(N)(N)(N)(N)(N)(N)CCTGTATATTTTATTAATGATAGGATAAAAG
chr12snp132_S0_Sub0_mip0_ref	TCTACCTTATTAAATAAAGATGTTAATACTGGTAC(N:25252525)(N)(N)(N)AGATCGGAAGAGCACACGTGACTCGCCAAGCTGAAG(N)(N)(N)(N)(N)(N)(N)(N)(N)(N)TGTTTTCGTGTGATTTTTAATCGA
chr12snp132_S0_Sub0_mip1_ref	CAAAGCTTGATTCTAAAAAGGTTGGTG(N:25252525)(N)(N)(N)AGATCGGAAGAGCACACGTGACTCGCCAAGCTGAAG(N)(N)(N)(N)(N)(N)(N)(N)(N)(N)GGTACTATTATACCATATGTTGCTG
chr12snp132_S0_Sub0_mip2_ref	AATGTTAAACCACCAAAAGTCGACC(N:25252525)(N)(N)(N)AGATCGGAAGAGCACACGTGACTCGCCAAGCTGAAG(N)(N)(N)(N)(N)(N)(N)(N)(N)(N)AATGAACTTGTCAGTGTTTTACAAA
chr12snp158_S0_Sub0_mip0_ref	GAACATATATCTGATGTTAATAAAATAGATGCATC(N:25252525)(N)(N)(N)AGATCGGAAGAGCACACGTGACTCGCCAAGCTGAAG(N)(N)(N)(N)(N)(N)(N)(N)(N)(N)CAAATTCGATCTAATTCTTGTATATTATTT
chr12snp158_S0_Sub0_mip1_ref	AAAGATTGTAAATTATCAGATCCTAGACCAT(N:25252525)(N)(N)(N)AGATCGGAAGAGCACACGTGACTCGCCAAGCTGAAG(N)(N)(N)(N)(N)(N)(N)(N)(N)(N)GAAGATGTTCATTATATTATGTTTAAATATATTG
chr12snp158_S0_Sub0_mip2_ref	GGATTATATTTAGCATTTTTATCTTTACAAATTCG(N:25252525)(N)(N)(N)AGATCGGAAGAGCACACGTGACTCGCCAAGCTGAAG(N)(N)(N)(N)(N)(N)(N)(N)(N)(N)TTTTATATAAATATTCAGCTAATTCTTCAATAT
chr12snp159_S0_Sub0_mip0_ref	GCATATTCTTTTAATTTCAAATAGCATGCAG(N:25252525)(N)(N)(N)AGATCGGAAGAGCACACGTGACTCGCCAAGCTGAAG(N)(N)(N)(N)(N)(N)(N)(N)(N)(N)GCATAATTAATTGTAATCCAGCTGT
chr12snp159_S0_Sub0_mip1_ref	TTTTAATAATTTCATCTAAATGATCTGCATGC(N:25252525)(N)(N)(N)AGATCGGAAGAGCACACGTGACTCGCCAAGCTGAAG(N)(N)(N)(N)(N)(N)(N)(N)(N)(N)TTCCATTAATTTTTCTGGTTTATATTTTG
chr12snp172_S0_Sub0_mip0_ref	TGTGCCAAGTACTTTTGTAATTTTCCT(N:25252525)(N)(N)(N)AGATCGGAAGAGCACACGTGACTCGCCAAGCTGAAG(N)(N)(N)(N)(N)(N)(N)(N)(N)(N)CTTATTATGTCATATTAAACAATTACAATAAC
chr12snp173_S0_Sub0_mip0_ref	GATCGCCCATGATATTAGTAGTCCTAT(N:25252525)(N)(N)(N)AGATCGGAAGAGCACACGTGACTCGCCAAGCTGAAG(N)(N)(N)(N)(N)(N)(N)(N)(N)(N)GTTCTATATAATTCGTTTTCTTTTCGT
chr12snp173_S0_Sub0_mip1_ref	AAAAACCATACAATTTTTAATCGTGTTACTAG(N:25252525)(N)(N)(N)AGATCGGAAGAGCACACGTGACTCGCCAAGCTGAAG(N)(N)(N)(N)(N)(N)(N)(N)(N)(N)AAATATGTGTCATCGAACTATATGC
chr12snp176_S0_Sub0_mip0_ref	GAGTCCTTCGCATTATATTAAAGTTACTCA(N:25252525)(N)(N)(N)AGATCGGAAGAGCACACGTGACTCGCCAAGCTGAAG(N)(N)(N)(N)(N)(N)(N)(N)(N)(N)CTTACATATCATATATCCTATGGATTGAT
chr12snp199_S0_Sub0_mip0_ref	AAACTTAGTTGATTGTAAATATTGTATTGATTCC(N:25252525)(N)(N)(N)AGATCGGAAGAGCACACGTGACTCGCCAAGCTGAAG(N)(N)(N)(N)(N)(N)(N)(N)(N)(N)CAAGAATATAGAAATAATAAAGAAGAATGTG
chr12snp202_S0_Sub0_mip0_ref	GAAATGTTTGAATTATCAGCGCCATAAG(N:25252525)(N)(N)(N)AGATCGGAAGAGCACACGTGACTCGCCAAGCTGAAG(N)(N)(N)(N)(N)(N)(N)(N)(N)(N)TAGTTTTATCTTCGCTGTTAGAGT
chr12snp224_S0_Sub0_mip0_ref	TTTTAGAAATTCATTATAAGCCTCCTTTGC(N:25252525)(N)(N)(N)AGATCGGAAGAGCACACGTGACTCGCCAAGCTGAAG(N)(N)(N)(N)(N)(N)(N)(N)(N)(N)AAAGTTTCTGGGTTTGCATTTAAA
chr12snp236_S0_Sub0_mip0_ref	CCCGTACACCTTTTAATACATTACTTATTATG(N:25252525)(N)(N)(N)AGATCGGAAGAGCACACGTGACTCGCCAAGCTGAAG(N)(N)(N)(N)(N)(N)(N)(N)(N)(N)CATTATTATTATTTTGGTTATTATCATCATCT
chr12snp236_S0_Sub0_mip1_ref	TGATGGGGATGATAATAATGATAATGATAATAATG(N:25252525)(N)(N)(N)AGATCGGAAGAGCACACGTGACTCGCCAAGCTGAAG(N)(N)(N)(N)(N)(N)(N)(N)(N)(N)AGTCATTATAAAAATAAAAATAATAAAAATGGT
chr12snp236_S0_Sub0_mip2_ref	CAATAATAATAACAACAATAACAGCAACGATAAT(N:25252525)(N)(N)(N)AGATCGGAAGAGCACACGTGACTCGCCAAGCTGAAG(N)(N)(N)(N)(N)(N)(N)(N)(N)(N)TGATCGTATACCTTTTAAACATCATAA
chr12snp236_S0_Sub0_mip3_ref	ACCATCATTATTTTTCATACTTACATTGTTCA(N:25252525)(N)(N)(N)AGATCGGAAGAGCACACGTGACTCGCCAAGCTGAAG(N)(N)(N)(N)(N)(N)(N)(N)(N)(N)AAAAGAAAGGGTTAATGATATTATTATTTC
chr12snp239_S0_Sub0_mip0_ref	CATTTCATTTGATTTTACTTTTGTTCTTGAGG(N:25252525)(N)(N)(N)AGATCGGAAGAGCACACGTGACTCGCCAAGCTGAAG(N)(N)(N)(N)(N)(N)(N)(N)(N)(N)AGGAATTTTATACACACAACATATATATATA
chr12snp255_S0_Sub0_mip0_ref	CGTGTCTTGTATTACTTCCATATGATAACA(N:25252525)(N)(N)(N)AGATCGGAAGAGCACACGTGACTCGCCAAGCTGAAG(N)(N)(N)(N)(N)(N)(N)(N)(N)(N)TATATATAAAAAGAACATATATGTATACCATTC
chr12snp262_S0_Sub0_mip0_ref	TACATATAAAGAAGAACATTTACACAAGCAG(N:25252525)(N)(N)(N)AGATCGGAAGAGCACACGTGACTCGCCAAGCTGAAG(N)(N)(N)(N)(N)(N)(N)(N)(N)(N)ACAATCTTATTCATCCACGTGC
chr12snp262_S0_Sub0_mip1_ref	ATGTGTCCTGCTTACATCCATCTTT(N:25252525)(N)(N)(N)AGATCGGAAGAGCACACGTGACTCGCCAAGCTGAAG(N)(N)(N)(N)(N)(N)(N)(N)(N)(N)TATTATTATCATCATATATGTTATTTTCTATTTTT
chr12snp266_S0_Sub0_mip0_ref	TAGGGGCATATAATATACTAAGCAATACTTC(N:25252525)(N)(N)(N)AGATCGGAAGAGCACACGTGACTCGCCAAGCTGAAG(N)(N)(N)(N)(N)(N)(N)(N)(N)(N)AAAAAGAGTGTAAATAAAAAGCGAAA
chr12snp270_S0_Sub0_mip0_ref	AGCTGCTAAATCTTTGATTGAATTAAGC(N:25252525)(N)(N)(N)AGATCGGAAGAGCACACGTGACTCGCCAAGCTGAAG(N)(N)(N)(N)(N)(N)(N)(N)(N)(N)GCCGTGAGCGATATCGTTAA
chr12snp270_S0_Sub0_mip1_ref	GATCCAACATCATTTTCAACATTGCC(N:25252525)(N)(N)(N)AGATCGGAAGAGCACACGTGACTCGCCAAGCTGAAG(N)(N)(N)(N)(N)(N)(N)(N)(N)(N)TTGTACCGTCACCAACTTCTT
chr12snp277_S0_Sub0_mip0_ref	CAATTTTGTGAATTTTTCTTTGATGAATATGG(N:25252525)(N)(N)(N)AGATCGGAAGAGCACACGTGACTCGCCAAGCTGAAG(N)(N)(N)(N)(N)(N)(N)(N)(N)(N)TACTTATTTATTTATAACATCCAGTTGTAA
chr12snp293_S0_Sub0_mip0_ref	CCACATTTACATTATCACACGCACA(N:25252525)(N)(N)(N)AGATCGGAAGAGCACACGTGACTCGCCAAGCTGAAG(N)(N)(N)(N)(N)(N)(N)(N)(N)(N)AAGCATAATTTACTTGTACATAGAAAAA
chr12snp297_S0_Sub0_mip0_ref	GTTGAAAAAGTAATATGCAGATTCGTTAGT(N:25252525)(N)(N)(N)AGATCGGAAGAGCACACGTGACTCGCCAAGCTGAAG(N)(N)(N)(N)(N)(N)(N)(N)(N)(N)GTGAAATAAAATAATAAAATATATACAAAACAAA
chr12snp297_S0_Sub0_mip1_ref	GGGAAAACAAAAATGATAATGTCAACAAAC(N:25252525)(N)(N)(N)AGATCGGAAGAGCACACGTGACTCGCCAAGCTGAAG(N)(N)(N)(N)(N)(N)(N)(N)(N)(N)AAAAACTCACACATATACGGCA
chr12snp299_S0_Sub0_mip0_ref	GATCCAATGAAATAAATTTTCCCTTTCAAGT(N:25252525)(N)(N)(N)AGATCGGAAGAGCACACGTGACTCGCCAAGCTGAAG(N)(N)(N)(N)(N)(N)(N)(N)(N)(N)GTTCAGAATATATTCTTCTATTTATTCTTATTT
chr12snp302_S0_Sub0_mip0_ref	AGACACACACACAAAAATATATACTTACTTAC(N:25252525)(N)(N)(N)AGATCGGAAGAGCACACGTGACTCGCCAAGCTGAAG(N)(N)(N)(N)(N)(N)(N)(N)(N)(N)TCGACTTTCTTTCGTGTATAATTTT
chr12snp307_S0_Sub0_mip0_ref	GGACAAAACATTCAATGAAGAAGATAATATTAAAG(N:25252525)(N)(N)(N)AGATCGGAAGAGCACACGTGACTCGCCAAGCTGAAG(N)(N)(N)(N)(N)(N)(N)(N)(N)(N)AAAGAAGGATATGTTATAAATAATGAGAC
chr12snp319_S0_Sub0_mip0_ref	CAAGTATATTCTGATGAGCGACAAGC(N:25252525)(N)(N)(N)AGATCGGAAGAGCACACGTGACTCGCCAAGCTGAAG(N)(N)(N)(N)(N)(N)(N)(N)(N)(N)AAAAATAAAGATCTACAAATAACAGATATATAT
chr12snp319_S0_Sub0_mip1_ref	ATTTTCTCTATAGTAAAAGCAATATAAGAGTTGA(N:25252525)(N)(N)(N)AGATCGGAAGAGCACACGTGACTCGCCAAGCTGAAG(N)(N)(N)(N)(N)(N)(N)(N)(N)(N)CGGTTAAGCTATTTTCCATCATAAA
chr12snp320_S0_Sub0_mip0_ref	GAAGAGGATAATTATGTTAGTGACAGAGAAG(N:25252525)(N)(N)(N)AGATCGGAAGAGCACACGTGACTCGCCAAGCTGAAG(N)(N)(N)(N)(N)(N)(N)(N)(N)(N)TCGTGCAAGTGGTATATATGAAG
chr12snp339_S0_Sub0_mip0_ref	CTTCAAAAATGTGTATCTTGTTTGATAATTCG(N:25252525)(N)(N)(N)AGATCGGAAGAGCACACGTGACTCGCCAAGCTGAAG(N)(N)(N)(N)(N)(N)(N)(N)(N)(N)TCAACCAAGATTTTACTTAATAGTTTTT
chr12snp342_S0_Sub0_mip0_ref	TCAGGGATTATCATTAATGAAGACAGTTG(N:25252525)(N)(N)(N)AGATCGGAAGAGCACACGTGACTCGCCAAGCTGAAG(N)(N)(N)(N)(N)(N)(N)(N)(N)(N)CTGATCAAATGAATAGTCATATAAAATTTG
chr12snp342_S0_Sub0_mip1_ref	GCTAAATCGAGTGTTACAAAAGCAGC(N:25252525)(N)(N)(N)AGATCGGAAGAGCACACGTGACTCGCCAAGCTGAAG(N)(N)(N)(N)(N)(N)(N)(N)(N)(N)TGATAATTTAATAAATCAATATTGTTCATAATG
chr12snp343_S0_Sub0_mip0_ref	AAAGTACAGATTACATAAGTATTCGCACT(N:25252525)(N)(N)(N)AGATCGGAAGAGCACACGTGACTCGCCAAGCTGAAG(N)(N)(N)(N)(N)(N)(N)(N)(N)(N)GCATAAATTATTATTAGTATAGATGATTTATTTAA
chr12snp347_S0_Sub0_mip0_ref	GTTGTTATATTTACCTGCGATTCCACC(N:25252525)(N)(N)(N)AGATCGGAAGAGCACACGTGACTCGCCAAGCTGAAG(N)(N)(N)(N)(N)(N)(N)(N)(N)(N)AACGGGTGTTGTTAAAAATCCA
chr12snp347_S0_Sub0_mip1_ref	CAACTGTTCTTCATTATATTTCATTATTTTGTGTC(N:25252525)(N)(N)(N)AGATCGGAAGAGCACACGTGACTCGCCAAGCTGAAG(N)(N)(N)(N)(N)(N)(N)(N)(N)(N)ACACATTATCTATATTATTTTTCTTAGGAG
chr12snp364_S0_Sub0_mip0_ref	TAACAACGACAATGTATTAGACCCATCC(N:25252525)(N)(N)(N)AGATCGGAAGAGCACACGTGACTCGCCAAGCTGAAG(N)(N)(N)(N)(N)(N)(N)(N)(N)(N)AATCAACAAATTCTTTTGAACAATCA
chr12snp366_S0_Sub0_mip0_ref	TCTTCTACACTGTGTGGCATGTCA(N:25252525)(N)(N)(N)AGATCGGAAGAGCACACGTGACTCGCCAAGCTGAAG(N)(N)(N)(N)(N)(N)(N)(N)(N)(N)ATGTAAAAGTACACATGAATATATACATAT
chr12snp366_S0_Sub0_mip1_ref	GTATCCAAATGTTGAAATTTATGTGGTCA(N:25252525)(N)(N)(N)AGATCGGAAGAGCACACGTGACTCGCCAAGCTGAAG(N)(N)(N)(N)(N)(N)(N)(N)(N)(N)TGTATAACGAAATACCTTTATATGACC
chr12snp373_S0_Sub0_mip0_ref	TCAGACATCCCTTGTTTTTATATTATAAAAGTAT(N:25252525)(N)(N)(N)AGATCGGAAGAGCACACGTGACTCGCCAAGCTGAAG(N)(N)(N)(N)(N)(N)(N)(N)(N)(N)TCATTCATGTTATATATGTCCATAATCA
chr12snp375_S0_Sub0_mip0_ref	AAGAAAAGAAAAGGGGGCTTATATTGG(N:25252525)(N)(N)(N)AGATCGGAAGAGCACACGTGACTCGCCAAGCTGAAG(N)(N)(N)(N)(N)(N)(N)(N)(N)(N)CATGTAAATTTATATTGTGTTGAACTCT
chr12snp386_S0_Sub0_mip0_ref	ATGAGACTTCCAAAACAAACAGCCA(N:25252525)(N)(N)(N)AGATCGGAAGAGCACACGTGACTCGCCAAGCTGAAG(N)(N)(N)(N)(N)(N)(N)(N)(N)(N)GGAGATAGTGATGAAAATAAAAATGG
chr12snp39_S0_Sub0_mip0_ref	TATACACCTGGTATTTCTTCTCACACG(N:25252525)(N)(N)(N)AGATCGGAAGAGCACACGTGACTCGCCAAGCTGAAG(N)(N)(N)(N)(N)(N)(N)(N)(N)(N)CATTTATACCATATATATCATATACCTTAGATA
chr12snp39_S0_Sub0_mip1_ref	GACATCAGATAGTGAAATTCATTTGATAAGATC(N:25252525)(N)(N)(N)AGATCGGAAGAGCACACGTGACTCGCCAAGCTGAAG(N)(N)(N)(N)(N)(N)(N)(N)(N)(N)GTTCCCTTTTTACTCTTTTATATTGTTT
chr12snp394_S0_Sub0_mip0_ref	CAGGAACTTGTTCAATTCATATCTAACATT(N:25252525)(N)(N)(N)AGATCGGAAGAGCACACGTGACTCGCCAAGCTGAAG(N)(N)(N)(N)(N)(N)(N)(N)(N)(N)CCAAATTATATAACAAATAAAAATAATAGTAACT
chr12snp394_S0_Sub0_mip1_ref	ATTAGATGATGTAATATATGAAGTACCATTTCG(N:25252525)(N)(N)(N)AGATCGGAAGAGCACACGTGACTCGCCAAGCTGAAG(N)(N)(N)(N)(N)(N)(N)(N)(N)(N)GGTTAGCACATACACACCAATATA
chr12snp407_S0_Sub0_mip0_ref	ACAAGCAAAACCACAAGAAAGAGAA(N:25252525)(N)(N)(N)AGATCGGAAGAGCACACGTGACTCGCCAAGCTGAAG(N)(N)(N)(N)(N)(N)(N)(N)(N)(N)TAGCCAAGGAGAAGGTAAAGAC
chr12snp407_S0_Sub0_mip1_ref	CTTGTGCCTTTTCATGTTCACTCTT(N:25252525)(N)(N)(N)AGATCGGAAGAGCACACGTGACTCGCCAAGCTGAAG(N)(N)(N)(N)(N)(N)(N)(N)(N)(N)TCTAATTGTAAATATTTTGTATTCCTTACA
chr12snp42_S0_Sub0_mip0_ref	TCCATCCTAGGGTTAAACTTCTTACCT(N:25252525)(N)(N)(N)AGATCGGAAGAGCACACGTGACTCGCCAAGCTGAAG(N)(N)(N)(N)(N)(N)(N)(N)(N)(N)GTAACCATGTAGCACCTTTATATTTA
chr12snp42_S0_Sub0_mip1_ref	GTATATTCTAATTATTTGGGTGAAGAAAATGC(N:25252525)(N)(N)(N)AGATCGGAAGAGCACACGTGACTCGCCAAGCTGAAG(N)(N)(N)(N)(N)(N)(N)(N)(N)(N)TTTCAAAGTATAAAGAAGATTGTAAAAGA
chr12snp43_S0_Sub0_mip0_ref	CCGTAAGAGATTTATTTATTTCCTACATGTAC(N:25252525)(N)(N)(N)AGATCGGAAGAGCACACGTGACTCGCCAAGCTGAAG(N)(N)(N)(N)(N)(N)(N)(N)(N)(N)TGTGTTATTATATATTCTTTTATATATACATATGT
chr12snp43_S0_Sub0_mip1_ref	CCATTCAATTTACTCTCACAATTTAGGC(N:25252525)(N)(N)(N)AGATCGGAAGAGCACACGTGACTCGCCAAGCTGAAG(N)(N)(N)(N)(N)(N)(N)(N)(N)(N)GACAGAATTACAGAAAAATCAAGAAG
chr12snp49_S0_Sub0_mip0_ref	GTAATATTATGAAGGAAAAAGAAAAATGTCAGAA(N:25252525)(N)(N)(N)AGATCGGAAGAGCACACGTGACTCGCCAAGCTGAAG(N)(N)(N)(N)(N)(N)(N)(N)(N)(N)GGTCATAATAAAAATAATGATGATAATAAAAAT
chr12snp57_S0_Sub0_mip0_ref	CAGTCCTTTCTTTGTTGTTTATTATCTATGTG(N:25252525)(N)(N)(N)AGATCGGAAGAGCACACGTGACTCGCCAAGCTGAAG(N)(N)(N)(N)(N)(N)(N)(N)(N)(N)CTATGTATATTAAAAATGAAATATGTAAAATGT
chr12snp60_S0_Sub0_mip0_ref	TGATTAGTAGGAATACATTTACCTTTTATTCTTT(N:25252525)(N)(N)(N)AGATCGGAAGAGCACACGTGACTCGCCAAGCTGAAG(N)(N)(N)(N)(N)(N)(N)(N)(N)(N)ACAATTAATAATTATTTATTTTAATTCGTATAAAT
chr12snp622_S0_Sub0_mip0_ref	CACCTCACCTTAAACTTAAATAAATGATGC(N:25252525)(N)(N)(N)AGATCGGAAGAGCACACGTGACTCGCCAAGCTGAAG(N)(N)(N)(N)(N)(N)(N)(N)(N)(N)GCAATTTTGATTTCATCTGTTGTTT
chr12snp622_S0_Sub0_mip1_ref	TCTTGAAAATTAAAATTTCTAAGAGGACATCC(N:25252525)(N)(N)(N)AGATCGGAAGAGCACACGTGACTCGCCAAGCTGAAG(N)(N)(N)(N)(N)(N)(N)(N)(N)(N)CTTTTCTTTCCTAAATCTAATATACTTTTG
chr12snp79_S0_Sub0_mip0_ref	TCAGCATGATGGATGTTAGTTTATCCA(N:25252525)(N)(N)(N)AGATCGGAAGAGCACACGTGACTCGCCAAGCTGAAG(N)(N)(N)(N)(N)(N)(N)(N)(N)(N)TTTGTTATATTTTTATTTTCTTTTGTATATTTATC
chr12snp79_S0_Sub0_mip1_ref	AAAAAGTGGTAAAGATAGTGTTACAGACA(N:25252525)(N)(N)(N)AGATCGGAAGAGCACACGTGACTCGCCAAGCTGAAG(N)(N)(N)(N)(N)(N)(N)(N)(N)(N)AGCTTTAAAAATGATTATATATTTGGAAAG
chr12snp84_S0_Sub0_mip0_ref	ACTATAATCATCATCTTCGTCATTATTCTTATTAA(N:25252525)(N)(N)(N)AGATCGGAAGAGCACACGTGACTCGCCAAGCTGAAG(N)(N)(N)(N)(N)(N)(N)(N)(N)(N)CACTCATATCATCCTTTTTGCTTAC
chr12snp96_S0_Sub0_mip0_ref	GTGTAATGGAATATAAGAAAAATAACACACAC(N:25252525)(N)(N)(N)AGATCGGAAGAGCACACGTGACTCGCCAAGCTGAAG(N)(N)(N)(N)(N)(N)(N)(N)(N)(N)GAAGAATTCATCACCAAGGACAT
chr13snp1_S0_Sub0_mip0_ref	CATGATAGTAAATCATAAAGGAAACATAAGTAAAG(N:25252525)(N)(N)(N)AGATCGGAAGAGCACACGTGACTCGCCAAGCTGAAG(N)(N)(N)(N)(N)(N)(N)(N)(N)(N)TGGTGGTAATACAGATAGAGTCAA
chr13snp1_S0_Sub0_mip1_ref	CTATTTCTTAATTCATTACAAAATATTGAGGGATC(N:25252525)(N)(N)(N)AGATCGGAAGAGCACACGTGACTCGCCAAGCTGAAG(N)(N)(N)(N)(N)(N)(N)(N)(N)(N)TTTTTCCTTATAATAATCGGAGAACT
chr13snp1_S0_Sub0_mip2_ref	TCATTTATAGGTGATGATATGGATTTTGGTG(N:25252525)(N)(N)(N)AGATCGGAAGAGCACACGTGACTCGCCAAGCTGAAG(N)(N)(N)(N)(N)(N)(N)(N)(N)(N)ACGTTTAGAAACAATGGAAAAGTT
chr13snp142_S0_Sub0_mip0_ref	CTAATCGAATTAATGAACTTGAAATCAAACG(N:25252525)(N)(N)(N)AGATCGGAAGAGCACACGTGACTCGCCAAGCTGAAG(N)(N)(N)(N)(N)(N)(N)(N)(N)(N)CAATCTCTGAAATAATATCAAGAAAACA
chr13snp142_S0_Sub0_mip1_ref	GCCAAATCATCTAATATAAGTTGTATATCTCTC(N:25252525)(N)(N)(N)AGATCGGAAGAGCACACGTGACTCGCCAAGCTGAAG(N)(N)(N)(N)(N)(N)(N)(N)(N)(N)TTATCATTACATCCTATACGTCCAAT
chr13snp142_S0_Sub0_mip2_ref	GAGTCCTGAAAAATCAGACCTATATAATTCA(N:25252525)(N)(N)(N)AGATCGGAAGAGCACACGTGACTCGCCAAGCTGAAG(N)(N)(N)(N)(N)(N)(N)(N)(N)(N)GAAGTTAAGTCTAGAGAATCCATCA
chr13snp142_S0_Sub0_mip3_ref	CTCAAAATGAAAGACAAAATATCTCACCTAG(N:25252525)(N)(N)(N)AGATCGGAAGAGCACACGTGACTCGCCAAGCTGAAG(N)(N)(N)(N)(N)(N)(N)(N)(N)(N)CCACAACCAAATTTATTATACCAATTAT
chr13snp144_S0_Sub0_mip0_ref	TTGTTCATATATATTTGAATAGGGTAAATGTTTG(N:25252525)(N)(N)(N)AGATCGGAAGAGCACACGTGACTCGCCAAGCTGAAG(N)(N)(N)(N)(N)(N)(N)(N)(N)(N)GAGGTATAATATACATTATTATAACACATATG
chr13snp144_S0_Sub0_mip1_ref	TTCTAAGAACAACTCAAATATACAAAATAATAACC(N:25252525)(N)(N)(N)AGATCGGAAGAGCACACGTGACTCGCCAAGCTGAAG(N)(N)(N)(N)(N)(N)(N)(N)(N)(N)GCAAGAACATTCCAATTCAAAAAC
chr13snp145_S0_Sub0_mip0_ref	CTATATGGAGGTGTACTATTGTATATACTTTCAG(N:25252525)(N)(N)(N)AGATCGGAAGAGCACACGTGACTCGCCAAGCTGAAG(N)(N)(N)(N)(N)(N)(N)(N)(N)(N)GTTTGAATGTTTTAACAATATAGGTGT
chr13snp145_S0_Sub0_mip1_ref	ATTTTGTTGATTTGATAAGATAAGTTGTAAGC(N:25252525)(N)(N)(N)AGATCGGAAGAGCACACGTGACTCGCCAAGCTGAAG(N)(N)(N)(N)(N)(N)(N)(N)(N)(N)GTTCATCCGTTTTGTGTTCATTT
chr13snp145_S0_Sub0_mip2_ref	AACGATATCTTTGTTAATATTCCTCTACCAA(N:25252525)(N)(N)(N)AGATCGGAAGAGCACACGTGACTCGCCAAGCTGAAG(N)(N)(N)(N)(N)(N)(N)(N)(N)(N)GTGAACAAATTAAATATTGTAAATGATTTC
chr13snp147_S0_Sub0_mip0_ref	CCGTATTTATAGTCTAACAAAATGCTTAAGC(N:25252525)(N)(N)(N)AGATCGGAAGAGCACACGTGACTCGCCAAGCTGAAG(N)(N)(N)(N)(N)(N)(N)(N)(N)(N)AAATGGGTTAACAAAAAGGATATAATAC
chr13snp149_S0_Sub0_mip0_ref	AGATATATTTTCTTAACTTTATTTTGAATTCGTCA(N:25252525)(N)(N)(N)AGATCGGAAGAGCACACGTGACTCGCCAAGCTGAAG(N)(N)(N)(N)(N)(N)(N)(N)(N)(N)CAAAAATAATCTTCACTAAAATATTTACGA
chr13snp149_S0_Sub0_mip1_ref	GGTCCATTGTGTATTGGTATAATAACAGC(N:25252525)(N)(N)(N)AGATCGGAAGAGCACACGTGACTCGCCAAGCTGAAG(N)(N)(N)(N)(N)(N)(N)(N)(N)(N)CATGATATTATTATATAAGGAAATAAATGAGAT
chr13snp151_S0_Sub0_mip0_ref	AAACAAACTAGGAAATATGCATAATGATGTAA(N:25252525)(N)(N)(N)AGATCGGAAGAGCACACGTGACTCGCCAAGCTGAAG(N)(N)(N)(N)(N)(N)(N)(N)(N)(N)TTTAATAAATTAACTGAAATATGGTTTTACA
chr13snp155_S0_Sub0_mip0_ref	TGAAGGAATATTAAATTATGAACAAAAGCAGA(N:25252525)(N)(N)(N)AGATCGGAAGAGCACACGTGACTCGCCAAGCTGAAG(N)(N)(N)(N)(N)(N)(N)(N)(N)(N)GTAAAGACAAAACAAGTGATAATAAGTT
chr13snp158_S0_Sub0_mip0_ref	AATATTGAATATGTGTTTAATACGTTTTCTGAATA(N:25252525)(N)(N)(N)AGATCGGAAGAGCACACGTGACTCGCCAAGCTGAAG(N)(N)(N)(N)(N)(N)(N)(N)(N)(N)GAAAGCTAAATATATGTTTAGATCATTCT
chr13snp158_S0_Sub0_mip1_ref	TTTCCTTACATTTATGAATAAATAATTTCTGTTCC(N:25252525)(N)(N)(N)AGATCGGAAGAGCACACGTGACTCGCCAAGCTGAAG(N)(N)(N)(N)(N)(N)(N)(N)(N)(N)TTTATTTCCTCTTTATTGAAAAAGTAAAAA
chr13snp159_S0_Sub0_mip0_ref	TATATCCGAATGTTATAAATAATGTTGGGAAG(N:25252525)(N)(N)(N)AGATCGGAAGAGCACACGTGACTCGCCAAGCTGAAG(N)(N)(N)(N)(N)(N)(N)(N)(N)(N)AAAAAGTAAAAGTAAAGGAAAAAGAaTaTA
chr13snp159_S0_Sub0_mip1_ref	ATTGAAGACTTGAGGAATTTTCCCTTT(N:25252525)(N)(N)(N)AGATCGGAAGAGCACACGTGACTCGCCAAGCTGAAG(N)(N)(N)(N)(N)(N)(N)(N)(N)(N)CTTTGATAGAATCTGTACTGTTTAAAAT
chr13snp167_S0_Sub0_mip0_ref	CTTTCCTTTCTTTTACTTTATTTTACATTACTTTC(N:25252525)(N)(N)(N)AGATCGGAAGAGCACACGTGACTCGCCAAGCTGAAG(N)(N)(N)(N)(N)(N)(N)(N)(N)(N)CATATGTGTGTTAATTTATATACATAATTTTT
chr13snp172_S0_Sub0_mip0_ref	GCACAACAAAGTTTTAGTTCTTTACAGATG(N:25252525)(N)(N)(N)AGATCGGAAGAGCACACGTGACTCGCCAAGCTGAAG(N)(N)(N)(N)(N)(N)(N)(N)(N)(N)ATGTGTTATGGGTTTTATTTACTTTTT
chr13snp172_S0_Sub0_mip1_ref	TCTTGTGGAAACGCTTTACACTTTC(N:25252525)(N)(N)(N)AGATCGGAAGAGCACACGTGACTCGCCAAGCTGAAG(N)(N)(N)(N)(N)(N)(N)(N)(N)(N)AAGAGTTTTTATTCGTTCTATTAATTTTG
chr13snp174_S0_Sub0_mip0_ref	TTCAGAAAAGTGAAACCGGTGAAAG(N:25252525)(N)(N)(N)AGATCGGAAGAGCACACGTGACTCGCCAAGCTGAAG(N)(N)(N)(N)(N)(N)(N)(N)(N)(N)TATTGCCACGAATTATCCAACG
chr13snp174_S0_Sub0_mip1_ref	CAAAATTGCTGCAGAGAAGAATGAAC(N:25252525)(N)(N)(N)AGATCGGAAGAGCACACGTGACTCGCCAAGCTGAAG(N)(N)(N)(N)(N)(N)(N)(N)(N)(N)GCTAATTGCTGAATTGCCTTAAA
chr13snp199_S0_Sub0_mip0_ref	TGCATGAACATTATGAAAGTTTTACCTG(N:25252525)(N)(N)(N)AGATCGGAAGAGCACACGTGACTCGCCAAGCTGAAG(N)(N)(N)(N)(N)(N)(N)(N)(N)(N)ACTCAAAGTGTTAAATAAAAGATAAACC
chr13snp201_S0_Sub0_mip0_ref	GGGGCAAAGGATTTTTATTAAATGCATAG(N:25252525)(N)(N)(N)AGATCGGAAGAGCACACGTGACTCGCCAAGCTGAAG(N)(N)(N)(N)(N)(N)(N)(N)(N)(N)CTGTTATCATATTATCTTAAATGTATTATATGTA
chr13snp203_S0_Sub0_mip0_ref	AAAGATTTCGTTCCATGGCTCCTTT(N:25252525)(N)(N)(N)AGATCGGAAGAGCACACGTGACTCGCCAAGCTGAAG(N)(N)(N)(N)(N)(N)(N)(N)(N)(N)TTTCTATACATACACGCACATATATATAT
chr13snp203_S0_Sub0_mip1_ref	TTCTCTAAAAACATTTTATTCATATTCAGACATAC(N:25252525)(N)(N)(N)AGATCGGAAGAGCACACGTGACTCGCCAAGCTGAAG(N)(N)(N)(N)(N)(N)(N)(N)(N)(N)CCCAAATATGTAATTTCATTGTTGC
chr13snp211_S0_Sub0_mip0_ref	TTGCATACTACACACAATTACATTTTCAG(N:25252525)(N)(N)(N)AGATCGGAAGAGCACACGTGACTCGCCAAGCTGAAG(N)(N)(N)(N)(N)(N)(N)(N)(N)(N)TGTTGATAAAAATTGTAACATCGTATAG
chr13snp213_S0_Sub0_mip0_ref	ATTTTGTAATACTTTTGTTAGGTGTATGACAA(N:25252525)(N)(N)(N)AGATCGGAAGAGCACACGTGACTCGCCAAGCTGAAG(N)(N)(N)(N)(N)(N)(N)(N)(N)(N)AAATAAATAATTTAATATTTCTACAAGGAAAAA
chr13snp220_S0_Sub0_mip0_ref	GATGGTTGTTTTTATAAAAATCTTCGACGT(N:25252525)(N)(N)(N)AGATCGGAAGAGCACACGTGACTCGCCAAGCTGAAG(N)(N)(N)(N)(N)(N)(N)(N)(N)(N)CCCTTTAAATTTTAAATTTCAAATAAATTCT
chr13snp223_S0_Sub0_mip0_ref	TCTAGCTATTTTTACAATAAAGCAGAATGG(N:25252525)(N)(N)(N)AGATCGGAAGAGCACACGTGACTCGCCAAGCTGAAG(N)(N)(N)(N)(N)(N)(N)(N)(N)(N)CCACAAAGGTAAGAAAAGAAAATTTT
chr13snp230_S0_Sub0_mip0_ref	TGTATGTATGTATTTATGAGTGTAGATACTTCT(N:25252525)(N)(N)(N)AGATCGGAAGAGCACACGTGACTCGCCAAGCTGAAG(N)(N)(N)(N)(N)(N)(N)(N)(N)(N)TAAATAAATTAATTAATTCAAATATTAATGACAAA
chr13snp232_S0_Sub0_mip0_ref	TTATCAACATTTTCGAAAACTGGTTAAGG(N:25252525)(N)(N)(N)AGATCGGAAGAGCACACGTGACTCGCCAAGCTGAAG(N)(N)(N)(N)(N)(N)(N)(N)(N)(N)TTGTCCCTTTCCGTATTATTTAAAAA
chr13snp237_S0_Sub0_mip0_ref	CATCTTTATTATTCCAAAAATAATCCAGCTCG(N:25252525)(N)(N)(N)AGATCGGAAGAGCACACGTGACTCGCCAAGCTGAAG(N)(N)(N)(N)(N)(N)(N)(N)(N)(N)CTGGAAAATCAATTGGCCCTATT
chr13snp237_S0_Sub0_mip1_ref	TATATGCCCAAATGAGAAGAAGCCA(N:25252525)(N)(N)(N)AGATCGGAAGAGCACACGTGACTCGCCAAGCTGAAG(N)(N)(N)(N)(N)(N)(N)(N)(N)(N)GAAAGTAATACGGTAATAAAAAGTTTTG
chr13snp243_S0_Sub0_mip0_ref	CACGTTTATTAAAGGAGTAGGTGGTATT(N:25252525)(N)(N)(N)AGATCGGAAGAGCACACGTGACTCGCCAAGCTGAAG(N)(N)(N)(N)(N)(N)(N)(N)(N)(N)TGCGTTTTTGCATTTGTTAAATATT
chr13snp243_S0_Sub0_mip1_ref	AGACCACATGATATTAAGAGCGCAA(N:25252525)(N)(N)(N)AGATCGGAAGAGCACACGTGACTCGCCAAGCTGAAG(N)(N)(N)(N)(N)(N)(N)(N)(N)(N)GATGAGAAGGATAATTTAAAAATAAGTAAAA
chr13snp270_S0_Sub0_mip0_ref	TGTATCTGTGTTTTTCATGTTATCATAAAAAGAC(N:25252525)(N)(N)(N)AGATCGGAAGAGCACACGTGACTCGCCAAGCTGAAG(N)(N)(N)(N)(N)(N)(N)(N)(N)(N)CATTCACACAAATAGAAAAATCTTCA
chr13snp272_S0_Sub0_mip0_ref	ATGTTCATTACCAGATATTCTAGATAAAAATCTT(N:25252525)(N)(N)(N)AGATCGGAAGAGCACACGTGACTCGCCAAGCTGAAG(N)(N)(N)(N)(N)(N)(N)(N)(N)(N)ATGGAAGAAATATTTGATGATTTAAAAAG
chr13snp276_S0_Sub0_mip0_ref	CATGTATGTCCAAATGTTATTGAAGGGA(N:25252525)(N)(N)(N)AGATCGGAAGAGCACACGTGACTCGCCAAGCTGAAG(N)(N)(N)(N)(N)(N)(N)(N)(N)(N)TTTACATTTACCTTTCATGTTGGTG
chr13snp278_S0_Sub0_mip0_ref	AAGATGACGGTGAAGATGATAGTGATG(N:25252525)(N)(N)(N)AGATCGGAAGAGCACACGTGACTCGCCAAGCTGAAG(N)(N)(N)(N)(N)(N)(N)(N)(N)(N)GATGAAAATTTTGATGAAGATAATGATG
chr13snp282_S0_Sub0_mip0_ref	ACATGCATTTTTATAATTTTCATTTTGATGTCA(N:25252525)(N)(N)(N)AGATCGGAAGAGCACACGTGACTCGCCAAGCTGAAG(N)(N)(N)(N)(N)(N)(N)(N)(N)(N)TTATTTACTTTTATTTCTCCACCTCC
chr13snp283_S0_Sub0_mip0_ref	AAGGTATAGGGGCGAAACAAAGGT(N:25252525)(N)(N)(N)AGATCGGAAGAGCACACGTGACTCGCCAAGCTGAAG(N)(N)(N)(N)(N)(N)(N)(N)(N)(N)CTTTTTCAAATTTTACATATCAAATTTTTG
chr13snp288_S0_Sub0_mip0_ref	TTCTGAATATCTACTTTCAACTGTATCTTGT(N:25252525)(N)(N)(N)AGATCGGAAGAGCACACGTGACTCGCCAAGCTGAAG(N)(N)(N)(N)(N)(N)(N)(N)(N)(N)TTTTATCCATATATTTTATATCGTTTATATCTAA
chr13snp288_S0_Sub0_mip1_ref	AGAAGATGATATTAATGATATTTTACATATGCATG(N:25252525)(N)(N)(N)AGATCGGAAGAGCACACGTGACTCGCCAAGCTGAAG(N)(N)(N)(N)(N)(N)(N)(N)(N)(N)GTGGGGGTACTACCTTTACATAA
chr13snp292_S0_Sub0_mip0_ref	TTTGTTCCCTCTTTTGTTATGACTACTT(N:25252525)(N)(N)(N)AGATCGGAAGAGCACACGTGACTCGCCAAGCTGAAG(N)(N)(N)(N)(N)(N)(N)(N)(N)(N)ACAAATAACCATATATGTGAACTTTTTC
chr13snp303_S0_Sub0_mip0_ref	ACTTTTAATGTTGAATAAATCATTTAGACTTTCC(N:25252525)(N)(N)(N)AGATCGGAAGAGCACACGTGACTCGCCAAGCTGAAG(N)(N)(N)(N)(N)(N)(N)(N)(N)(N)GACAATATAATTATAGTTTACATTTAAGAAGA
chr13snp325_S0_Sub0_mip0_ref	GATGCACGAAATTATTCTGGTAGACA(N:25252525)(N)(N)(N)AGATCGGAAGAGCACACGTGACTCGCCAAGCTGAAG(N)(N)(N)(N)(N)(N)(N)(N)(N)(N)TCTATGATTAATAATGACAATATGTACAATA
chr13snp325_S0_Sub0_mip1_ref	CAAAAGATAGAAAGAATTCGAATTGTTAACAG(N:25252525)(N)(N)(N)AGATCGGAAGAGCACACGTGACTCGCCAAGCTGAAG(N)(N)(N)(N)(N)(N)(N)(N)(N)(N)TGAACATATTTTTATTATAAATGGATGATG
chr13snp329_S0_Sub0_mip0_ref	TCCCATATTTTTATAGTTCTATCTATTGATGATG(N:25252525)(N)(N)(N)AGATCGGAAGAGCACACGTGACTCGCCAAGCTGAAG(N)(N)(N)(N)(N)(N)(N)(N)(N)(N)GTAATAAGGATGTACAATTTGAACATAA
chr13snp329_S0_Sub0_mip1_ref	AGCAACATTATCTGTATTATTATTTCCAACG(N:25252525)(N)(N)(N)AGATCGGAAGAGCACACGTGACTCGCCAAGCTGAAG(N)(N)(N)(N)(N)(N)(N)(N)(N)(N)GGTCATAAAAAGGCAATAACATGT
chr13snp329_S0_Sub0_mip2_ref	GCTTTTCTTTACATTATCATCACATCCTAC(N:25252525)(N)(N)(N)AGATCGGAAGAGCACACGTGACTCGCCAAGCTGAAG(N)(N)(N)(N)(N)(N)(N)(N)(N)(N)GATGAAATAATTTTATCTTCTGAGAAAGA
chr13snp329_S0_Sub0_mip3_ref	GAATGATAGTAATAAAACATATGATGAAAGTAGC(N:25252525)(N)(N)(N)AGATCGGAAGAGCACACGTGACTCGCCAAGCTGAAG(N)(N)(N)(N)(N)(N)(N)(N)(N)(N)TATGGACAAAAATATGAACAGCAAT
chr13snp354_S0_Sub0_mip0_ref	ACATTTTATGTATGACCTATATTATTTATAGGGTG(N:25252525)(N)(N)(N)AGATCGGAAGAGCACACGTGACTCGCCAAGCTGAAG(N)(N)(N)(N)(N)(N)(N)(N)(N)(N)GTACTTCTATCATTTTGTTCACTCC
chr13snp359_S0_Sub0_mip0_ref	AGCCAATCGTTACAATCAAATGAACC(N:25252525)(N)(N)(N)AGATCGGAAGAGCACACGTGACTCGCCAAGCTGAAG(N)(N)(N)(N)(N)(N)(N)(N)(N)(N)AAAGGGAAATAAGCAATAATGATTTTT
chr13snp361_S0_Sub0_mip0_ref	TAATACAGGTCGATACGGATAGATCTAC(N:25252525)(N)(N)(N)AGATCGGAAGAGCACACGTGACTCGCCAAGCTGAAG(N)(N)(N)(N)(N)(N)(N)(N)(N)(N)CCTTTAATTTATGTGTAATAATTTATTTTATTTTT
chr13snp363_S0_Sub0_mip0_ref	AAACACCATAAATATAATTTTTAAATTGTTCATGG(N:25252525)(N)(N)(N)AGATCGGAAGAGCACACGTGACTCGCCAAGCTGAAG(N)(N)(N)(N)(N)(N)(N)(N)(N)(N)TTGTACCATAATAATTTTACATTGTGTT
chr13snp363_S0_Sub0_mip1_ref	CAAAAATCTAATAATTATGTTTGGTCAAGAAGA(N:25252525)(N)(N)(N)AGATCGGAAGAGCACACGTGACTCGCCAAGCTGAAG(N)(N)(N)(N)(N)(N)(N)(N)(N)(N)TTTAGGAGATGTTTTTAATCATGTAGT
chr13snp363_S0_Sub0_mip2_ref	AAATGTCGATTCTCCTCCTTGTGC(N:25252525)(N)(N)(N)AGATCGGAAGAGCACACGTGACTCGCCAAGCTGAAG(N)(N)(N)(N)(N)(N)(N)(N)(N)(N)AATTTAAAACGAAGTCTTCATATTCTTT
chr13snp372_S0_Sub0_mip0_ref	CTGGAGGATTAGCTTTACTCGCAT(N:25252525)(N)(N)(N)AGATCGGAAGAGCACACGTGACTCGCCAAGCTGAAG(N)(N)(N)(N)(N)(N)(N)(N)(N)(N)CACATGGTAGAAATAATGAAAATAGATC
chr13snp372_S0_Sub0_mip1_ref	GCCTATTTCCATTATTATCTTGACTTTGGG(N:25252525)(N)(N)(N)AGATCGGAAGAGCACACGTGACTCGCCAAGCTGAAG(N)(N)(N)(N)(N)(N)(N)(N)(N)(N)TATCTGGCTTTTCATGTTCTTCC
chr13snp372_S0_Sub0_mip2_ref	ACGTACCTAATAGTGAAGATAGAGAAACA(N:25252525)(N)(N)(N)AGATCGGAAGAGCACACGTGACTCGCCAAGCTGAAG(N)(N)(N)(N)(N)(N)(N)(N)(N)(N)CCGAAAATAAGCACGATAATCAAA
chr13snp372_S0_Sub0_mip3_ref	TTTTCTTCTCGATCGTCTTCTGGAT(N:25252525)(N)(N)(N)AGATCGGAAGAGCACACGTGACTCGCCAAGCTGAAG(N)(N)(N)(N)(N)(N)(N)(N)(N)(N)GGTCACTTTGTTTCCTTTCATTAT
chr13snp372_S0_Sub0_mip4_ref	GGATTTTCTGGATTTTCATCTAAATCAAATC(N:25252525)(N)(N)(N)AGATCGGAAGAGCACACGTGACTCGCCAAGCTGAAG(N)(N)(N)(N)(N)(N)(N)(N)(N)(N)AGGTACTTCTTTTTCTGAATCTTCA
chr13snp372_S0_Sub0_mip5_ref	CTCTTTTTCTTGACCTGGTACCTTTAC(N:25252525)(N)(N)(N)AGATCGGAAGAGCACACGTGACTCGCCAAGCTGAAG(N)(N)(N)(N)(N)(N)(N)(N)(N)(N)TTATCTCCTCTTGGTCTAGGTTG
chr13snp38_S0_Sub0_mip0_ref	CGTTTCCAAGATAATATGATGCATTATATGG(N:25252525)(N)(N)(N)AGATCGGAAGAGCACACGTGACTCGCCAAGCTGAAG(N)(N)(N)(N)(N)(N)(N)(N)(N)(N)TCTATTTGTGTATTCTTTAATATTTCATCT
chr13snp38_S0_Sub0_mip1_ref	AAGAGGATAGAACAAAACATAATGGACAA(N:25252525)(N)(N)(N)AGATCGGAAGAGCACACGTGACTCGCCAAGCTGAAG(N)(N)(N)(N)(N)(N)(N)(N)(N)(N)ATTAAACGATCCTACTGATTCAAAAA
chr13snp38_S0_Sub0_mip2_ref	CACTTATAATGATTGATTTCTGCGTCTTTTC(N:25252525)(N)(N)(N)AGATCGGAAGAGCACACGTGACTCGCCAAGCTGAAG(N)(N)(N)(N)(N)(N)(N)(N)(N)(N)AAAGTGGCTCTTTCTATTGGATC
chr13snp38_S0_Sub0_mip3_ref	GTTCCTCCTTCAATATTAGAGAAATATCCTC(N:25252525)(N)(N)(N)AGATCGGAAGAGCACACGTGACTCGCCAAGCTGAAG(N)(N)(N)(N)(N)(N)(N)(N)(N)(N)AAACCACATGAAGAACCAATTGA
chr13snp387_S0_Sub0_mip0_ref	GCTGTTTTTGGTATTGGACAAGGTA(N:25252525)(N)(N)(N)AGATCGGAAGAGCACACGTGACTCGCCAAGCTGAAG(N)(N)(N)(N)(N)(N)(N)(N)(N)(N)GCACTGTTACAAGTAAGAAAACAT
chr13snp387_S0_Sub0_mip1_ref	TCTCTTTGTTTTTAGATGCATCACTATGT(N:25252525)(N)(N)(N)AGATCGGAAGAGCACACGTGACTCGCCAAGCTGAAG(N)(N)(N)(N)(N)(N)(N)(N)(N)(N)TCTCTCTATTGATTCGGTCATTTAA
chr13snp387_S0_Sub0_mip2_ref	GCAGTACCTCTAGCTATGAAATTGATAC(N:25252525)(N)(N)(N)AGATCGGAAGAGCACACGTGACTCGCCAAGCTGAAG(N)(N)(N)(N)(N)(N)(N)(N)(N)(N)GAGATGTGCAAAACAATATAGTGG
chr13snp387_S0_Sub0_mip3_ref	CACAATGACTAAATATTTAACATTCCCAAGATG(N:25252525)(N)(N)(N)AGATCGGAAGAGCACACGTGACTCGCCAAGCTGAAG(N)(N)(N)(N)(N)(N)(N)(N)(N)(N)CGTATACTTCCAGAACAATCCATT
chr13snp400_S0_Sub0_mip0_ref	ACGCCTTTGTTATTTTATTTCATTTTTAATTTT(N:25252525)(N)(N)(N)AGATCGGAAGAGCACACGTGACTCGCCAAGCTGAAG(N)(N)(N)(N)(N)(N)(N)(N)(N)(N)GGTACACAAATATACATGCAATAATAAA
chr13snp402_S0_Sub0_mip0_ref	CCAATATGATTATTGCTGAAACTAAATATGTTG(N:25252525)(N)(N)(N)AGATCGGAAGAGCACACGTGACTCGCCAAGCTGAAG(N)(N)(N)(N)(N)(N)(N)(N)(N)(N)GTTAAGAGGGTGTTGTGTCTTTA
chr13snp402_S0_Sub0_mip1_ref	AAAAGGATCTGTCCCTTCTTTTAAGAAATG(N:25252525)(N)(N)(N)AGATCGGAAGAGCACACGTGACTCGCCAAGCTGAAG(N)(N)(N)(N)(N)(N)(N)(N)(N)(N)TTTATATGATAAGAACCTGTATAATTATAAAAA
chr13snp404_S0_Sub0_mip0_ref	GTCCGCTTTTGAAAATATCACCTTGT(N:25252525)(N)(N)(N)AGATCGGAAGAGCACACGTGACTCGCCAAGCTGAAG(N)(N)(N)(N)(N)(N)(N)(N)(N)(N)GTTACATTCGGAAATATTATAAATATATAAAATAT
chr13snp408_S0_Sub0_mip0_ref	TCTTTCGAATTAAACTACCTGAGCTTTG(N:25252525)(N)(N)(N)AGATCGGAAGAGCACACGTGACTCGCCAAGCTGAAG(N)(N)(N)(N)(N)(N)(N)(N)(N)(N)AGCTTATATTTTTCAATATTAAAATAAAATGTA
chr13snp41_S0_Sub0_mip0_ref	TTGGAATACCACTAATTTTATCACTATACGT(N:25252525)(N)(N)(N)AGATCGGAAGAGCACACGTGACTCGCCAAGCTGAAG(N)(N)(N)(N)(N)(N)(N)(N)(N)(N)GGTTCTGTAATATCAGTATTTTCTAAATT
chr13snp41_S0_Sub0_mip1_ref	GAAACACAACCCACAATAATAAAACAAGA(N:25252525)(N)(N)(N)AGATCGGAAGAGCACACGTGACTCGCCAAGCTGAAG(N)(N)(N)(N)(N)(N)(N)(N)(N)(N)CCAGACACACAACATAATATTAGAAA
chr13snp414_S0_Sub0_mip0_ref	ACGCATCGATGTTTTTACAAAACCT(N:25252525)(N)(N)(N)AGATCGGAAGAGCACACGTGACTCGCCAAGCTGAAG(N)(N)(N)(N)(N)(N)(N)(N)(N)(N)ATATGTAGCACGTTTTTGCCAT
chr13snp414_S0_Sub0_mip1_ref	TCATCTTTATTTTATGTTTAATATGTATGAATGCT(N:25252525)(N)(N)(N)AGATCGGAAGAGCACACGTGACTCGCCAAGCTGAAG(N)(N)(N)(N)(N)(N)(N)(N)(N)(N)AAATGGTTGATGATTTTAGTGATGA
chr13snp427_S0_Sub0_mip0_ref	TTGATTAATATATGGAATGGTATTTTAAAACCTAC(N:25252525)(N)(N)(N)AGATCGGAAGAGCACACGTGACTCGCCAAGCTGAAG(N)(N)(N)(N)(N)(N)(N)(N)(N)(N)TACAAGTCTGTTCATTAGTAATTATGTA
chr13snp427_S0_Sub0_mip1_ref	TGTTAGATTTTTACAATGTTGATGTAGAACC(N:25252525)(N)(N)(N)AGATCGGAAGAGCACACGTGACTCGCCAAGCTGAAG(N)(N)(N)(N)(N)(N)(N)(N)(N)(N)AAAATTGAGTTCATCGTTTTCTACT
chr13snp428_S0_Sub0_mip0_ref	TTTTTATGTTCACATTTGTTACCCCATG(N:25252525)(N)(N)(N)AGATCGGAAGAGCACACGTGACTCGCCAAGCTGAAG(N)(N)(N)(N)(N)(N)(N)(N)(N)(N)GTCATTATTATTTTTCTTTTTATTATAATCAATAT
chr13snp428_S0_Sub0_mip1_ref	GAAAAACAATGGAATGACATTACTAATTGTAC(N:25252525)(N)(N)(N)AGATCGGAAGAGCACACGTGACTCGCCAAGCTGAAG(N)(N)(N)(N)(N)(N)(N)(N)(N)(N)GTTGTTGTAATTTCACTAGAGATTATTAT
chr13snp430_S0_Sub0_mip0_ref	TGGTGCAGCAGTCTTATTTTTCAC(N:25252525)(N)(N)(N)AGATCGGAAGAGCACACGTGACTCGCCAAGCTGAAG(N)(N)(N)(N)(N)(N)(N)(N)(N)(N)AGTATAATATTATTTATAAACATGTTCACATAA
chr13snp432_S0_Sub0_mip0_ref	CCAAAGGATGAAAATGGGAAAATTGTATTG(N:25252525)(N)(N)(N)AGATCGGAAGAGCACACGTGACTCGCCAAGCTGAAG(N)(N)(N)(N)(N)(N)(N)(N)(N)(N)ATGAGAACCGCACAGTCTTT
chr13snp432_S0_Sub0_mip1_ref	CAACCAATTGTCTACTACATCCCACAT(N:25252525)(N)(N)(N)AGATCGGAAGAGCACACGTGACTCGCCAAGCTGAAG(N)(N)(N)(N)(N)(N)(N)(N)(N)(N)CCTTAACATAGTTGCTAAATTGAGG
chr13snp441_S0_Sub0_mip0_ref	TGAATATAATAACCAGTTAATTAATAAGTATGCCA(N:25252525)(N)(N)(N)AGATCGGAAGAGCACACGTGACTCGCCAAGCTGAAG(N)(N)(N)(N)(N)(N)(N)(N)(N)(N)GTGATAATATGTACGAACGAAATAATTA
chr13snp441_S0_Sub0_mip1_ref	TGAAGAATCATTTATATAACTTGGTTCCATAAT(N:25252525)(N)(N)(N)AGATCGGAAGAGCACACGTGACTCGCCAAGCTGAAG(N)(N)(N)(N)(N)(N)(N)(N)(N)(N)TTCATATAATAATTTCCTTGGTTCATATAA
chr13snp445_S0_Sub0_mip0_ref	TCTTTTTCTAATTCATCATTATTTAAATTATCGGA(N:25252525)(N)(N)(N)AGATCGGAAGAGCACACGTGACTCGCCAAGCTGAAG(N)(N)(N)(N)(N)(N)(N)(N)(N)(N)ATTAACAAATCTTCATTACCTTCCAT
chr13snp445_S0_Sub0_mip1_ref	AAAATGAGATTGTTCAAGAATATAACGGAAAC(N:25252525)(N)(N)(N)AGATCGGAAGAGCACACGTGACTCGCCAAGCTGAAG(N)(N)(N)(N)(N)(N)(N)(N)(N)(N)AGAACAATAATAAAAATGATAAAAACAATAAA
chr13snp446_S0_Sub0_mip0_ref	GTACCAAGAATTAAAAACAAGGAAAATTATGAG(N:25252525)(N)(N)(N)AGATCGGAAGAGCACACGTGACTCGCCAAGCTGAAG(N)(N)(N)(N)(N)(N)(N)(N)(N)(N)TTCTTTTATCTTCCCTCGAACTTT
chr13snp446_S0_Sub0_mip1_ref	AATACCACACTTAAAAGGTATGATCATATAAAT(N:25252525)(N)(N)(N)AGATCGGAAGAGCACACGTGACTCGCCAAGCTGAAG(N)(N)(N)(N)(N)(N)(N)(N)(N)(N)ACTAACTCGTTCTTATTATCTTCAAAG
chr13snp450_S0_Sub0_mip0_ref	ATTGCTCTCGATAATTCCACATGGA(N:25252525)(N)(N)(N)AGATCGGAAGAGCACACGTGACTCGCCAAGCTGAAG(N)(N)(N)(N)(N)(N)(N)(N)(N)(N)CGAAGAATATAATATTTTTATATACATTTTTATGA
chr13snp450_S0_Sub0_mip1_ref	AACAATTAGCAGGAACAAAAGATACAAAAG(N:25252525)(N)(N)(N)AGATCGGAAGAGCACACGTGACTCGCCAAGCTGAAG(N)(N)(N)(N)(N)(N)(N)(N)(N)(N)TTTGAAAGAAGAGGATATTTTATTCTTG
chr13snp450_S0_Sub0_mip2_ref	AACTTTTAAGGAAGAAATGGATGGTTCG(N:25252525)(N)(N)(N)AGATCGGAAGAGCACACGTGACTCGCCAAGCTGAAG(N)(N)(N)(N)(N)(N)(N)(N)(N)(N)TTGGGTCAACTTTGGTAGTTATTAT
chr13snp453_S0_Sub0_mip0_ref	ATAAGATGAGGAGGAACATATAAACAATGAC(N:25252525)(N)(N)(N)AGATCGGAAGAGCACACGTGACTCGCCAAGCTGAAG(N)(N)(N)(N)(N)(N)(N)(N)(N)(N)AACAATAAAAATTATGAGTATAGAATTTATAATAT
chr13snp454_S0_Sub0_mip0_ref	ATGTAACATTATTTACAAAACAAATCAAAATATCC(N:25252525)(N)(N)(N)AGATCGGAAGAGCACACGTGACTCGCCAAGCTGAAG(N)(N)(N)(N)(N)(N)(N)(N)(N)(N)GAACGCACTACCTAAGTCTTTAA
chr13snp454_S0_Sub0_mip1_ref	AACGATATCCGATATTGAGAATATTGAATATATT(N:25252525)(N)(N)(N)AGATCGGAAGAGCACACGTGACTCGCCAAGCTGAAG(N)(N)(N)(N)(N)(N)(N)(N)(N)(N)GATTTCGTTATATATTATGTTATATAAATAGTTAA
chr13snp455_S0_Sub0_mip0_ref	TCCTTGAAATCTAAAATATATATTCCCAAGTG(N:25252525)(N)(N)(N)AGATCGGAAGAGCACACGTGACTCGCCAAGCTGAAG(N)(N)(N)(N)(N)(N)(N)(N)(N)(N)TTTATTTATTTGTGTTAAAACTTACTATTAAC
chr13snp456_S0_Sub0_mip0_ref	TTGGAAATAATTACATATAATACTGTACGCTAAT(N:25252525)(N)(N)(N)AGATCGGAAGAGCACACGTGACTCGCCAAGCTGAAG(N)(N)(N)(N)(N)(N)(N)(N)(N)(N)CAAATTGTTGTATTGCTCGGAAA
chr13snp461_S0_Sub0_mip0_ref	GTAATAGTAAACTTTACCCCTTCAAACACA(N:25252525)(N)(N)(N)AGATCGGAAGAGCACACGTGACTCGCCAAGCTGAAG(N)(N)(N)(N)(N)(N)(N)(N)(N)(N)TGTATTTTATATATACGTACTTAATAAATTCAA
chr13snp461_S0_Sub0_mip1_ref	GATATCAATTGCTTCCATTAACTCAATATATAATT(N:25252525)(N)(N)(N)AGATCGGAAGAGCACACGTGACTCGCCAAGCTGAAG(N)(N)(N)(N)(N)(N)(N)(N)(N)(N)AGGCTTCATTTAATATATATTAATATTTATATGT
chr13snp461_S0_Sub0_mip2_ref	TACATGAAGCCTCAGTAGAAGATCCAA(N:25252525)(N)(N)(N)AGATCGGAAGAGCACACGTGACTCGCCAAGCTGAAG(N)(N)(N)(N)(N)(N)(N)(N)(N)(N)GCATATACGAGAAAAAGGAAATATTC
chr13snp461_S0_Sub0_mip3_ref	CACAATCATCTGGAATTTTAACATTTCATAC(N:25252525)(N)(N)(N)AGATCGGAAGAGCACACGTGACTCGCCAAGCTGAAG(N)(N)(N)(N)(N)(N)(N)(N)(N)(N)ATTTTATACTATAGTACATCAGCTAATTAC
chr13snp461_S0_Sub0_mip4_ref	ACTGGGTTCATTAATATCAAAATTAAATACATTTT(N:25252525)(N)(N)(N)AGATCGGAAGAGCACACGTGACTCGCCAAGCTGAAG(N)(N)(N)(N)(N)(N)(N)(N)(N)(N)TTGTAAATCATCAACAAATTCCTTATAT
chr13snp473_S0_Sub0_mip0_ref	AAAGAAGGAAATTAAATGACCCTGATAATAAA(N:25252525)(N)(N)(N)AGATCGGAAGAGCACACGTGACTCGCCAAGCTGAAG(N)(N)(N)(N)(N)(N)(N)(N)(N)(N)ACAAATGTGCAAAATAAATAAAATATATATATATA
chr13snp475_S0_Sub0_mip0_ref	CTTCAACAACTTTACCTGAACGTTTG(N:25252525)(N)(N)(N)AGATCGGAAGAGCACACGTGACTCGCCAAGCTGAAG(N)(N)(N)(N)(N)(N)(N)(N)(N)(N)GACAGCAATGGTTTGTCTCATAT
chr13snp475_S0_Sub0_mip1_alt0	GTTGTTGAAACCTTTACTGAATATCCACC(N:25252525)(N)(N)(N)AGATCGGAAGAGCACACGTGACTCGCCAAGCTGAAG(N)(N)(N)(N)(N)(N)(N)(N)(N)(N)GATTGTCACACATCTCACATTTC
chr13snp475_S0_Sub0_mip1_ref	GTTGTcGAAACCTTTACTGAATATCCAC(N:25252525)(N)(N)(N)AGATCGGAAGAGCACACGTGACTCGCCAAGCTGAAG(N)(N)(N)(N)(N)(N)(N)(N)(N)(N)GATTGTCACACATCTCACATTTC
chr13snp475_S0_Sub0_mip2_ref	GCATCCTTTTGCTGGTTCATTTTTAG(N:25252525)(N)(N)(N)AGATCGGAAGAGCACACGTGACTCGCCAAGCTGAAG(N)(N)(N)(N)(N)(N)(N)(N)(N)(N)TGAACGTTTGTCGATCTTGGA
chr13snp475_S0_Sub0_mip3_ref	GGTGAAATCAAAAATGGTTATACCCCAG(N:25252525)(N)(N)(N)AGATCGGAAGAGCACACGTGACTCGCCAAGCTGAAG(N)(N)(N)(N)(N)(N)(N)(N)(N)(N)CAGGAGACAACATTGGTTTTAAC
chr13snp475_S0_Sub0_mip4_ref	GTTGAAATGCACAAGGAAGTTTTGG(N:25252525)(N)(N)(N)AGATCGGAAGAGCACACGTGACTCGCCAAGCTGAAG(N)(N)(N)(N)(N)(N)(N)(N)(N)(N)TACGACAAGCCATTAAGAATTCC
chr13snp475_S0_Sub0_mip5_ref	GGTTCCATAGTATCAAGGGCTTCTATT(N:25252525)(N)(N)(N)AGATCGGAAGAGCACACGTGACTCGCCAAGCTGAAG(N)(N)(N)(N)(N)(N)(N)(N)(N)(N)AGCGAAGTTTAAAACCATACCG
chr13snp479_S0_Sub0_mip0_ref	AACAACTTGATAAATATACGTGATGAATAAGA(N:25252525)(N)(N)(N)AGATCGGAAGAGCACACGTGACTCGCCAAGCTGAAG(N)(N)(N)(N)(N)(N)(N)(N)(N)(N)TATGATTTTATAAAAAGAAGAGAAAATTGAA
chr13snp479_S0_Sub0_mip1_ref	ATAATATACCTTATACATACCCAAGATTTTTAGTT(N:25252525)(N)(N)(N)AGATCGGAAGAGCACACGTGACTCGCCAAGCTGAAG(N)(N)(N)(N)(N)(N)(N)(N)(N)(N)TTTTTCTCATTTTAATACAATTTAATATATATAGT
chr13snp481_S0_Sub0_mip0_ref	ACTTTTATCTGGTATGCTATGCAACAA(N:25252525)(N)(N)(N)AGATCGGAAGAGCACACGTGACTCGCCAAGCTGAAG(N)(N)(N)(N)(N)(N)(N)(N)(N)(N)CAAAATTTCCTAAATCGTTTATAGTTTTT
chr13snp481_S0_Sub0_mip1_ref	CATAGAAAATTAAGATCAAAACCATTTATGATGGA(N:25252525)(N)(N)(N)AGATCGGAAGAGCACACGTGACTCGCCAAGCTGAAG(N)(N)(N)(N)(N)(N)(N)(N)(N)(N)TGTTGAAAGATGAGAACACAAAAAT
chr13snp482_S0_Sub0_mip0_ref	ATGGTAACTCATTTTGTCCTTCTATTGT(N:25252525)(N)(N)(N)AGATCGGAAGAGCACACGTGACTCGCCAAGCTGAAG(N)(N)(N)(N)(N)(N)(N)(N)(N)(N)TTTTTCTTATCATTATTTCATCATATGTAATA
chr13snp485_S0_Sub0_mip0_ref	GTTTTTCTGTGCAATCATATGATTACGA(N:25252525)(N)(N)(N)AGATCGGAAGAGCACACGTGACTCGCCAAGCTGAAG(N)(N)(N)(N)(N)(N)(N)(N)(N)(N)TGTGGAGCTGATGTTCGTTTA
chr13snp485_S0_Sub0_mip1_ref	CCTTCATGAACTTGTACATACAAATTTCC(N:25252525)(N)(N)(N)AGATCGGAAGAGCACACGTGACTCGCCAAGCTGAAG(N)(N)(N)(N)(N)(N)(N)(N)(N)(N)GGAACGGCAAGGATATTTTAATATT
chr13snp487_S0_Sub0_mip0_ref	TTTGAAACATTTTTAACATTAGGAAGATATTTTTC(N:25252525)(N)(N)(N)AGATCGGAAGAGCACACGTGACTCGCCAAGCTGAAG(N)(N)(N)(N)(N)(N)(N)(N)(N)(N)CTCAAACAATAAACAATTCATATTATCG
chr13snp487_S0_Sub0_mip1_ref	AAATGTTGTGGGAATAAAAAGAGAAGAAAG(N:25252525)(N)(N)(N)AGATCGGAAGAGCACACGTGACTCGCCAAGCTGAAG(N)(N)(N)(N)(N)(N)(N)(N)(N)(N)CGCATCAGATACAGAAGAAAATAAA
chr13snp489_S0_Sub0_mip0_ref	CCAACCTCTACTAATTCTTATTCTCATAACC(N:25252525)(N)(N)(N)AGATCGGAAGAGCACACGTGACTCGCCAAGCTGAAG(N)(N)(N)(N)(N)(N)(N)(N)(N)(N)GAATCTTGTACTACATTTTCTTCTAAAT
chr13snp489_S0_Sub0_mip1_ref	CTAATTCTAACGGGGAAAGAAGAATACG(N:25252525)(N)(N)(N)AGATCGGAAGAGCACACGTGACTCGCCAAGCTGAAG(N)(N)(N)(N)(N)(N)(N)(N)(N)(N)ATCAATTTAGAGGAGCAGACTTATT
chr13snp490_S0_Sub0_mip0_ref	TAAAGAGAGCAACAAAGCATTTTTATAGAC(N:25252525)(N)(N)(N)AGATCGGAAGAGCACACGTGACTCGCCAAGCTGAAG(N)(N)(N)(N)(N)(N)(N)(N)(N)(N)ATATTACATTATAAGTACAAGAATAAATACAC
chr13snp490_S0_Sub0_mip1_ref	AATAAGTAAAACTTTAAATGAGTGTTAATGCG(N:25252525)(N)(N)(N)AGATCGGAAGAGCACACGTGACTCGCCAAGCTGAAG(N)(N)(N)(N)(N)(N)(N)(N)(N)(N)TTTTTATTTCATCAGTGTCGGGT
chr13snp499_S0_Sub0_mip0_ref	ACTGTATATTATTCAAAGCAGATTTATTCCC(N:25252525)(N)(N)(N)AGATCGGAAGAGCACACGTGACTCGCCAAGCTGAAG(N)(N)(N)(N)(N)(N)(N)(N)(N)(N)CATCAAATTTATTTATATGTACTACGTTG
chr13snp499_S0_Sub0_mip1_ref	TCGAATGAAGAATTTATAGATAAGTTAACATCTG(N:25252525)(N)(N)(N)AGATCGGAAGAGCACACGTGACTCGCCAAGCTGAAG(N)(N)(N)(N)(N)(N)(N)(N)(N)(N)TGAGCGAAATAATAAAGAAGAGAAAC
chr13snp501_S0_Sub0_mip0_ref	TCTTGATCACTGAAAAAGTTAAGAACTCA(N:25252525)(N)(N)(N)AGATCGGAAGAGCACACGTGACTCGCCAAGCTGAAG(N)(N)(N)(N)(N)(N)(N)(N)(N)(N)GAATGTTAATTGAAGGTATAATAAATATAAATAA
chr13snp506_S0_Sub0_mip0_ref	TTAATGAAACGAAGGAAGATGATCACG(N:25252525)(N)(N)(N)AGATCGGAAGAGCACACGTGACTCGCCAAGCTGAAG(N)(N)(N)(N)(N)(N)(N)(N)(N)(N)TTAATGGTAGTAGTAGTAATAACAACAA
chr13snp506_S0_Sub0_mip1_ref	CCTCACAATTGTCATCATTTAGTTGAAG(N:25252525)(N)(N)(N)AGATCGGAAGAGCACACGTGACTCGCCAAGCTGAAG(N)(N)(N)(N)(N)(N)(N)(N)(N)(N)AATAATAATTAAAATTACCTTCATTCTTATAAC
chr13snp519_S0_Sub0_mip0_ref	CCTTATATGAACAAATTAATGAAATAGATGAAAGA(N:25252525)(N)(N)(N)AGATCGGAAGAGCACACGTGACTCGCCAAGCTGAAG(N)(N)(N)(N)(N)(N)(N)(N)(N)(N)TGTGTAATATTAACAAATCACAAAACA
chr13snp519_S0_Sub0_mip1_ref	TTTTTCTTTTTCCTCAGGATGGTCTAAT(N:25252525)(N)(N)(N)AGATCGGAAGAGCACACGTGACTCGCCAAGCTGAAG(N)(N)(N)(N)(N)(N)(N)(N)(N)(N)GGAGTGACGTTTAATATAAAAATCAG
chr13snp519_S0_Sub0_mip2_ref	AAGGAAAATGACATTGATATTAATAAGAAGAATG(N:25252525)(N)(N)(N)AGATCGGAAGAGCACACGTGACTCGCCAAGCTGAAG(N)(N)(N)(N)(N)(N)(N)(N)(N)(N)GATGTTACCACCTGTCGAAAAA
chr13snp523_S0_Sub0_mip0_ref	CGTGATTTAAAAGAAAAATAAATAGTTTTGTGAAA(N:25252525)(N)(N)(N)AGATCGGAAGAGCACACGTGACTCGCCAAGCTGAAG(N)(N)(N)(N)(N)(N)(N)(N)(N)(N)CCTGATTTATTTATTTTAGTGTTAATTTTATTT
chr13snp523_S0_Sub0_mip1_ref	GAACATGTAATTTTGGAACAAAAGAAATAAATAAA(N:25252525)(N)(N)(N)AGATCGGAAGAGCACACGTGACTCGCCAAGCTGAAG(N)(N)(N)(N)(N)(N)(N)(N)(N)(N)TTTTCCTTCAATATAAATACAATTAAAATTAAA
chr13snp863_S0_Sub0_mip0_ref	TTCAGGAAATAATTCTCTTATGCTTTCATATC(N:25252525)(N)(N)(N)AGATCGGAAGAGCACACGTGACTCGCCAAGCTGAAG(N)(N)(N)(N)(N)(N)(N)(N)(N)(N)TTCATATTTTGAAGTAAATCATTATTATATACT
chr14snp108_S0_Sub0_mip0_ref	TGTTACGAATTTCTTTTGATATTCTACAAGAA(N:25252525)(N)(N)(N)AGATCGGAAGAGCACACGTGACTCGCCAAGCTGAAG(N)(N)(N)(N)(N)(N)(N)(N)(N)(N)ATGAATTAAAATTTAGTCCAAAGAGTATAT
chr14snp108_S0_Sub0_mip1_ref	AATATATAATTGCATTTTCTTTTTCCATTATTGTG(N:25252525)(N)(N)(N)AGATCGGAAGAGCACACGTGACTCGCCAAGCTGAAG(N)(N)(N)(N)(N)(N)(N)(N)(N)(N)CTATCATATTCATATAATCTAATGATTTAAAAATA
chr14snp110_S0_Sub0_mip0_ref	CGAAAGAAAGAGGTATAAAAGGAAAACATT(N:25252525)(N)(N)(N)AGATCGGAAGAGCACACGTGACTCGCCAAGCTGAAG(N)(N)(N)(N)(N)(N)(N)(N)(N)(N)TGAAAGAAAACAATATTGATAATATCGT
chr14snp112_S0_Sub0_mip0_ref	AGTAGTGATGAAGAAATTATGAATGATAACAAT(N:25252525)(N)(N)(N)AGATCGGAAGAGCACACGTGACTCGCCAAGCTGAAG(N)(N)(N)(N)(N)(N)(N)(N)(N)(N)TGTAAGAAATATGATAATCTTCGTATGT
chr14snp112_S0_Sub0_mip1_ref	CATTCAATGAATTTTTATTCATACCATGATATGTG(N:25252525)(N)(N)(N)AGATCGGAAGAGCACACGTGACTCGCCAAGCTGAAG(N)(N)(N)(N)(N)(N)(N)(N)(N)(N)AAATAAATCATCATTAAATAAAATTAATTCACT
chr14snp115_S0_Sub0_mip0_ref	TCCATATAGATAATTCTCCCATTCTTAATCC(N:25252525)(N)(N)(N)AGATCGGAAGAGCACACGTGACTCGCCAAGCTGAAG(N)(N)(N)(N)(N)(N)(N)(N)(N)(N)TCCACAAAATTGATTTAACATGACT
chr14snp115_S0_Sub0_mip1_ref	TATCCAAGGAGTATCAACATTATGGGG(N:25252525)(N)(N)(N)AGATCGGAAGAGCACACGTGACTCGCCAAGCTGAAG(N)(N)(N)(N)(N)(N)(N)(N)(N)(N)GGTGTAAAAAGTAAAACCATTCCA
chr14snp121_S0_Sub0_mip0_ref	TCTTGTCTCATTATTTCATGATAAATTATAGCG(N:25252525)(N)(N)(N)AGATCGGAAGAGCACACGTGACTCGCCAAGCTGAAG(N)(N)(N)(N)(N)(N)(N)(N)(N)(N)GGTTAATATTTCTTGCTTGTTCTTTT
chr14snp129_S0_Sub0_mip0_ref	CTTATTATGATAAGATGAAGATATGTTTGATGTG(N:25252525)(N)(N)(N)AGATCGGAAGAGCACACGTGACTCGCCAAGCTGAAG(N)(N)(N)(N)(N)(N)(N)(N)(N)(N)TAAGTTGTCCTCCTGATGCTG
chr14snp129_S0_Sub0_mip1_ref	GTTGTTCAAAGTACATTAACTCAGACGA(N:25252525)(N)(N)(N)AGATCGGAAGAGCACACGTGACTCGCCAAGCTGAAG(N)(N)(N)(N)(N)(N)(N)(N)(N)(N)ATTATACAAATCAAGAATCTAATAAGGC
chr14snp132_S0_Sub0_mip0_ref	GAAAACGGAATCACTTATGGATACCAT(N:25252525)(N)(N)(N)AGATCGGAAGAGCACACGTGACTCGCCAAGCTGAAG(N)(N)(N)(N)(N)(N)(N)(N)(N)(N)AAGATGATACAAATAATAAATATAATCATGTTA
chr14snp135_S0_Sub0_mip0_ref	GAATTTATATTAAAACTATACGGATTGAAACCTC(N:25252525)(N)(N)(N)AGATCGGAAGAGCACACGTGACTCGCCAAGCTGAAG(N)(N)(N)(N)(N)(N)(N)(N)(N)(N)GTTAAGTCTCAATATTTATTTAATTTATTTAATTT
chr14snp135_S0_Sub0_mip1_ref	CATAATTGTTGAATTATTTTCATTTTCTATTACGT(N:25252525)(N)(N)(N)AGATCGGAAGAGCACACGTGACTCGCCAAGCTGAAG(N)(N)(N)(N)(N)(N)(N)(N)(N)(N)ACCTAAGAAAACGATAGAAAAGAAAG
chr14snp160_S0_Sub0_mip0_ref	CATATTAAAAATATCTTACTTAAATGCATCCTCTT(N:25252525)(N)(N)(N)AGATCGGAAGAGCACACGTGACTCGCCAAGCTGAAG(N)(N)(N)(N)(N)(N)(N)(N)(N)(N)ACGTCTATTCATAAATTATTAACGTGT
